# Supplementary material for: A Comprehensive Analysis of Chloroplast Genome Provides New Insights into the Evolution of the Genus Chrysosplenium
Source: Int J Mol Sci. 2023 Sep 29;24(19):14735. doi: 10.3390/ijms241914735 (PMC10572340; doi:10.3390/ijms241914735)
Supplement: Supplementary file 1 [file ijms-24-14735-s001.zip › Table S1.xlsx]

## Sheet: A
Table S1. Chloroplast genome information of Chrysosplenium species.
Number	Taxon	Section	Locality	Latitude	Latitude	voucher	Herbarium	Total length (bp)	LSC length (bp)	SSC length (bp)	IR length (bp)	GC content	Gene number	CDS	tRNA	rRNA	cp genome	rDNA
MD001	Chrysosplenium ramosum Maxim.	Oppositifolia	Jilin, China	127.051	42.16	SJH2017052107372	HSN	153460	83670	17342	26224	0.3738	112	78	30	4	MK973002	OP154048
MD002	Chrysosplenium nepalense D.Don	Oppositifolia	Tengchong, Yunnan, China	94.0667	29.0672	GLGH20170607375	HSN	153475	83830	17293	26176	0.3726	112	78	30	4	OK336535	OP154043
MD003	Chrysosplenium pilosum Maxim.	Oppositifolia	Nikkou-shi, Japan	139.051	36.22	HSN09819	HSN	152676	83493	17001	26091	0.3734	113	79	30	4	OK336559	OP154045
MD004	Chrysosplenium sinicum Maxim.	Oppositifolia	Hunan, China	110.001	29.43	TPS2017042407504	HSN	153427	83745	17236	26223	0.3726	112	78	30	4	MT362051	OP154051
MD005	Chrysosplenium serreanum Hand.-Mazz.	Oppositifolia	Jilin, China	127.033	42.0175	SJH2017052107371	HSN	153676	84291	17455	25965	0.3739	112	78	30	4	OK336538	OP154050
MD006	Chrysosplenium delavayi Franch.	Oppositifolia	Sangzhi, Hunan, China	110.001	29.22	SZ2016080907105	HSN	153484	84217	17219	26024	0.3738	112	78	30	4	OK336539	OP154018
MD007	Chrysosplenium biondianum Engl.	Oppositifolia	Shanxi, China	107.068	34.0011	HZ2017050107362	HSN	154441	85122	17501	25909	0.373	112	78	30	4	OK336542	OP154015
MD008	Chrysosplenium giraldianum Engl.	Oppositifolia	Sichuan,China	104.001	32.0836	JZ2018042507981	HSN	153249	83934	17375	25970	0.375	112	78	30	4	OK336548	OP154025
MD009	Chrysosplenium qinlingense Z.P.Jien ex J.T.Pan	Oppositifolia	Sichuan,China	104.001	32.35	HSN7980	HSN	153760	84123	17305	26166	0.3729	112	78	30	4	OK336549	OP154047
MD010	Chrysosplenium lectus-cochleae Kitagawa	Oppositifolia	Jilin, China	127.051	42.44	HSN7379	HSN	152500	83364	16954	26091	0.3735	113	79	30	4	OK336550	OP154036
MD011	Chrysosplenium grayanum Maxim.	Oppositifolia	Nikkou-shi, Japan	132.05	35.11	HSN09810	HSN	152565	82925	17302	26169	0.3722	113	79	30	4	OK336555	OP154027
MD012	Chrysosplenium kamtschaticum Fisch. ex Seringe	Oppositifolia	Shimane-ken, Japan	132.051	35.23	DG2019032310004	HSN	152561	83175	16986	26200	0.3741	113	79	30	4	MT371065	OP154033
MD013	Chrysosplenium album Maxim.	Oppositifolia	Nikkou-shi, Japan	139.051	36.18	HSN09815	HSN	153066	83689	17279	26049	0.3731	113	79	30	4	OK336556	OP154009
MD014	Chrysosplenium echinus Maxim.	Oppositifolia	Nikkou-shi, Japan	139.051	36.25	HSN09817	HSN	152375	83068	16961	26173	0.3743	113	79	30	4	OK336557	OP154020
MD015	Chrysosplenium kiotense Ohwi.	Oppositifolia	Nikkou-shi, Japan	139.05	36.19	HSN09818	HSN	152866	83423	17201	26121	0.3737	114	80	30	4	OK336558	OP154034
MD016	Chrysosplenium pilosum var. valdepilosum	Oppositifolia	Shanxi, China	107.793	34.0303	HSN09819	HSN	152676	83493	17001	26091	0.3734	113	79	30	4	OR397753	OP154045
MD017	Chrysosplenium macrostemon Maxim. ex Franch. et Sav.	Oppositifolia	Nikkou-shi, Japan	139.018	36.0506	HSN09820	HSN	152173	82799	16990	26192	0.3745	113	79	30	4	OK336560	OP154039
MD018	Chrysosplenium fauriae Franch.	Oppositifolia	Nikkou-shi, Japan	138.067	37.0347	HSN09823	HSN	152221	82847	16990	26192	0.3745	113	79	30	4	OK336561	OP154021
MD019	Chrysosplenium macrospermum Y.I.Kim & Y.D.Kim	Oppositifolia	Jilin, China	128.062	42.0758	CBS2016062406656	HSN	152760	83597	16995	26084	0.3731	113	79	30	4	OK336562	OP154038
MD020	Chrysosplenium taibaishanense J.T.Pan	Alternifolia	Shanxi, China	107.085	34.0008	HSN7761	HSN	152347	83102	17291	25977	0.3767	112	78	30	4	OK336552	OP154052
MD021	Chrysosplenium zhouzhiense Hong Liu	Alternifolia	Shanxi, China	107.085	34.23	HSN13356	HSN	151855	82836	17005	26007	0.3764	112	78	30	4	OK336551	OP154055
MD022	Chrysosplenium henryi Franch.	Alternifolia	Sangzhi, Hunan, China	109.083	29.05	HSN7505	HSN	152350	83088	17346	25958	0.3766	112	78	30	4	OK336532	OP154030
MD023	Chrysosplenium uniflorum Maxim.	Alternifolia	Tibet, China	99.0175	30.0339	HSN7380	HSN	151702	83005	17399	25649	0.3756	112	78	30	4	OK336533	OP154053
MD024	Chrysosplenium lanuginosum Hook.f. et Thoms.	Alternifolia	Anhui, China	116.001	31.05	BD2017030507343	HSN	152127	82960	17195	25986	0.3761	112	78	30	4	OK336534	OP154035
MD025	Chrysosplenium davidianum Decne. ex Maxim.	Alternifolia	Sichuan,China	103.034	29.0514	HSN06442	HSN	152174	82883	17339	25976	0.3766	112	78	30	4	OK336537	OP154017
MD026	Chrysosplenium hydrocotylifolium Lévl. et Vant.	Alternifolia	Hubei, China	110.034	31.0172	HSN09188	HSN	152228	83438	17274	25758	0.3749	112	78	30	4	OK336540	OP154031
MD027	Chrysosplenium flagelliferum Fr. Schmidt.	Alternifolia	Heilongjiang, China	128.034	46.0503	HSN09824	HSN	151672	82763	16971	25969	0.3743	112	78	30	4	OK336541	OP154022
MD029	Chrysosplenium griffithii var. intermedium (Hara) J.T.Pan	Alternifolia	Sichuan, China	101.067	30.0008	HSN09825	HSN	152349	82999	17438	25956	0.3754	112	78	30	4	OK336543	OP154029
MD030	Chrysosplenium glossophyllum Hara	Alternifolia	Sichuan,China	103.035	30.0844	QCS2017102608035	HSN	152325	83071	17338	25958	0.3766	112	78	30	4	OK336544	OP154026
MD031	Chrysosplenium alternifolium L.	Alternifolia	Jilin, China	127.051	42.23	SJH2017052107369	HSN	153070	83986	17118	25983	0.3747	112	78	30	4	OK336545	OP154010
MD033	Chrysosplenium microspermum Franch.	Alternifolia	Jinfo Mountain, Chongqing, China	107.017	29	HSNTG025	HSN	153022	84220	17332	25735	0.3745	112	78	30	4	OK336546	OP154040
MD034	Chrysosplenium nudicaule Bunge	Alternifolia	Gansu, China	102.067	37.0008	HSN07772	HSN	152775	83533	17318	25962	0.3754	112	78	30	4	MZ424445	OP154044
MD035	Chrysosplenium macrophyllum Oliv.	Alternifolia	Hubei, China	110.017	30.0667	BD2017030507344	HSN	152837	83583	17264	25995	0.3746	112	78	30	4	MK973001	OP154037
MD036	Chrysosplenium griffithii Hook.f. et Thoms.	Alternifolia	Shanxi, China	107.068	34	HSN7760	HSN	152364	83028	17424	25956	0.3754	112	78	30	4	OK336547	OP154028
MD038	Chrysosplenium forrestii Diels	Alternifolia	Nikkou-shi, Japan	98.0667	28.0006	HSN7797	HSN	151961	83311	16746	25952	0.3759	111	77	30	4	OK336565	OP154024
MD039	Chrysosplenium japonicum (Maxim.) Makino	Alternifolia	Zhejiang, China	120.001	30.0167	HSN7909	HSN	152619	83524	17111	25992	0.3747	112	78	30	4	OK336554	OP154032
MD040	Chrysosplenium carnosum Hook.f. et Thoms.	Alternifolia	Sichuan,China	98.0014	32.6608	HSN013113	HSN	148566	83641	15227	24849	0.3772	109	75	30	4	OK336564	OP154016
MD041	Chrysosplenium zhangjiajieense X.L.Yu, Hui Zhou & D.S.Zhou	Alternifolia	Hunan, China	110.462	29.3702	ZJ2016031506369	HSN	152592	83425	17245	25961	0.3749	112	78	30	4	OK336563	OP154054
MD042	Chrysosplenium aureobracteatum Y.I.Kim & Y.D.Kim	Oppositifolia	Gangwon Province, South Korea	128.158	37.832	KYI-2009032	HSN	153102	83752	17316	26017	0.3735	112	78	30	4	MG878089	MK989509
WH007	Chrysosplenium valdivicum Hook.	Oppositifolia	Chile	-73.1431	-40.5802	NA	NA	151607	82356	17459	25896	0.3753	112	78	30	4	OR397752	OP154060
WH008	Chrysosplenium wrightii Franch. & Sav.	Alternifolia	Yukon, Canada	-140.46	69.209	Bennett_08-125_CAN	CAN	153139	83701	17470	25984	0.3744	112	78	30	4	OR397751	OP154059
WH013	Chrysosplenium tetrandrum (N. Lund) Th. Fries	Alternifolia	Nunavut, Canada	-83.0167	64.133	Brysting_01-065_CAN	CAN	152934	83403	17507	26012	0.3744	112	78	30	4	OR397750	OP154058
WH014	Chrysosplenium oppositifolium L.	Oppositifolia	Wales, UK	-3.01436	52.69	——	——	150857	81299	17308	26125	0.3751	111	78	29	4	OR397749	OP154057
WH015	Chrysosplenium sedakowii Turcz.	Alternifolia	Irkutsk, Russia	104.247	52.3026	——	——	——	——	——	——	——	——	——	——	——	——	OP154049
WH016	Chrysosplenium dubium J. Gayex DC.	Oppositifolia	Georgia	43.1367	42.8737	——	——	——	——	——	——	——	——	——	——	——	——	OP154019
WH020	Chrysosplenium alpinum Schur	Oppositifolia	UK	-3	52.67	——	——	152084	82213	17493	26189	0.3741	112	78	30	4	OR397748	OP154056
