# Supplementary material for: A Comprehensive Analysis of Chloroplast Genome Provides New Insights into the Evolution of the Genus Chrysosplenium
Source: Int J Mol Sci. 2023 Sep 29;24(19):14735. doi: 10.3390/ijms241914735 (PMC10572340; doi:10.3390/ijms241914735)
Supplement: Supplementary file 1 [file ijms-24-14735-s001.zip › Table S10.xlsx]

## Sheet: Sheet1
Table S10. Statistics of Ka/Ks values of Alternifolia species
species	LSC gene
	atpF	petD	psaB	psbZ	atpE	petN	rpoA	accD	ndhK	ndhC	rps19	rpl16	atpB	rpoC2	rbcL	psbF	rps11	rpoC1	psbA	petL	psbJ	psbH	rps14	matK	ycf3	rpoB	petG	atpA	petA	psbC	psbB	cemA	psbK	psaA	rpl33	psbD	clpP	ycf4	ndhJ	psbT	atpI	psbM	rps3	rpl14	rps2	rpl22	psbI	rps8	rps4
MD031-MD025	0.0665035	0.0672544	0.0188506	0	0	0	0.196872	0.476601	0.501704	0.279193	0.0691795	0.0591245	0.0264282	0.373107	0.087963	NA	NA	0.165588	0	0	0	NA	0.292991	0.527222	0	0.0861673	NA	0.0475039	0.266687	0	0.0805827	0.387989	0	0.0435063	0.549458	0	0	0.158201	0	0	0.0710579	0	0.194428	NA	0.0960603	0.29398	0	0.0375431	0
MD031-MD036	0.173275	0.04218	0.0629902	0	0	NA	0.483875	0.540787	0.825302	0	0.0828725	0.226902	0.0261017	0.362651	0.158306	NA	NA	0.353507	0	NA	NA	0.461028	0.442568	0.902536	0	0.0903343	NA	0.0724242	0.21524	0.0330738	0.0885541	0.168674	0	0.0383697	NA	0	0	0.183277	0.241418	0.269885	0	0	0.234725	0	0.0511738	NA	NA	0.122765	0.14082
MD031-MD022	0.0884872	0.134502	0.0364212	0	0	NA	0.367172	0.525932	0.547058	0.279193	0.0845248	0.0397925	0.0244259	0.436807	0.0828314	NA	NA	0.191568	0.0703982	NA	0	0.121979	0.292991	0.393999	0	0.107077	NA	0.0312437	0.164475	0	0.0846753	0.184364	0	0.0445038	0.272524	0	0	0.238112	0	0	0.0482366	0	0.154946	0	0.115673	0.145026	0	0	0.0822326
MD031-MD026	0.204488	0.38455	0.0224412	0	0.635359	0	0.260584	0.315265	0.0856757	0	0.20254	0.118033	0.0949193	0.518299	0.205765	NA	0.186722	0.192404	0	NA	0	0.114893	0.445985	0.341804	0	0.14742	NA	0.0864148	0.161415	0.100715	0.0499134	0.485835	0.115536	0.101499	0.270362	0	0.0791392	0.194481	0.117352	0.288541	0.0480064	0	0.237515	0	0.60222	1.36238	NA	0.433771	0.080981
MD031-MD005	0.134032	0	0.0330194	NA	0	NA	0.802734	0.312343	0.262229	0	0	0	0.0892779	0.396144	0.274231	NA	0.144823	0.157794	0	NA	NA	NA	0	0.852406	0	0.0848469	NA	0	0.0878412	0.152843	0.067337	0.281657	NA	0	NA	0	0	NA	0	NA	0	0	0.0473195	0	0.0837586	0.112316	NA	0	0
MD031-MD020	0.129582	0.134502	0.0234664	0	0	NA	0.38031	0.295831	0.589708	0.1474	0.126603	0.0475098	0.0232656	0.325316	0.102711	NA	0	0.165148	0	NA	0	NA	0.192211	0.589183	0	0.0770461	0	0.0342823	0.259447	0	0.0993137	0.8124	0	0.0367	0.272524	0	0	0.237698	0	0	0.0857958	0	0.18359	NA	0.0871346	0.364699	0	0.101291	0
MD040-MD031	0.12737	0.26973	0.0459411	0.143642	0.601301	NA	0.435186	0.291021	0.150996	0.280782	0.254251	0.115346	0.0219018	0.413029	0.119556	0	0	0.280178	0.185188	NA	NA	0	0.197348	0.507156	0	0.220981	NA	0.0396688	0.0836496	0.0585252	0.0905908	0.716963	0	0.0647527	NA	0	0.0766547	0.840975	0.117764	0	0	0	0.1122	0	0.256408	NA	NA	0.190056	0
MD040-MD025	0.31497	0.138809	0.055736	0.152948	0.291253	0	0.228003	0.278137	0.151101	0.847612	0.128785	0.117388	0	0.3994	0.181452	0	0	0.0970537	0.138765	0.297176	0.317833	0.113725	0	0.36258	0	0.110265	NA	0.184578	0.391477	0.10257	0.0892604	0.471888	0	0.0566894	0.549458	0	0.10425	0.141069	0.0943051	NA	0.100822	0	0.112967	0	0.0585188	0.371435	0	0.0852329	NA
MD040-MD027	1.09976	0.148933	0.147232	0.227598	1.86612	NA	0.333078	0.481591	0.155529	0.251648	0.146859	0.117286	0.0414072	0.706209	0.0433508	0	0.197104	0.269909	0.0775292	NA	0.299568	0.0761669	0.144191	0.470062	0.896706	0.43926	NA	0.103656	0.0865518	0.0770152	0.17162	0.512532	0.0527038	0.0643056	NA	0	0.122871	1.72407	0.298418	0	0.0417258	NA	0.207798	0	0.167891	0.671239	NA	0.527321	0.689542
MD040-MD008	0.422965	NA	0.0929528	0.299027	NA	NA	0.186378	0.26793	0.0710807	0.301017	0.163895	0.23331	0.0352741	0.311404	0.169802	0	NA	0.244246	0.091297	NA	NA	0	0	0.264849	0	0.202179	NA	0.0619759	0.175128	0.102643	0.0517849	1.53927	0	0.117394	NA	0	0.102059	0.138253	0.0968099	0	0	NA	0.0443504	0	0.127667	0.467104	NA	0.254777	0
MD040-MD036	1.04441	0.0593008	0.147644	0.148915	NA	NA	0.414033	0.369577	0.254374	0.5669	0.0831039	0.466418	0	0.405447	0.135251	0	0	0.377955	0.277269	NA	NA	0.154376	0.293143	0.502269	0	0.145201	NA	0.239783	0.590562	0.123069	0.13831	0.269573	0	0.0519111	NA	0	0.154418	0.139966	0.281269	0.265344	0	NA	0.111016	0	0	NA	NA	0.244437	0.25496
MD040-MD029	1.04441	0.0476954	0.113041	0.299027	NA	NA	0.474523	0.518864	0.254374	0.5669	0.0831039	0.466418	0.0439133	0.524658	0.150576	0	0	0.306732	0.137972	NA	NA	0.154376	0.194456	0.485862	0	0.209878	NA	0.239783	0.394572	0.206962	0.148623	0.265745	0	0.0551221	NA	0	0.154418	0.0935295	0.160216	0.157587	0	NA	0.122173	0	0	NA	NA	0.195692	0.127896
MD040-MD022	0.630109	NA	0.0958468	0.152948	0.193519	NA	0.458829	0.366029	0.152379	0.847612	0.265271	0.0593098	0	0.423309	0.166699	0	0	0.177265	0.167942	NA	0.317833	0.0635899	0	0.226755	0	0.137109	NA	0.105164	0.224082	0.0615506	0.0973773	0.239555	0	0.058539	0.272524	0	0.102947	0.283133	0.0780461	NA	0.110741	0	0.0750094	0	0.0733967	0.193972	0	0.193353	0.25351
MD040-MD026	0.301885	0.46717	0.06111	0.157862	0.614038	0	0.246413	0.198929	0.109445	0.279985	0.158304	0.233654	0.0729202	0.558247	0.0680337	0	0.140947	0.158975	0.0657307	NA	0.299568	0.0554015	0.296303	0.358279	0	0.212218	NA	0.215557	0.322923	0.312412	0.100399	0.666834	0.0354914	0.114666	0.270362	0	0.207795	0.14273	0.0979958	0.283576	0.0657792	NA	0.143582	0	0.322718	1.14954	NA	0.453212	0.0548507
MD040-MD039	0.171726	0.26973	0.049753	0.143642	0.601301	NA	0.416124	0.290078	0.150996	0.418581	0.254251	0.115346	0.0180766	0.329334	0.119556	0	0	0.280201	0.279731	NA	NA	0	0.197348	0.405852	0	0.209361	0	0.0427812	0.0764362	0.0454539	0.102625	0.716963	0	0.0637842	NA	0	0.173307	0.840975	0.117764	0	0	0	0.1122	0	0.256408	NA	NA	0.190056	0
MD040-MD024	0.435569	0.674879	0.0580041	0.299027	0.43671	NA	0.206235	0.591377	0.287545	0.599504	0.380358	0.0518374	0.0281422	0.549409	0.130057	0	0	0.212686	0.137634	NA	NA	0.0744853	0.295763	0.249458	0.257443	0.279334	0	0.112526	0.0735294	0.0619178	0.0641621	0.403739	0	0.0702206	0.135247	0	0.103475	0.186052	0.16812	NA	0.0669503	0	0.0717475	0.0904067	0	0.227819	0	0.203516	0.255573
MD040-MD035	0.284016	0.0729504	0.0562657	0.157862	0.856973	NA	0.402758	0.253366	0.109445	0.557474	0.048485	0.234885	0.0691109	0.440641	0.142889	0	0.0722254	0.156868	0.0714873	NA	0.299568	0	0.296806	0.57808	0.0632327	0.163761	NA	0.141938	0.211523	0.103241	0.129705	0.609992	0	0.0541583	NA	0	0.154579	0.5694	0.077247	0.265344	0.13161	NA	0.110032	0	0.258486	0.35123	0	0.297984	0
MD040-MD034	1.16412	0.143226	0.0781829	0.299027	NA	NA	0.295394	0.411931	0.254374	0.860044	0.128592	0.34043	0	0.353705	0.110172	0	0	0.27398	0.277455	NA	NA	0.154376	0.148693	0.283292	0	0.1242	NA	0.555444	0.175112	0.0436507	0.113643	0.597133	0	0.0591287	NA	0	0.101917	NA	0.160216	0	0	NA	0.153187	0	0	NA	NA	0.243485	0
MD040-MD005	0.470293	0.270806	0.0749834	0.143642	0.301713	NA	0.468737	0.226223	0.18869	0.298266	0.249915	0.152997	0.0245574	0.296863	0.0481119	0	0.0967638	0.197951	0.185687	NA	NA	0	0.297051	0.287643	NA	0.255598	NA	0.0584489	0.0447343	0.108782	0.10975	0.142292	0.113823	0.0606355	NA	0	0.103188	0.562233	0.0931877	0	0	NA	0.134916	0	0	0.22352	NA	0.235058	0
MD040-MD020	0.520756	NA	0.0784786	0.103385	0.192311	NA	0.430846	0.175602	0.214061	0.444466	NA	0.0786354	0	0.369494	0.197132	0	0	0.15216	0.279419	NA	0.155632	0.113725	0	0.386269	0	0.0928488	0	0.174535	0.369171	0.103696	0.0994518	0.715836	0	0.0386954	0.272524	0	0.104233	0.282245	0.0779809	NA	0.119056	0	0.0877056	0	0.0516977	0.438669	0	0.194171	NA
MD040-WH013	0.169451	0.486645	0.0466582	0.143642	0.601301	NA	0.489936	0.366051	0.18869	0.298353	0.382582	0.17868	0.0401181	0.404632	0.0993701	0	0	0.196873	0.186307	NA	NA	0.0759129	0.197348	0.418735	0.131844	0.236789	NA	0.0427812	0.0836496	0.100196	0.119874	0.596361	0	0.0523074	NA	0	0.103329	0.840975	0.117764	0	0	0	0.101595	0	0.252997	NA	NA	0.158524	0
MD040-MD023	0.376379	0.274784	0.102312	0.299027	NA	NA	0.393151	0.290476	0.254374	0.5669	0.124482	0.23331	0.0444253	0.418315	0.274658	0	0.580834	0.219276	0.108591	NA	NA	0	0	0.138153	0	0.206805	NA	0.0868766	0.0648167	0.153957	0.0557022	0.404113	0	0.0845564	NA	0	0.154568	0.0907359	0.160216	0	0	NA	0.0442341	0	0.258422	NA	NA	0.236245	0
MD040-WH008	0.452667	0.26973	0.0591661	0.143642	0.601301	NA	0.489936	0.289834	0.236373	0.298353	0.254251	0.0684942	0.0232385	0.405618	0.0819963	0	0	0.202465	0.186307	NA	NA	0.115927	0.197348	0.291671	0	0.236211	NA	0.0427812	0.116115	0.0305034	0.0903537	0.476986	0	0.0456644	NA	0	0.103329	0.554832	0.205985	0	0	0	0.1122	0	0.254767	NA	NA	0.263386	0
MD040-MD041	0.588748	0.0518012	0.0302158	0.157862	0.431637	NA	0.447813	0.256704	0.109445	0.557474	0.0439099	0.234885	0.0694789	0.419886	0.142889	0	0.145556	0.138787	0.0802069	NA	0.299568	0	0.296806	0.470049	0.085132	0.235872	NA	0.151932	0.215088	0.155773	0.1031	0.399226	0	0.0668433	0	0	0.102993	0.283828	0.119285	0.26376	0.197581	0	0.0639143	0	0.520647	0.699343	0	0.368822	0
MD040-MD021	0.266866	0.0909924	0.053925	0.100314	0.476979	NA	0.397725	0.272203	0.168212	0.19726	0.179508	0.13682	0	0.510969	0.0866472	0	0.144843	0.195718	0.172961	NA	0.299568	0	0.367267	0.610702	0.0506101	0.225593	0	0.0656495	0.132448	0.0605577	0.138117	0.358074	0	0.103829	NA	0	0.260612	0.42469	0.166897	0	0.0456176	NA	0.0866238	0.135441	0.128487	NA	NA	0.25907	0
MD025-MD022	0	0	0.0467544	NA	0	0	0	0.570334	0	NA	0	0	0	0.617443	0	NA	NA	0.231647	0.0562641	0	NA	0	NA	0.128052	0	0.0978976	NA	0.053161	0.0961041	0	0	0.0954159	0	0	NA	0	0	NA	0	NA	0.10279	0	0.117925	0	0	0.22054	NA	0.160701	0.25351
MD025-MD026	0.22493	0.39217	0.0375962	0	0.19111	0	0.148234	0.221139	0.486426	0.278246	0.076045	0.119738	0.0879532	0.562288	0.131067	NA	0.186722	0.104314	0	0	0	0.232117	0.440118	0.331554	0	0.0776264	NA	0.173165	0.424395	0.123219	0.0937412	0.42061	0.081099	0.0787614	0.469243	0	0.0801201	0.0469099	0.0462997	0.283576	0.104759	0	0.239695	0	0.195464	0.540659	0	0.166244	0.0548507
MD027-MD031	0.429087	0.139295	0.0893345	0.102013	148.271	NA	0.732504	0.475049	0.185609	0.196309	0.129237	0.0789039	0.0632836	0.689756	0.275685	0	0.293813	0.240658	0	NA	0	0.235552	0.197272	0.560266	0.298268	0.313168	NA	0.0340033	0.0567577	0	0.0795202	0.417131	0.236762	0.0726771	NA	0	0.0494869	0.989941	0.549999	NA	0.0351326	0	0.206149	0	0.186642	0.460096	NA	0.462499	1.54593
MD027-MD025	0.433732	0.0600288	0.0972441	0.10888	0.498297	0	0.224645	0.70015	0.361729	0.259217	0.0774755	0.0600591	0.0503634	0.635454	0.118749	0	0.293813	0.171498	0	0	0	0.475857	0.19164	0.478475	0.297758	0.303633	NA	0.0910848	0.231208	0	0.117042	0.346531	0.123529	0.0622002	1.10012	0	0.0578546	0.407995	0.309091	0	0.089271	0	0.294821	0	0.106039	0.801647	0	0.239619	0.689542
MD027-MD036	0.734626	0.0322561	0.149435	0.112784	1.35193	NA	0.399448	0.729694	0.541731	0.195074	0.117806	0.485551	0.0388015	0.57596	0.111217	0	0.293813	0.315274	0	NA	0	0.363755	0.145765	0.720839	0.436759	0.334856	NA	0.124711	0.216932	0.0338821	0.15182	0.350271	0.106934	0.0610156	NA	0	0.065807	0.470235	0.508519	0.269885	0.0353681	NA	0.357304	0	0.071034	0.602836	NA	0.515526	0.523762
MD027-MD022	0.578144	0.0746759	0.0706243	0.10888	0.381979	NA	0.333512	0.753435	0.38709	0.259217	0.0808109	0.0403695	0.0467433	0.693207	0.111283	0	0.293813	0.23365	0.0273587	NA	0	0.177307	0.19164	0.445164	0.436759	0.304631	NA	0.0577946	0.150586	0	0.124586	0.228069	0.106934	0.0630211	0.819357	0	0.0569341	0.490699	0.258477	0	0.0720305	0	0.266421	0	0.12159	0.53742	0	0.250964	0.509099
MD027-MD026	0.897397	0.531846	0.102645	0.318486	2.21664	0	0.351484	0.33569	0.207475	0.159619	0.0809272	0	0.11787	0.622813	0.0744673	0	0.190765	0.175933	0	NA	NA	0.155236	0.297198	0.285789	0.447596	0.268067	NA	0.162714	0.199753	0.12388	0.126827	0.351288	0.488179	0.0740115	0.715672	0	0.154703	0.428481	0.345934	0.288541	0.0972199	NA	0.352696	0	0.362374	0.678898	NA	0.770087	0.442777
MD027-MD024	0.483702	0.215897	0.0831947	0.160311	0.408821	NA	0.27388	1.22307	0.444279	0.278536	0.210868	0.0552499	0.0660936	0.734596	0.0906447	0	0.0967265	0.278893	0	NA	0	0.235917	0.292531	0.37034	0.548045	0.466528	0	0.0721088	0.0850133	0	0.102162	0.391167	0.106934	0.0658554	0.406101	0	0.0438257	0.552448	0.513079	0	0.0648434	0	0.220745	0.265643	0.072615	0.671213	0	0.505388	0.359651
MD027-MD005	1.10148	0.140028	0.0809007	0.102013	1.37676	NA	0.719946	0.43892	0.253632	0.237223	0.140439	0.0943138	0.0700962	0.553459	0.0695178	0	0.217565	0.215523	0	NA	0	0.235552	0.293784	0.401044	0.896706	0.356336	NA	0.0466068	0.023315	0.0512561	0.0888137	0.299851	0.476883	0.0697948	NA	0	0.0571361	0.85075	0.407819	NA	0.0474489	NA	0.256194	0	0.098221	0.282018	NA	0.569425	0.506079
MD027-MD020	0.550034	0.0746759	0.118845	0.163026	0.378883	NA	0.362081	0.391852	0.415816	0.260096	0.0970051	0.0482284	0.0442951	0.556972	0.130069	0	0.192282	0.205012	0	NA	0	0.475857	0.143965	0.536478	0.217655	0.242208	0	0.0698852	0.20148	0	0.123172	0.448922	0.106934	0.0484706	0.819357	0	0.0578181	0.490651	0.251336	0	0.0901648	0	0.268047	0	0.121041	0.953686	0	0.333261	0.689542
MD038-MD031	0.424794	0.0943252	0.0198282	0	0	NA	0.304358	0.764656	NA	0.0971357	0.393989	0.118036	0.0656806	0.459856	0.133406	NA	NA	0.271832	0	NA	NA	0.461028	0.901546	0.617022	0.389248	0.154123	0	0.0861817	0.210981	0.0300204	0.0692483	0.390987	0	0.0608684	NA	0	0	0.83448	1.14091	0.288906	0	0	0.320578	0	0.191266	NA	NA	0.0498946	0
MD038-MD040	1.77169	0.278652	0.0597617	0.299027	0.293318	NA	0.266025	0.608476	NA	0.427119	0.35951	0.233726	0.0584267	0.463122	0.0690091	0	0	0.240094	0.279419	NA	NA	0.154376	0.148693	0.280261	0.779183	0.198781	0	0.263887	0.437113	0.14413	0.0889058	0.459382	0	0.126194	NA	0	0.105766	NA	0.542336	0.283668	0	NA	0.153593	0	0.171566	NA	NA	0.199892	0
MD038-MD025	1.31994	0	0	0	0	0	0.087517	0.642102	0	0.284431	0.127567	0.119767	0.0793881	0.41961	0.174899	NA	NA	0.119959	0	0	0	0.230838	0.294667	0.360322	0.782183	0.0657461	0	0.182854	0.575077	0.0444913	0.0809503	0.356557	0	0.0294212	0.808847	0	0	0.140056	0.578304	0.283668	0.105601	0	0.423576	0	0.142736	0.48515	0.338791	0	0
MD038-MD027	1.00643	0.0563342	0.102835	0.160311	0.502331	NA	0.312771	1.116	NA	0.173436	0.333748	0.119618	0.0764188	0.658583	0.0535071	0	0.293813	0.267979	0	NA	0	0.363755	0.443952	0.507642	0.522589	0.412794	0	0.17451	0.206351	0.0465531	0.127222	0.393228	0.106934	0.0803241	NA	0	0.0506045	1.71332	0.713574	0.288906	0.0310181	NA	0.338511	0	0.167328	0.682588	NA	0.377368	0.46316
MD038-MD008	1.58835	0	0.0350134	NA	0.145864	NA	0.0787032	0.715769	NA	0.0937879	0.247654	0.238185	0.108041	0.355744	0.206791	NA	0.29205	0.241268	0	NA	NA	0.461028	NA	0.249217	0.257819	0.12033	0	0.157819	0.65458	0.0690527	0.0372919	0.576145	0	0.0301665	NA	0	0	0.137226	0.589476	0.2828	0	NA	0.455828	0	0.15362	0.80629	NA	0.0967678	0
MD038-MD030	NA	0	0.0161365	0	0	NA	0.237139	0.741627	NA	0.284431	0.175107	0.122992	0.0702822	0.544169	0.15731	NA	NA	0.147485	0.0469563	NA	0	0.0797826	0.294667	0.251222	NA	0.0995745	0	0.144443	0.33848	0.0419001	0.0978053	0.288612	NA	0.0303045	0.535343	0	0	0.281076	0.384425	0.283668	0.195242	0	0.402991	0	0.171971	0.218454	0.338791	0.0773536	0.125459
MD038-MD036	NA	0	0.0864741	0	0	NA	0.238777	0.724359	NA	0.139785	0.51754	0.236841	0.0748267	0.589286	0.0538659	NA	NA	0.139306	0	NA	NA	NA	0.592812	1.10538	NA	0.178522	0	0.0744066	1.59612	0.30918	0	0.298874	NA	0.0378248	NA	0	0	0.138949	NA	NA	0	NA	NA	NA	0.17427	NA	NA	0.316757	0.499717
MD038-MD029	NA	0	0.0426413	NA	0	NA	0.35904	1.32488	NA	0.139785	0.51754	0.236841	0.114866	0.825314	0.0843436	NA	NA	0.0870259	0.0694713	NA	NA	NA	0.294948	0.944411	NA	0.286324	0	0.0744066	0.800342	0.308691	0	0.346393	NA	0.0410679	NA	0	0	0.0928537	NA	0.280021	0	NA	0.467049	NA	0.131124	NA	NA	0.158209	0.249925
MD038-MD022	NA	0	0.0221175	0	0	NA	0.237139	0.741627	NA	0.284431	0.175107	0.122992	0.0702822	0.520178	0.15731	NA	NA	0.176005	0.0563147	NA	0	0.0797826	0.294667	0.273148	NA	0.0930067	0	0.144443	0.334492	0.0374542	0.0875968	0.221981	NA	0.0303045	0.535343	0	0	0.281076	0.384425	0.283668	0.0980223	0	0.317245	0	0.171971	0.218454	0.338791	0.0773536	0.125459
MD038-MD026	0.340677	0.393073	0.0455572	0	0.192497	0	0.189945	0.320917	0.468199	0.091956	0.192686	0.238488	0.101717	0.613462	0.0723154	NA	0.186722	0.178012	0	NA	0	0.229484	1.20368	0.355929	0.227591	0.134845	0	0.196015	0.427368	0.140685	0.0921985	0.813405	0.0660651	0.0982769	0.480243	0	0.0681188	0.14281	0.401844	NA	0.0408497	NA	0.225982	0	0.258123	0.913847	NA	0.283175	0.0478609
MD038-MD039	0.64225	0.0943252	0.0207821	0	0	NA	0.275204	0.657857	NA	0.187716	0.393989	0.118036	0.0587791	0.369859	0.133406	NA	NA	0.271836	0	NA	NA	0.461028	0.901546	0.507704	0.389248	0.161691	0	0.091732	0.189294	0.0249549	0.0766739	0.390987	0	0.0603387	NA	0	0.0661422	0.83448	1.14091	0.288906	0	0	0.320578	0	0.191266	NA	NA	0.0498946	0
MD038-MD024	0.509263	0.349809	0	NA	0.0713635	NA	0.0924962	1.55349	0.150763	0.286167	0.470971	0.0526983	0.0719875	0.604025	0.14053	0	0	0.197691	0	NA	NA	0.114695	NA	0.233381	1.30691	0.217565	0	0.144061	0.14275	0.037794	0.0506207	0.407509	NA	0.0510883	0.265346	0	0	0.184799	0.785521	0.283668	0.0566547	0	0.182936	0.133043	0.100731	0.223888	0.163571	0.307417	0.168614
MD038-MD035	0.322673	0	0.0377784	0	0.280034	NA	0.309826	0.428519	0	0.280946	0.104427	0.240198	0.107468	0.472801	0.103507	NA	0.0957332	0.180634	0	NA	0	0.233014	NA	0.607828	0.240204	0.126521	0	0.153413	0.31535	0.069019	0.103014	0.671593	0	0.0569925	NA	0	0	0.569647	0.375788	NA	0.0817496	NA	0.228882	0	0.192606	0.229622	0.330564	0.153676	0
MD038-MD034	NA	0	0	NA	0.148018	NA	0.156866	0.494029	NA	0.282734	NA	0.113249	0.0840451	0.505468	0.0434978	NA	NA	0.0670796	0	NA	NA	NA	NA	0.29344	NA	0.111108	0	0.0829509	0.435686	0.0785374	0.0360416	0.446532	0	0.0457994	NA	0	0	NA	NA	0.290991	0	NA	NA	NA	0.524179	NA	NA	0.316353	NA
MD038-MD005	1.76521	0.0948169	0.0479497	0	0	NA	0.342952	0.747125	NA	0.0926878	0.38003	0.15668	0.0807954	0.337647	0.0175401	NA	0.144823	0.205017	0	NA	NA	0.461028	NA	0.412003	0.779183	0.185227	0	0.116243	0.189343	0.0609133	0.0732988	0.0998131	0.230997	0.0592717	NA	0	0	0.558219	0.564759	0.288906	0	NA	1.02281	0	0.100936	0.496925	NA	0.0594008	0
MD038-MD020	1.79681	0	0	0	0	NA	0.266456	0.339054	NA	0.188707	0.261237	0.0801888	0.0788271	0.399385	0.196855	NA	0	0.158978	NA	NA	0	0.230838	0.144873	0.370171	0.387751	0.0616476	0	0.178129	0.64188	0.0469009	0.0884373	0.508751	NA	0.0198305	0.535343	0	0	0	0.384054	0.283668	0.134906	0	0.155979	0	0.121729	0.43717	0.338791	0.0775529	0
MD038-WH013	0.632727	0.35064	0.0196174	0	0	NA	0.33891	0.793756	NA	0.0922155	0.322121	0.179743	0.0804039	0.451672	0.0577329	NA	NA	0.230176	0	NA	NA	0.168886	0.901546	0.517994	0.519658	0.167042	0	0.091732	0.210981	0.0545477	0.0951597	0.382383	0	0.052666	NA	0	0	0.83448	1.14091	0.288906	0	0	0.255132	0	0.223567	NA	NA	0.0426759	0
MD038-MD023	1.39983	0	0.03855	NA	0	NA	0.476998	0.968595	NA	0.139785	0.25276	0.238185	0.139972	0.474519	0.13606	NA	NA	0.223412	0	NA	NA	0.461028	NA	0.210023	0.257819	0.12549	0	0.183722	0.383146	0.053069	0.0370984	0.318643	NA	0.0331372	NA	0	0	0.0900521	NA	0.281356	0	NA	0.454598	0	0.193858	NA	NA	0.0612534	0
MD038-WH008	1.10853	0.0943252	0.0391597	0	0	NA	0.33891	0.702472	NA	0.0922155	0.393989	0.072892	0.070956	0.454893	0.0389304	NA	NA	0.220641	0	NA	NA	0.272243	0.901546	0.349773	0.389248	0.174458	0	0.091732	0.223377	0.0243986	0.0716644	0.306055	0	0.0487627	NA	0	0	0.550081	1.53774	0.288906	0	0	0.320578	0	0.225245	NA	NA	0.100057	0
MD038-MD041	0.556798	0	0.0156629	0	0.158035	NA	0.352325	0.388898	0	0.280946	0.0903719	0.240198	0.1081	0.413423	0.103507	NA	0.192927	0.178832	0	NA	0	0.14798	NA	0.508645	0.304062	0.166669	0	0.157572	0.335687	0.0842708	0.0816503	0.464062	0	0.0652799	0.260374	0	0	0.283992	0.611087	NA	0.12259	0	0.0773641	0	0.258611	0.457096	0.330564	0.213246	0
MD038-MD021	0.547196	0	0.0423651	0	0.12585	NA	0.28167	0.631108	NA	0.116259	0.241919	0.0449925	0.046892	0.531107	0.0473682	NA	0.19193	0.189123	0.0443633	NA	0	0.154033	NA	0.758914	0.214975	0.133004	0	0.110341	0.312257	0.0326163	0.108519	0.360182	0	0.0891055	NA	0	0.132765	0.422013	0.778942	0.288906	0.030804	NA	0.149288	0.134392	0.141202	NA	NA	0.098052	0
MD008-MD031	0.133143	0.134502	0	0	0.299021	NA	0.197706	0.426904	0.411569	0	0.134625	0.0783762	0.0421705	0.355	0.115721	NA	0.29205	0.299986	0	NA	NA	NA	0.599893	0.613619	0	0.158473	NA	0.020744	0.124837	0.0306103	0.0486268	1.19434	0	0.0542876	NA	0	0	0.180997	0	0	0	0	0.139248	0	0.168627	0.231751	NA	0.0488616	0
MD008-MD025	0.404052	0	0.0320509	0	0.14482	0	0.152861	0.372717	0.0652451	0.283706	0.121823	0	0.0479954	0.356793	0.127933	NA	0.29205	0.148494	0	0	0	NA	0	0.268009	0	0.0586051	NA	0.0656432	0.462981	0.0334892	0.0499402	0.374778	0	0	0.549458	0	0	0	0	0	0.103164	0	0.153846	0	0.0750748	0.248893	0	0.0567856	0
MD008-MD027	0.506554	0.0746759	0.0997101	0.160311	1.59634	NA	0.242416	0.506021	0.361829	0.167366	0.194434	0.0796743	0.0554554	0.564081	0.21417	0	0.2952	0.272944	0	NA	0	0.235552	0.295411	0.619142	0.297844	0.366628	NA	0.0391639	0.173439	0.0381498	0.0889369	0.464819	0.24478	0.0790392	NA	0	0.0541748	0.464475	0.271886	0	0.0403455	NA	0.315521	0	0.150891	0.460096	NA	0.365677	0.352638
MD008-MD036	0.858207	0	0.11842	0	NA	NA	0.236783	0.462413	0.103096	0	0.0932173	0.712122	0.0382495	0.277198	0.437836	NA	0.29205	0.31242	0	NA	NA	0.461028	0.892666	0.507675	0	0.0773082	NA	0.110008	1.17656	0.0554168	0.0448678	0.24122	0	0	NA	0	0	0	0.124109	0.263615	0	NA	0.22923	0	0.0486564	0.925794	NA	0.179105	0.151135
MD008-MD022	0.806379	NA	0.0611507	0	0.0962193	NA	0.267751	0.451244	0.0658176	0.283706	0.0972858	0	0.041816	0.382935	0.114954	NA	0.29205	0.193891	0.0558735	NA	0	0.121979	0	0.245248	0	0.0845736	NA	0.0321724	0.24808	0.0276031	0.0530914	0.218753	0	0	0.272524	0	0	0.0596499	0	0	0.0978823	0	0.0766187	0	0.0879063	0.146114	0	0.0357253	0.0836403
MD008-MD026	0.27137	0.43556	0.0266777	0	0.481432	0	0.14992	0.283739	0.432934	0	0.134691	0.238118	0.0984581	0.594025	0.178708	NA	0.211145	0.174726	0	NA	0	0.114893	0.901048	0.391823	0	0.149889	NA	0.128023	0.290036	0.0340747	0.0612889	0.62363	0.119903	0.104083	0.270362	0	0.0712912	0.0461356	0.0475932	0.281538	0.0578026	NA	0.203679	0	0.248578	0.745137	NA	0.334092	0.0424156
MD008-MD024	0.256991	0.537433	0.0256577	NA	0.28943	NA	0.114647	0.744984	0.166867	0.28547	0.135728	0	0.0508493	0.419269	0.11345	0	0.0576844	0.254156	0	NA	NA	0.233444	NA	0.219702	0.127303	0.236251	0	0.052534	0.13057	0.0340793	0.0286372	0.306898	0	0.0186746	0.135247	0	0	0.0617081	0.0615172	0	0.0732273	0	0.0441569	0.0887782	0.0409814	0.152375	0	0.146731	0.126483
MD008-MD005	0.391097	0.135046	0.0355669	0	0.1506	NA	0.240125	0.33197	0.222865	0	0.112689	0.116972	0.0509602	0.284895	0.127281	NA	0.193233	0.243073	0	NA	NA	NA	NA	0.40717	0	0.143078	NA	0.0256229	0.0762053	0	0.0384059	0.292233	0.107854	0.0500964	NA	0	0	0.0908149	0	0	0	NA	0.23233	0	0.0838913	0.149393	NA	0.0582675	0
MD008-MD020	0.426125	NA	0.0481947	0	0.0956236	NA	0.28236	0.227849	0.106024	0.141127	0.121693	0	0.0446078	0.328204	0.153566	NA	0.143396	0.193872	0	NA	0	NA	0	0.296726	0	0.0559828	0	0.0390472	0.491373	0.0341098	0.0489038	0.695249	0	0	0.272524	0	0	0.0595679	0	0	0.128768	0	0.114104	0	0.0717239	0.293372	0	0.107932	0
MD008-MD041	0.441124	0	0	0	0.340429	NA	0.269312	0.308535	0.41227	0.279995	0.0913727	0.239279	0.106424	0.435248	0.073785	NA	0.218012	0.163927	0	NA	0	0	NA	0.481786	0.0508083	0.159285	NA	0.0806987	0.217304	0	0.05952	0.306532	0	0.0551152	0	0	0	0.0687942	0.0603296	0.26215	0.173466	0	0.06409	0	0.256924	0.408985	0	0.208104	0
MD030-MD031	0.0884872	0.0886194	0.0385247	0	0	NA	0.367172	0.525932	0.547058	0.279193	0.0845248	0.0397925	0.0244259	0.431336	0.0828314	NA	NA	0.13611	0.0563532	NA	0	0.121979	0.292991	0.374788	0	0.114904	NA	0.0312437	0.16681	0	0.0906634	0.184364	0	0.0445038	0.272524	0	0	0.238112	0	0	0.110419	0	0.175254	0	0.115673	0.145026	0	0	0.0822326
MD030-MD040	0.630109	0.274337	0.0920678	0.152948	0.193519	NA	0.458829	0.366029	0.152379	0.847612	0.265271	0.0593098	0	0.445235	0.166699	0	0	0.119214	0.140042	NA	0.317833	0.0635899	0	0.211738	0	0.147561	NA	0.105164	0.228614	0.0773458	0.111362	0.361937	0	0.058539	0.272524	0	0.102947	0.283133	0.0780461	NA	0.203254	0	0.112484	0	0.0733967	0.193972	0	0.193353	0.25351
MD030-MD025	0	0	0.037599	NA	0	0	0	0.570334	0	NA	0	0	0	0.672977	0	NA	NA	0.124823	0.0469154	0	NA	0	NA	0.0893881	0	0.117101	NA	0.053161	0.10723	0	0	0.143639	0	0	NA	0	0	NA	0	NA	0.204131	0	0.235803	0	0	0.22054	NA	0.160701	0.25351
MD030-MD027	0.578144	0.0587921	0.0761669	0.10888	0.381979	NA	0.333512	0.753435	0.38709	0.259217	0.0808109	0.0403695	0.0467433	0.709725	0.111283	0	0.293813	0.179931	0.0248878	NA	0	0.177307	0.19164	0.42715	0.436759	0.305739	NA	0.0577946	0.155282	0	0.133704	0.281086	0.106934	0.0630211	0.819357	0	0.0569341	0.490699	0.258477	0	0.11861	0	0.285471	0	0.12159	0.53742	0	0.250964	0.509099
MD030-MD008	0.806379	0	0.0672676	0	0.0962193	NA	0.267751	0.451244	0.0658176	0.283706	0.0972858	0	0.041816	0.402264	0.114954	NA	0.29205	0.160333	0.0465919	NA	0	0.121979	0	0.224918	0	0.0914538	NA	0.0321724	0.257626	0.0305273	0.0536087	0.244977	0	0	0.272524	0	0	0.0596499	0	0	0.194964	0	0.153212	0	0.0879063	0.146114	0	0.0357253	0.0836403
MD030-MD036	NA	0	0.0749806	0	0	NA	0.485156	0.506525	0.172407	NA	0	0.180846	0	0.473371	0.147108	NA	NA	0.183947	0.046613	NA	0	0.0797826	0.435934	0.325391	NA	0.0669181	NA	0.139018	0.362155	0.034027	0.108717	0.155526	NA	0	0.272524	0	0	0.0695319	0.0810968	0.265344	0.295948	0	0.31515	0	0.0491808	0.21582	0	0.12457	0.284403
MD030-MD029	NA	0	0.0494836	0	0	NA	0.607127	0.693458	0.270921	NA	0	0.180846	0.055552	0.430764	0.119565	NA	NA	0.161221	0.0697254	NA	0	0.0797826	0.28916	0.275778	NA	0.095823	NA	0.139018	0.294531	0.0830061	0.109009	0.17354	NA	0	0.54721	0	0	0.0478891	0	0.157587	0.295948	0	0.266615	0	0.0442975	0.21582	0	0.157792	0.173615
MD030-MD022	NA	0	0	NA	NA	NA	NA	NA	NA	NA	NA	NA	NA	NA	NA	NA	NA	0.0756937	0	NA	NA	NA	NA	NA	NA	0.253714	NA	NA	0	0	0	NA	NA	NA	NA	NA	NA	NA	NA	NA	NA	NA	NA	NA	NA	NA	NA	NA	NA
MD030-MD026	0.281056	0.432847	0.0565401	0	0.155502	0	0.203957	0.270418	0.552936	0.278246	0.104322	0.0604375	0.0820291	0.51562	0.124276	NA	0.186722	0.12363	0.0246538	NA	0	0.129961	0.440118	0.283148	0	0.102556	NA	0.144589	0.302296	0.103465	0.09842	0.346208	0.0660651	0.0792623	0.319282	0	0.0791579	0.0941395	0.0383096	0.283576	0.131678	0	0.225845	0	0.220931	0.277886	0	0.209687	0.0971531
MD030-MD039	0.13381	0.0886194	0.0412805	0	0	NA	0.346278	0.525932	0.547058	0.554506	0.0845248	0.0397925	0.0198248	0.353539	0.0828314	NA	NA	0.136134	0.0709189	NA	0	0.121979	0.292991	0.332997	0	0.122629	0	0.0328731	0.152238	0	0.0989402	0.184364	0	0.0437075	0.272524	0	0.0726645	0.238112	0	0	0.110419	0	0.175254	0	0.115673	0.145026	0	0	0.0611524
MD030-MD024	0.256408	0.353254	0.020751	0	0.0564571	NA	0.32934	0.742293	0.177079	0.281055	0.169502	0	0.0300996	0.646798	0.0469512	0	0	0.0860224	0.0347108	NA	0	0	0.586051	0.218704	0.515289	0.130143	0	0.0659934	0.105243	0	0.0783668	0.181252	NA	0.0200561	0.551765	0	0	0.0577714	0.0478034	NA	0.0675393	0	0.100256	0.0886806	0.0412474	0.0432656	0	0.0775762	0.289925
MD030-MD035	0.255197	0	0.0484914	0	0.225795	NA	0.345988	0.373351	0.392357	0.831833	0	0.0607393	0.0801787	0.416633	0.0461657	NA	0.0957332	0.117112	0.0261891	NA	0	0.0820789	0.588172	0.407431	0.059106	0.112286	NA	0.0921209	0.211623	0.0307042	0.117026	0.263325	0	0.0405944	0.272524	0	0	0.163013	0	0.265344	0.166134	0	0.192767	0	0.117142	0.13389	0	0.0702386	0.0434374
MD030-MD034	NA	0	0.0199868	0	0.0976526	NA	0.292385	0.567125	0.0862265	NA	0	0.11024	0	0.398777	0.12907	NA	NA	0.137835	0.0466425	NA	0.317833	0.0797826	0.294667	0.243228	NA	0.0595029	NA	0.150091	0.156974	0	0.0990253	0.21606	0	0	0.963409	0	0	0.140488	0	0	0.153005	0	0.402007	0	0.0669316	0.0730764	0	0.124481	0.125459
MD030-MD005	0.518966	0.0889655	0.0230537	0	0	NA	0.386682	0.480941	0.331043	0.280233	0.0835623	0.047563	0.0279687	0.411358	0.0627485	NA	0.144823	0.141941	0.0564961	NA	0	0.121979	0.588356	0.292425	0	0.130463	NA	0.0415709	0.144298	0.0376884	0.09563	0.084639	0.230997	0.0442057	0.272524	0	0	0.160425	0	0	0.14586	0	0.282203	0	0.0758162	0.144057	0	0	0.059991
MD030-MD020	0.269095	0	0.0882256	0	0	NA	0.081157	0.123963	0.123675	0	0	0	0	0.430374	0	NA	0	0.123596	0.0469563	NA	0	0	0	0.148633	0	0.0917297	0	0	0.074204	0	0	0.39896	NA	0	NA	0	0	NA	0	NA	0.297229	NA	0.1554	0	0	0.21854	NA	NA	0.25351
MD030-WH013	0.13202	0.525713	0.0390986	0	0	NA	0.402382	0.613619	0.612102	0.279021	0.169603	0.0966024	0.0451117	0.397138	0.0597393	NA	NA	0.14213	0.0566773	NA	0	0.0649523	0.292991	0.336018	0.128166	0.124523	NA	0.0328731	0.16681	0.0332016	0.106974	0.191216	0	0.0379627	0.547923	0	0	0.238112	0	0	0.0925095	0	0.160381	0	0.142536	0.145026	0	0	0.0822326
MD030-MD023	0.806916	0	0.0723397	0	0	NA	0.726038	0.434466	0.0862265	NA	0	0	0.0561641	0.394919	0.155873	NA	NA	0.138114	0.030443	NA	0	0.121979	0	0.156651	0	0.0908663	NA	0.0347598	0.173349	0	0.0602448	0.120487	NA	0	0.272524	0	0	0.046902	0	0	0.150503	0	0.152771	0	0.106665	0.24458	0	0.0964163	0.128523
MD030-WH008	0.468199	0.0886194	0.0580783	0	0	NA	0.402382	0.496627	0.656904	0.279021	0.0845248	0.0265232	0.0259072	0.410024	0.0839082	NA	NA	0.13891	0.0566773	NA	0	0.0890299	0.292991	0.269924	0	0.13651	NA	0.0328731	0.179091	0	0.0842556	0.152834	0	0.0340803	0.272524	0	0	0.273693	0.0590819	0	0.0925095	0	0.175254	0	0.150193	0.145026	0	0.0504295	0.0822326
MD030-MD041	0.471075	0	0.0266492	0	0.132076	NA	0.346018	0.310662	0.518437	0.831833	0	0.0607393	0.0806389	0.487669	0.0461657	NA	0.192927	0.10565	0.0335119	NA	0	0.0588175	0.588172	0.339074	0.0748236	0.148614	NA	0.101997	0.220633	0.0386067	0.090321	0.200968	0	0.0383757	0.131031	0	0	0.121543	0.046843	0.26376	0.200061	0	0.108913	0	0.177058	0.166595	0	0.114135	0.0497646
MD030-MD021	0.231386	0	0.0594253	0	0.101816	NA	0.323875	0.45317	0.558119	0.197299	0.095872	0.0660981	0	0.404342	0.0286093	NA	0.19193	0.11607	0.0621151	NA	0	0.061013	0.729718	0.513757	0.0528653	0.158058	0	0.0457728	0.18094	0	0.117319	0.217538	0	0.0586986	0.549916	0	0.145535	0.18107	0.0475823	0	0.117579	0	0.137467	0.136282	0.084694	0.216511	0	0.148928	0.0391896
MD036-MD025	0.639314	0	0.0543166	0	0	0	0.180436	0.423695	0.129071	NA	0	0.358189	0	0.371772	0.167787	NA	NA	0.146251	0	0	0	0.230838	0.435934	0.467165	0	0.0317378	NA	0.176309	0.701767	0.0378462	0.0905187	0.208424	0	0	0.549458	0	0	0	0.122285	0.265344	0.125629	0	0.346112	0	0.042006	0.387881	0	0.0443964	0.25496
MD036-MD022	NA	0	0.0702493	0	0	NA	0.485156	0.506525	0.172407	NA	0	0.180846	0	0.449384	0.147108	NA	NA	0.227774	0.0558991	NA	0	0.0797826	0.435934	0.348682	NA	0.0596029	NA	0.139018	0.358936	0.0304629	0.0981154	0.101876	NA	0	0.272524	0	0	0.0695319	0.0810968	0.265344	0.148571	0	0.229925	0	0.0491808	0.21582	0	0.12457	0.284403
MD036-MD026	0.386362	0.273832	0.0984364	0	0.35904	0	0.247563	0.359958	0.848714	0	0.0851492	0.475481	0.0825313	0.522728	0.106163	NA	0.186722	0.197949	0	NA	0	0.229484	0.590668	0.475273	0	0.12773	NA	0.190945	0.489692	0.115952	0.0979037	0.321909	0.0660651	0.0701437	0.270362	0	0.0959805	0.0466906	0.157349	NA	0.048272	NA	0.184303	0	0.157984	1.0822	NA	0.421216	0.111319
MD036-MD005	0.954973	0.0563677	0.103556	0	0	NA	0.495153	0.490948	0.45965	0	0.0801989	0.300154	0.0296157	0.26681	0.0458689	NA	0.144823	0.28647	0	NA	NA	0.461028	0.888289	0.778377	0	0.110215	NA	0.0939217	0.193019	0.0615477	0.10734	0.0997809	0.230997	0.033782	NA	0	0	0.0919547	0.119453	0.269885	0	NA	0.705001	0	0	0.389858	NA	0.152401	0.0890671
MD036-MD020	1.05713	0	0.0637925	0	0	NA	0.267171	0.23942	0.278463	0.280318	0	0.239861	0	0.364194	0.196474	NA	0	0.232191	0	NA	0	0.230838	0.285555	0.528476	0	0.0345483	0	0.166466	0.886418	0.0384916	0.0970822	0.300365	NA	0	0.272524	0	0	0.069315	0.0810344	0.265344	0.163403	0	0.077584	0	0.0390715	0.483625	0	0.124883	0.25496
MD029-MD031	0.173275	0.035879	0.0412124	0	0	NA	0.56372	0.68591	0.825302	0	0.0828725	0.226902	0.052199	0.424838	0.136939	NA	NA	0.307007	0.0552521	NA	NA	0.461028	0.293626	0.972327	0	0.126877	NA	0.0724242	0.19021	0.0620046	0.0887728	0.20067	0	0.0425519	NA	0	0	0.137783	0	0.106837	0	0	0.256948	0	0.0428023	NA	NA	0.101905	0.0706232
MD029-MD025	0.639314	0	0.0236716	0	0	0	0.226083	0.635254	0.129071	NA	0	0.358189	0.0669663	0.473628	0.132549	NA	NA	0.127682	0.046002	0	0	0.230838	0.28916	0.424444	0	0.063609	NA	0.176309	0.533179	0.0852372	0.0914053	0.23344	0	0	0.82749	0	0	0	0	0.157587	0.125629	0	0.280813	0	0.0386416	0.387881	0	0.0524596	0.127896
MD029-MD027	0.734626	0.0284052	0.122278	0.160311	1.35193	NA	0.437263	1.00487	0.541731	0.195074	0.117806	0.485551	0.0581701	0.644358	0.131428	0	0.293813	0.272455	0.0299823	NA	0	0.363755	0.291766	0.68291	0.436759	0.367806	NA	0.124711	0.185986	0.0827378	0.152189	0.388083	0.106934	0.0633086	NA	0	0.065807	0.353446	0.415447	0.106837	0.0353681	NA	0.333838	0	0.0622077	0.602836	NA	0.44292	0.438983
MD029-MD008	0.858207	0	0.0763438	NA	NA	NA	0.316484	0.619424	0.103096	0	0.0932173	0.712122	0.0760649	0.368709	0.353717	NA	0.29205	0.274916	0.0340463	NA	NA	0.461028	0.59214	0.476929	0	0.116194	NA	0.110008	0.589681	0.0962609	0.0678992	0.293852	0	0	NA	0	0	0	0	0.0793563	0	NA	0.22759	0	0.0437257	0.925794	NA	0.148518	0.0757671
MD029-MD036	NA	0	0.130862	0	NA	NA	NA	0.564428	NA	NA	NA	NA	NA	NA	0.267928	NA	NA	0.291541	0.138688	NA	NA	NA	NA	1.30956	NA	0.187789	NA	NA	0	0.309629	0	0	NA	0	NA	NA	NA	0	NA	0.262659	NA	NA	0.232311	NA	0	NA	NA	0	NA
MD029-MD022	NA	0	0.0459768	0	0	NA	0.607127	0.693458	0.172407	NA	0	0.180846	0.055552	0.546359	0.119565	NA	NA	0.19697	0.0796378	NA	0	0.0797826	0.28916	0.298008	NA	0.0896136	NA	0.139018	0.292774	0.0742039	0.0992558	0.112393	NA	0	0.54721	0	0	0.0478891	0	0.157587	0.148571	0	0.210325	0	0.0442975	0.21582	0	0.157792	0.173615
MD029-MD026	0.386362	0.24073	0.0718664	0	0.35904	0	0.274603	0.337495	0.803526	0	0.0851492	0.475481	0.105321	0.486346	0.0867415	NA	0.186722	0.17054	0.0275359	NA	0	0.229484	0.44096	0.46123	0	0.162566	NA	0.190945	0.408396	0.174389	0.0981837	0.358834	0.0660651	0.0708744	0.139056	0	0.0959805	0.0400954	0.0786906	0.281121	0.048272	NA	0.180506	0	0.140086	1.0822	NA	0.349933	0.0744245
MD029-MD039	0.262031	0.035879	0.0439921	0	0	NA	0.535374	0.598627	0.825302	0.278383	0.0828725	0.226902	0.0416618	0.334659	0.136939	NA	NA	0.374278	0.06955	NA	NA	0.461028	0.293626	0.775347	0	0.136146	0	0.0759204	0.169282	0.0539278	0.100562	0.20067	0	0.0413929	NA	0	0.0887737	0.137783	0	0.106837	0	0	0.256948	0	0.0428023	NA	NA	0.101905	0.0558984
MD029-MD024	0.350488	0.131826	0.0198839	NA	0.146202	NA	0.232723	1.31131	0.403532	0.567132	0.16278	0.340647	0.0650309	0.597958	0.11796	0	0	0.231562	0.0456246	NA	NA	0.114695	0.586798	0.421628	0.515289	0.228909	0	0.140859	0.0866178	0.0748474	0.0682127	0.326928	NA	0.020443	0.271484	0	0	0.0521075	0.122081	0.157587	0.0671962	0	0.146292	0.133043	0	0.224554	0	0.508202	0.232553
MD029-MD035	0.363278	0	0.0587103	0	0.530828	NA	0.468649	0.473729	0.564318	0.556195	0	0.462472	0.111976	0.36702	0.0644935	NA	0.0957332	0.211183	0.0294898	NA	0	0.233014	0.588895	0.808052	0.059106	0.1294	NA	0.151426	0.293163	0.096034	0.136597	0.349558	0	0.0332044	NA	0	0	0.0700076	0	0.262659	0.0966049	NA	0.171526	0	0.0431362	0.227136	0	0.218708	0.0344498
MD029-MD034	NA	0	0.0611724	NA	NA	NA	0.394316	1.87944	NA	NA	0	0.338167	0.0614196	0.46167	0.079628	NA	NA	0.0342856	0.0689849	NA	NA	NA	0.294948	0.990055	NA	0.195839	NA	0.0705182	0.264653	0.125094	0.0449555	0.323158	0	0	NA	NA	0	0	NA	0.155942	0	NA	0.465659	NA	0	NA	NA	0.645503	0.249925
MD029-MD005	0.954973	0.0450447	0.0758505	0	0	NA	0.560114	0.655635	0.426957	0	0.0801989	0.300154	0.0592182	0.338813	0.0406939	NA	0.144823	0.240007	0.0553984	NA	NA	0.461028	0.58934	0.683262	0	0.159477	NA	0.0939217	0.166954	0.092268	0.107599	0.092036	0.230997	0.0369712	NA	0	0	0.0691306	0	0.106837	0	NA	0.512516	0	0	0.389858	NA	0.121371	0.0446744
MD029-MD020	1.05713	0	0.0315784	0	0	NA	0.358136	0.311542	0.375689	0.280318	0	0.239861	0.0495679	0.318545	0.154313	NA	0	0.177476	0.0694713	NA	0	0.230838	0.189404	0.417614	0	0.0605984	0	0.166466	0.59231	0.0923953	0.0973363	0.340161	NA	0	0.54721	0	0	0.0478313	0	0.157587	0.163403	0	0.116875	0	0.0354606	0.483625	0	0.158195	0.127896
MD029-WH013	0.258626	0.226256	0.041583	0	0	NA	0.613745	0.777275	1.02434	0	0.166111	0.266222	0.0738457	0.417765	0.0522889	NA	NA	0.277416	0.0555876	NA	NA	0.168886	0.293626	0.79936	0.128166	0.139611	NA	0.0759204	0.19021	0.0851159	0.106032	0.224874	0	0.0361827	NA	0	0	0.137783	0	0.106837	0	0	0.212411	0	0.0724154	NA	NA	0.0871383	0.0706232
MD029-MD023	0.764121	0	0.083147	NA	NA	NA	1.19887	0.824218	NA	NA	0	0.712122	0.101975	0.336837	0.0884459	NA	NA	0.263004	0.0385697	NA	NA	0.461028	0.59214	0.481249	0	0.118989	NA	0.117047	0.262319	0.104611	0.0545744	0.152886	NA	0	NA	0	0	0	NA	0.106178	0	NA	0.226995	0	0.0516341	NA	NA	0.135847	0.0741837
MD029-WH008	0.69114	0.035879	0.0610525	0	0	NA	0.613745	0.634505	1.1071	0	0.0828725	0.143002	0.0562264	0.401919	0.0735664	NA	NA	0.235777	0.0555876	NA	NA	0.272243	0.293626	0.537268	0	0.15221	NA	0.0759204	0.205802	0.0413824	0.0798775	0.168648	0	0.0321247	NA	0	0	0.16349	0.240353	0.106837	0	0	0.256948	0	0.0728964	NA	NA	0.15327	0.0706232
MD029-MD041	0.585432	0	0.0318564	0	0.255518	NA	0.517197	0.393569	0.807909	0.556195	0	0.462472	0.112498	0.403127	0.0644935	NA	0.192927	0.18511	0.0324852	NA	0	0.14798	0.588895	0.667858	0.0748236	0.123202	NA	0.154393	0.307823	0.117239	0.114576	0.26365	0	0.0376764	0.266279	0	0	0.0558322	0.119682	0.26082	0.144866	0	0.0661139	0	0.0868775	0.452354	0	0.280686	0.0380047
MD029-MD021	0.341375	0	0.0652057	0	0.231542	NA	0.465785	0.563508	0.795021	0.0994913	0.0914265	0.138016	0.0329191	0.448496	0.0515642	NA	0.19193	0.199992	0.062184	NA	0	0.154033	0.725303	0.879641	0.0528653	0.161977	0	0.0833739	0.273916	0.064025	0.119824	0.288008	0	0.0628858	NA	0	0.177902	0.1114	0.12151	0.0708035	0.0351264	NA	0.183507	0.134392	0.0437734	NA	NA	0.230649	0.0425123
MD022-MD026	0.281056	0.43556	0.0537109	0	0.155502	0	0.203957	0.270418	0.539673	0.278246	0.104322	0.0604375	0.0820291	0.57237	0.124276	NA	0.186722	0.145738	0.0262968	NA	0	0.129961	0.440118	0.295999	0	0.0953112	NA	0.144589	0.299402	0.0882203	0.0979068	0.285012	0.0660651	0.0792623	0.319282	0	0.0791579	0.0941395	0.0383096	0.283576	0.0980061	0	0.198788	0	0.220931	0.277886	0	0.209687	0.0971531
MD039-MD031	0	NA	0	NA	NA	NA	NA	0	NA	NA	NA	NA	0	0.313112	NA	NA	NA	0	0	NA	NA	NA	NA	0.257979	NA	0.251506	0	0	0	0	0	NA	0	0	NA	NA	0.15882	NA	NA	NA	NA	NA	NA	NA	NA	NA	NA	NA	0
MD039-MD025	0.0893953	0.0672544	0.0197737	0	0	0	0.186086	0.476601	0.501704	0.554506	0.0691795	0.0591245	0.0211634	0.308605	0.087963	NA	NA	0.1656	0	0	0	NA	0.292991	0.452771	0	0.0956995	0	0.0503352	0.238857	0	0.0869659	0.387989	0	0.0425565	0.549458	0	0.0737814	0.158201	0	0	0.0710579	0	0.194428	NA	0.0960603	0.29398	0	0.0375431	0
MD039-MD027	0.578043	0.139295	0.103223	0.102013	148.271	NA	0.715159	0.40162	0.185609	0.259687	0.129237	0.0789039	0.0522383	0.532137	0.275685	0	0.293813	0.240695	0	NA	0	0.235552	0.197272	0.502907	0.298268	0.286064	0	0.0360299	0.0523062	0	0.0888619	0.417131	0.113053	0.0723067	NA	0	0.0914118	0.989941	0.549999	NA	0.0351326	0	0.206149	0	0.186642	0.460096	NA	0.462499	0.766393
MD039-MD008	0.17896	0.134502	0	0	0.299021	NA	0.174906	0.386782	0.411569	0.148722	0.134625	0.0783762	0.0341634	0.291812	0.115721	NA	0.29205	0.299979	0	NA	NA	NA	0.599893	0.483552	0	0.167206	0	0.0193505	0.110459	0.0263837	0.0537931	1.19434	0	0.0525448	NA	0	0.104355	0.180997	0	0	0	0	0.139248	0	0.168627	0.231751	NA	0.0488616	0
MD039-MD036	0.262031	0.04218	0.0667023	0	0	NA	0.455354	0.47635	0.825302	0.278383	0.0828725	0.226902	0.0208341	0.292508	0.158306	NA	NA	0.353532	0	NA	NA	0.461028	0.442568	0.692345	0	0.10206	0	0.0759204	0.188726	0.0282908	0.100316	0.168674	0	0.0372674	NA	0	0.0887737	0.183277	0.241418	0.269885	0	0	0.234725	0	0.0511738	NA	NA	0.122765	0.111442
MD039-MD022	0.13381	0.134502	0.038921	0	0	NA	0.346278	0.525932	0.547058	0.554506	0.0845248	0.0397925	0.0198248	0.362927	0.0828314	NA	NA	0.191608	0.0945034	NA	0	0.121979	0.292991	0.350285	0	0.115429	0	0.0328731	0.150523	0	0.0918539	0.184364	0	0.0437075	0.272524	0	0.0726645	0.238112	0	0	0.0482366	0	0.154946	0	0.115673	0.145026	0	0	0.0611524
MD039-MD026	0.257767	0.38455	0.0244571	0	0.635359	0	0.218404	0.291757	0.0856757	0.13746	0.20254	0.118033	0.0806835	0.443513	0.205765	NA	0.186722	0.192422	0	NA	0	0.114893	0.445985	0.331826	0	0.155022	0	0.0903937	0.14602	0.0811037	0.0533592	0.485835	0.0715548	0.100886	0.270362	0	0.136634	0.194481	0.117352	0.288541	0.0480064	0	0.237515	0	0.60222	1.36238	NA	0.433771	0.060031
MD039-MD024	0.174874	0.352613	0.0186935	0	0.0976087	NA	0.234136	0.683424	0.629019	0.444901	0.37576	0.0333794	0.037512	0.382772	0.108635	0	0	0.279128	0	NA	NA	0.233444	0.594407	0.317062	0.171411	0.2557	0	0.0443125	0.0778648	0	0.0677349	0.329832	0	0.05338	0.135247	0	0.059396	0.234149	0.0797488	0	0.0475592	0	0.111943	0.133037	0.0523779	0.113003	0	0.0765804	0.0984393
MD039-MD005	0.270189	0	0.043421	NA	0	NA	0.468856	0.259767	0.262229	0.14734	0	0	0.0634189	0.238614	0.274231	NA	0.144823	0.157816	0	NA	NA	NA	0	0.560128	0	0.108105	0	0	0.0667462	0.0762381	0.0902885	0.281657	0.227453	0	NA	0	0.0729087	NA	0	NA	0	0	0.0473195	0	0.0837586	0.112316	NA	0	0
MD039-MD020	0.174194	0.134502	0.0251304	0	0	NA	0.358528	0.295831	0.589708	0.29265	0.126603	0.0475098	0.0190391	0.266738	0.102711	NA	0	0.165158	0	NA	0	NA	0.192211	0.502339	0	0.0845777	0	0.0362288	0.232626	0	0.109126	0.8124	0	0.036047	0.272524	0	0.0737611	0.237698	0	0	0.0857958	0	0.18359	NA	0.0871346	0.364699	0	0.101291	0
MD039-MD041	0.462815	0.0890541	0	0	0.366424	NA	0.565124	0.299282	0.0505962	0.273054	0.0393361	0.118329	0.0790993	0.334135	0.174376	NA	0.192927	0.222312	0	NA	0	0	0.59653	0.510472	0.0644536	0.139612	0	0.0621154	0.11442	0.0368504	0.0408248	0.263771	0	0.0594232	0	0	0.0629068	0.322099	0.237953	0.268253	0.14407	0	0.120185	0	0.386419	0.68613	0	0.235448	0
MD024-MD031	0.155349	0.352613	0.0177516	0	0.0976087	NA	0.249647	0.797899	0.629019	0.29851	0.37576	0.0333794	0.0412248	0.49009	0.108635	0	0	0.279184	0	NA	NA	0.233444	0.594407	0.365462	0.171411	0.24967	0	0.0423368	0.0850383	0	0.0624595	0.329832	0	0.0540973	0.135247	0	0	0.234149	0.0797488	0	0.0475592	0	0.111943	0.133037	0.0523779	0.113003	0	0.0765804	0.124012
MD024-MD025	0.215294	0.278155	0	0	0.0708227	0	0.143213	0.67093	0.150059	0.281055	0.123209	0	0.0332682	0.390033	0.0495096	0	0	0.110851	0	0	0	0	0.586051	0.286975	0.25833	0.114881	0	0.102152	0.183671	0	0.0659363	0.232358	0	0.0190315	0.275937	0	0	0.0688721	0.0601795	NA	0.0408414	0	0.110731	0.133037	0.0351936	0.10759	0	0.101924	0.255573
MD024-MD036	0.350488	0.209385	0.0400434	0	0.146202	NA	0.185643	0.912541	0.403532	0.567132	0.16278	0.340647	0.032519	0.452808	0.165641	0	0	0.205845	0	NA	NA	0.114695	0.884224	0.428423	0.515289	0.173891	0	0.140859	0.103997	0.0306469	0.0657887	0.27142	NA	0.0189274	0.135247	0	0	0.0546097	0.245237	0.265344	0.0671962	0	0.112076	0.133043	0	0.224554	0	1.01527	0.30931
MD024-MD022	0.256408	0.537433	0.0195538	0	0.0564571	NA	0.32934	0.742293	0.177079	0.281055	0.169502	0	0.0300996	0.614519	0.0469512	0	0	0.131382	0.0396432	NA	0	0	0.586051	0.237007	0.515289	0.120059	0	0.0659934	0.103966	0	0.0695639	0.130961	NA	0.0200561	0.551765	0	0	0.0577714	0.0478034	NA	0	0	0.0735589	0.0886806	0.0412474	0.0432656	0	0.0775762	0.289925
MD024-MD026	0.249791	0.271462	0.0326065	0	0.256345	0	0.183114	0.345914	0.806955	0.280156	0.212533	0.0533207	0.0882709	0.667153	0.102129	0	0.0789969	0.174733	0	NA	0	0.15207	0.893102	0.315381	0.119936	0.211856	0	0.144213	0.165409	0.0774995	0.0702743	0.345615	0.0660651	0.0879208	0.233108	0	0.0770486	0.0843647	0.0935108	0.283576	0.0965428	0	0.158827	0.0874066	0.16833	0.303517	0	0.494198	0.130385
MD024-MD005	0.280489	0.354251	0.038209	0	0.080104	NA	0.284284	0.764823	0.400653	0.281911	0.367208	0.0400101	0.0458414	0.385817	0.0757414	0	0.0466974	0.249633	0	NA	NA	0.233444	NA	0.270623	0.257443	0.26609	0	0.0544612	0.0558889	0.0343403	0.0587136	0.191712	0.230997	0.0521548	0.135247	0	0	0.157089	0.0591995	0	0.0644325	0	0.135936	0.065179	0	0.109102	0	0.101505	0.104283
MD024-MD020	0.291211	0.537433	0	0	0.0561063	NA	0.332907	0.287629	0.255668	0.139721	0.252465	0	0.0282986	0.475847	0.055614	0	0	0.111307	0	NA	0	0	0.288099	0.284485	0.170345	0.0973977	0	0.0788656	0.146745	0	0.0721341	0.447512	NA	0.0186955	0.551765	0	0	0.137814	0.0477704	NA	0.0442426	0	0.103902	0.133037	0.0341938	0.108088	0	0.248918	0.255573
MD035-MD031	0.187384	0.137601	0.0214427	0	0.968551	NA	0.518407	0.298589	0.0505329	0.275518	0.0426801	0.118329	0.0965307	0.405295	0.174376	NA	0.0957332	0.203508	0	NA	0	0	0.59653	0.662156	0.0530437	0.112417	NA	0.0520221	0.128694	0.0362739	0.0631378	0.403163	0	0.0494934	NA	0	0	0.483954	0	0.269885	0.0960708	0	0.19568	0	0.255824	0.344499	0	0.145877	0
MD035-MD025	0.204508	0	0.0321879	0	0.277899	0	0.219341	0.315306	0.360578	0.831833	0	0.120327	0.0878863	0.434043	0.0487591	NA	0.0957332	0.103485	0	0	0	0.237899	0.588172	0.498796	0.0530207	0.079525	NA	0.145216	0.295228	0.0336899	0.101942	0.339174	0	0.032945	0.549458	0	0	0.0812712	0	0.265344	0.13793	0	0.198825	0	0.0972901	0.248839	0	0.116278	0
MD035-MD027	0.885625	0.0654186	0.102581	0.318486	3.02989	NA	0.583613	0.355366	0.171204	0.268003	0.0765293	0.245202	0.128511	0.50458	0.165869	0	0.0978198	0.186371	0	NA	NA	0.119017	0.293611	0.412082	0.426327	0.23801	NA	0.106719	0.178978	0.0383715	0.199656	0.351667	NA	0.0377307	NA	0	0.0994651	1.06565	0.32464	0.269885	0.131583	NA	0.351539	0	0.381015	0.351753	0	0.611095	0.299956
MD035-MD008	0.256409	0	0.0213145	0	0.702884	NA	0.232298	0.31337	0.328394	0.279995	0.106796	0.239279	0.105344	0.456917	0.073785	NA	0.144232	0.18544	0	NA	0	0	NA	0.589878	0.0419227	0.115066	NA	0.0689799	0.203878	0	0.0848756	0.520196	0	0.046045	NA	0	0	0.0920008	0	0.263615	0.115677	NA	0.153688	0	0.170048	0.272779	0	0.15028	0
MD035-MD036	0.363278	0	0.0800176	0	0.530828	NA	0.421048	0.481116	0.564318	0.556195	0	0.462472	0.0818114	0.399384	0.0998584	NA	0.0957332	0.209631	0	NA	0	0.233014	0.887481	0.924733	0.059106	0.09688	NA	0.151426	0.329402	0.0557362	0.133627	0.30618	0	0.0316178	NA	0	0	0.0931387	0.0792247	NA	0.0966049	NA	0.151781	0	0.0515794	0.227136	0	0.2628	0.0686878
MD035-MD022	0.255197	0	0.0462154	0	0.225795	NA	0.345988	0.373351	0.392357	0.831833	0	0.0607393	0.0801787	0.478374	0.0461657	NA	0.0957332	0.151027	0.0280578	NA	0	0.0820789	0.588172	0.423818	0.059106	0.104793	NA	0.0921209	0.209413	0.0277648	0.107811	0.184929	0	0.0405944	0.272524	0	0	0.163013	0	0.265344	0.147105	0	0.159026	0	0.117142	0.13389	0	0.0702386	0.0434374
MD035-MD026	NA	0.494934	0.172053	NA	NA	0	0.177217	0.386826	0.259203	NA	0.229203	NA	0.0471408	0.305609	0.330521	NA	0.141935	0.111621	0	NA	NA	0.240101	0.296997	0.529868	0.258873	0.193007	NA	0.106552	0.536188	0.104054	0.112347	0.215501	0.24284	0.117964	0.270362	0	0.310724	0	0.117275	NA	NA	NA	0.746067	0	0.505782	0.473102	0	0.91782	0.0792327
MD035-MD039	0.236176	0.137601	0.0230934	0	0.968551	NA	0.49443	0.314185	0.0505329	0.273054	0.0426801	0.118329	0.0788385	0.342357	0.174376	NA	0.0957332	0.250253	0	NA	0	0	0.59653	0.646018	0.0530437	0.120392	0	0.0546455	0.118154	0.0307036	0.0685006	0.403163	0	0.0485296	NA	0	0.0786249	0.483954	0	0.269885	0.0960708	0	0.19568	0	0.255824	0.344499	0	0.145877	0
MD035-MD024	0.239617	0.174038	0.0283641	0	0.366667	NA	0.269226	0.495453	0.570562	0.557721	0.09355	0.0526782	0.0886888	0.49782	0.0520511	0	0.040514	0.17509	0	NA	0	0.118035	NA	0.428794	0.0492539	0.190395	0	0.0983971	0.141459	0.0342759	0.0850333	0.339409	0	0.0512968	0.135247	0	0	0.144046	0.047078	0.265344	0.144846	0	0.123309	0.0639044	0.0528861	0.114162	0	0.205942	0.0784242
MD035-MD034	0.38877	0	0.0439904	0	0.608167	NA	0.325651	0.337077	0.533233	0.843894	0	0.338164	0.0895519	0.372138	0.0974446	NA	0.0957332	0.171405	0	NA	0.299568	0.233014	NA	0.833199	0.059106	0.0839987	NA	0.184963	0.194301	0.0233233	0.11808	0.61294	0	0.0410877	NA	0	0	0.282551	0	0.272159	0.0881064	NA	0.228201	0	0.0861938	0.231418	0	0.261677	0
MD035-MD005	0.461641	0.0741616	0.0448516	0	0.53601	NA	0.531253	0.25921	0.0592438	0.276605	0.0460696	0.15701	0.10901	0.37509	0.0958459	NA	0.112701	0.174951	0	NA	0	0	NA	0.465996	0.0632327	0.124543	NA	0.0655217	0.103802	0	0.0593906	0.289933	0.237208	0.0459637	NA	0	0	0.283024	0	0.269885	0.145856	NA	0.285923	0	0.0844533	0.517708	0	0.195284	0
MD035-MD020	0.123753	0	0.0385232	0	0.224087	NA	0.365548	0.233379	0.424339	0.413767	0	0.0805751	0.0747072	0.335019	0.0546995	NA	0.0704799	0.134955	0	NA	0	0.237899	0.289152	0.65252	0.0421167	0.07679	0	0.108703	0.305615	0.0343051	0.109236	0.491418	0	0.0287819	0.272524	0	0	0.185947	0	0.265344	0.174374	0	0.114581	0	0.0884501	0.223377	0	0.159244	0
MD035-WH013	0.232558	0.296307	0.0217934	0	0.968551	NA	0.722823	0.317729	0.0592438	0.275343	0.0855272	0.182502	0.113878	0.39855	0.112077	NA	0.0957332	0.175591	0	NA	0	0.120155	0.59653	0.645168	0.0988228	0.122677	NA	0.0546455	0.128694	0.0597976	0.0807151	0.377823	0	0.0412031	NA	0	0	0.483954	0	0.269885	0.0822709	0	0.169983	0	0.252496	0.344499	0	0.116373	0
MD035-WH008	0.452785	0.137601	0.0423751	0	0.968551	NA	0.722823	0.300153	0.107855	0.275343	0.0426801	0.0702358	0.0905689	0.379761	0.158321	NA	0.0957332	0.16631	0	NA	0	0.242347	0.59653	0.425966	0.0530437	0.134363	NA	0.0546455	0.0954845	0.0231375	0.0608744	0.322409	0	0.0361895	NA	0	0	0.453449	0.117618	0.269885	0.0822709	0	0.19568	0	0.254237	0.344499	0	0.235214	0
MD035-MD041	NA	0	0.0427665	NA	0.320053	NA	NA	0.188208	NA	NA	0	NA	0	0.274096	NA	NA	NA	0.0650275	0	NA	NA	0	NA	NA	0	0.318363	NA	0.0560067	0.26728	0	0.137837	0	NA	0	0	0	0	0	0.237759	NA	NA	0	0.0748294	0	NA	0	NA	NA	0
MD034-MD031	0.2121	0.0740589	0.0233542	0	0.303383	NA	0.321775	0.576125	0.79103	0.28376	0.129115	0.161708	0.0281682	0.357461	0.139733	NA	NA	0.283422	0	NA	NA	0.461028	0.901546	0.532176	0	0.0994973	NA	0.0736868	0.0990062	0	0.0805513	0.712443	0	0.0474754	NA	0	0	0.556087	0	0	0	0	0.319623	0	0.0855049	NA	NA	0.122647	0
MD034-MD025	0.767778	0	0	0	0.146969	0	0.127799	0.495059	0.0660388	NA	0	0.228171	0	0.289273	0.145226	NA	NA	0.103549	0	0	0.317833	0.230838	0.294667	0.3113	0	0.0220472	NA	0.239703	0.347122	0	0.0878167	0.309224	0	0	1.40748	0	0	0	0	0	0.0867235	0	0.422497	0	0.0532954	0.218148	0	0.0443533	0
MD034-MD027	0.755734	0.0481231	0.118293	0.160311	2.03852	NA	0.320243	0.764516	0.513893	0.26394	0.163705	0.165327	0.0419609	0.546243	0.0936344	0	0.293813	0.265654	0	NA	0.299568	0.363755	0.443952	0.539318	0.436759	0.364884	NA	0.159573	0.110517	0	0.119001	0.630418	0.0887964	0.0613781	NA	0	0.0562567	1.42644	0.415447	0	0.0335444	NA	0.380019	0	0.100283	0.665285	NA	0.388453	0.46316
MD034-MD008	0.96844	0	0.0479644	NA	NA	NA	0.174915	0.505812	0.0515673	0.288298	0.121519	0.462875	0.0440484	0.272962	0.295165	NA	0.29205	0.250409	0	NA	NA	0.461028	NA	0.286915	0	0.0673064	NA	0.136593	0.2622	0.0275188	0.0530718	0.915115	0	0	NA	0	0	0	0	0	0	NA	0.454548	0	0.0664734	0.463096	NA	0.178821	0
MD034-MD036	NA	0	0.12972	0	NA	NA	0.314603	0.483569	NA	NA	0	0.338167	0	0.293863	0	NA	NA	0.100945	0	NA	NA	NA	0.592812	1.27452	NA	0.04886	NA	0.0705182	0.528552	0.0768373	0.0448485	0.284454	0	0	NA	NA	0	0	NA	0.272159	0	NA	NA	NA	0	NA	NA	NA	0.499717
MD034-MD022	NA	0	0.0266754	0	0.0976526	NA	0.292385	0.567125	0.0862265	NA	0	0.11024	0	0.379061	0.12907	NA	NA	0.171545	0.0559348	NA	0.317833	0.0797826	0.294667	0.263733	NA	0.0515246	NA	0.150091	0.152355	0	0.0929077	0.125295	0	0	0.963409	0	0	0.140488	0	0	0.0835053	0	0.316434	0	0.0669316	0.0730764	0	0.124481	0.125459
MD034-MD026	0.415252	0.346763	0.0550037	0	0.535046	0	0.208082	0.24533	0.807894	0.28284	0.107551	0.347509	0.0886799	0.474152	0.110905	NA	0.186722	0.165225	0	NA	0.299568	0.229484	1.20368	0.42867	0	0.112841	NA	0.234401	0.279751	0.0611804	0.0927158	0.520858	0.0627951	0.0901092	0.557381	0	0.0784553	0.070834	0.0786906	0.290554	0.0440449	NA	0.225342	0	0.213143	0.922493	NA	0.420293	0.0478609
MD034-MD039	0.320784	0.0740589	0.0250026	0	0.303383	NA	0.301407	0.576125	0.79103	0.563329	0.129115	0.161708	0.0221698	0.292317	0.139733	NA	NA	0.283442	0	NA	NA	0.461028	0.901546	0.419242	0	0.109948	0	0.0783253	0.0897402	0	0.0878824	0.712443	0	0.0463123	NA	0	0.0718353	0.556087	0	0	0	0	0.319623	0	0.0855049	NA	NA	0.122647	0
MD034-MD024	0.364486	0.265552	0	NA	0.289259	NA	0.152219	0.989424	0.33709	0.285332	0.252213	0.227103	0.0357733	0.413435	0.146976	0	0	0.205574	0	NA	NA	0.114695	NA	0.237323	0.515289	0.156386	0	0.145702	0	0	0.0833425	0.408006	0	0.0268571	0.480697	0	0	0.0923085	0.122081	0	0.0447262	0	0.182366	0.133043	0	0	0	1.0122	0.168614
MD034-MD005	1.05394	0.0744755	0.0586445	0	0.152347	NA	0.361509	0.532724	0.422633	0.284806	0.124285	0.216328	0.0322971	0.271824	0.040948	NA	0.144823	0.229524	0	NA	NA	0.461028	NA	0.513905	0	0.128448	NA	0.103496	0.0758924	0.028858	0.088178	0.141815	0.107854	0.0442623	NA	0	0	0.278991	0	0	0	NA	1.01988	0	0	0.221343	NA	0.152259	0
MD034-MD020	1.1752	0	0	0	0.0970545	NA	0.314817	0.274841	0.170998	0.567131	0	0.147915	0	0.320459	0.166181	NA	0	0.152439	0	NA	0.155632	0.230838	0.144873	0.370172	0	0.0267846	0	0.20921	1.0553	0	0.0918542	0.524218	0	0	0.963409	0	0	0.140058	0	0	0.0998073	0	0.155523	0	0.0509455	0.219111	0	0.124794	0
MD034-MD041	0.605492	0	0.0175627	0	0.376497	NA	0.364484	0.277883	0.768087	0.843894	0	0.338164	0.0901674	0.332659	0.0974446	NA	0.192927	0.152396	0	NA	0.299568	0.14798	NA	0.696028	0.0748236	0.125295	NA	0.186244	0.203767	0.0277275	0.0803014	0.377954	0	0.0483172	0.528881	0	0	0.14085	0.119682	0.26989	0.13238	0	0.0771216	0	0.1736	0.460789	0	0.335453	0
MD005-MD025	0.259954	0.0675504	0.0450418	0	0	0	0.222637	0.41152	0.291826	0.280233	0.0607153	0.0784644	0.0306596	0.324641	0.0666789	NA	0.144823	0.127648	0	0	0	NA	0.588356	0.390824	0	0.101214	NA	0.0632515	0.2579	0.0395307	0.0814417	0.213071	0.0590634	0.0427516	0.549458	0	0	0.0799807	0	0	0.0907146	0	0.311527	0	0.0604828	0.215137	0	0.0425537	0
MD005-MD022	0.518966	0.135046	0.0216833	0	0	NA	0.386682	0.480941	0.307825	0.280233	0.0835623	0.047563	0.0279687	0.394795	0.0627485	NA	0.144823	0.193324	0.0705796	NA	0	0.121979	0.588356	0.311414	0	0.123133	NA	0.0415709	0.141877	0.0340288	0.0874133	0.084639	0.230997	0.0442057	0.272524	0	0	0.160425	0	0	0.0732337	0	0.232767	0	0.0758162	0.144057	0	0	0.059991
MD005-MD026	0.484536	0.386144	0.0563274	0	0.368122	0	0.25502	0.273715	0.144712	0	0.19797	0.156672	0.104572	0.474047	0.0643579	NA	0.164638	0.175125	0	NA	0	0.114893	0.89598	0.266604	0	0.158975	NA	0.106226	0.141198	0.0515506	0.0407761	0.36401	0.232875	0.0993158	0.270362	0	0.0793672	0.113532	0.0773956	0.288541	0.0728833	NA	0.32398	0	0.210149	0.556667	NA	0.57473	0.0483115
MD005-MD020	0.477833	0.135046	0.0589217	0	0	NA	0.407903	0.304153	0.377307	0.139352	0.124425	0.0591304	0.0263323	0.288459	0.0753632	NA	0.094364	0.167856	0	NA	0	NA	0.289374	0.43213	0	0.0884612	0	0.0474995	0.243938	0.0416677	0.108739	0.396102	0.230997	0.03605	0.272524	0	0	0.160218	0	0	0.112627	0	0.25639	0	0.0518403	0.252891	0	0.120642	0
MD020-MD025	0.134806	0	0	0	0	0	0.0300096	0.0375353	0.0860569	0	0	0	0	0.43321	0	NA	0	0.150406	0	0	0	NA	0	0.273341	0	0.0179971	0	0.0882274	0.264549	0	0	0.492358	0	0	NA	0	0	NA	0	NA	0.109662	0	0.157811	NA	0	NA	NA	0.161116	NA
MD020-MD022	0.269095	NA	0.0880488	0	0	NA	0.081157	0.123963	0.130175	0	0	0	0	0.526645	0	NA	0	0.236944	0.0563147	NA	0	0	0	0.187337	0	0.0779373	0	0	0.0673542	0	0	0.30229	NA	0	NA	0	0	NA	0	NA	0.149597	NA	0.0785966	0	0	0.21854	NA	NA	0.25351
MD020-MD026	0.308129	0.43556	0.0465709	0	0.154328	0	0.216429	0.176375	0.590009	0.13844	0.104322	0.0801727	0.077774	0.437818	0.140329	NA	0.13736	0.134893	0	NA	0	0.232117	0.28861	0.36902	0	0.0749521	0	0.166761	0.41434	0.124836	0.092242	0.54857	0.0660651	0.0666089	0.319282	0	0.0800044	0.0944884	0.0382803	0.283576	0.130747	0	0.129262	0	0.185232	0.445146	0	0.254698	0.0548507
WH013-MD031	0	0.405454	0	NA	NA	NA	NA	NA	0	0	NA	0.48883	0.158676	NA	0.437036	NA	NA	0.0742678	0	NA	NA	0.237608	NA	0.472623	NA	NA	NA	0	NA	0.306712	0.0900491	0.281864	NA	0	NA	0	0	NA	NA	NA	0	NA	0	NA	0.250953	NA	NA	0	NA
WH013-MD025	0.0882086	0.361942	0.0187251	0	0	0	0.21666	0.578061	0.550231	0.279021	0.138976	0.136428	0.0487739	0.330905	0.063046	NA	NA	0.128009	0	0	0	0.135199	0.292991	0.461368	0.0856679	0.0969683	NA	0.0503352	0.266687	0.0346182	0.0959647	0.376396	0	0.0370521	0.828553	0	0	0.158201	0	0	0.0649009	0	0.171214	NA	0.121735	0.29398	0	0.043756	0
WH013-MD027	0.568651	0.300746	0.0974318	0.102013	148.271	NA	0.785371	0.553138	0.210469	0.246254	0.172705	0.12704	0.0808655	0.683467	0.154297	0	0.293813	0.216531	0	NA	0	0.240182	0.197272	0.483814	0.424766	0.310528	NA	0.0360299	0.0567577	0.0436556	0.096064	0.402589	0.236762	0.0693989	NA	0	0.0572639	0.989941	0.549999	NA	0.0311972	0	0.189665	0	0.216716	0.460096	NA	0.387708	1.54593
WH013-MD008	0.176567	0.442583	0	0	0.299021	NA	0.228765	0.498637	0.452017	0	0.180201	0.171994	0.0622365	0.347529	0.129801	NA	0.29205	0.276972	0	NA	NA	0.237608	0.599893	0.500119	0.0652372	0.172938	NA	0.0193505	0.124837	0.0518143	0.0666416	0.713675	0	0.0444571	NA	0	0	0.180997	0	0	0	0	0.120727	0	0.187043	0.231751	NA	0.0418621	0
WH013-MD036	0.258626	0.252848	0.062905	0	0	NA	0.53279	0.615322	1.02434	0	0.166111	0.266222	0.0480884	0.35421	0.0501598	NA	NA	0.331517	0	NA	NA	0.168886	0.442568	0.704935	0.128166	0.103263	NA	0.0759204	0.21524	0.06058	0.105772	0.194244	0	0.0330245	NA	0	0	0.183277	0.241418	0.269885	0	0	0.186286	0	0.0841633	NA	NA	0.102138	0.14082
WH013-MD022	0.13202	0.442583	0.0370704	0	0	NA	0.402382	0.613619	0.612102	0.279021	0.169603	0.0966024	0.0451117	0.394855	0.0597393	NA	NA	0.194454	0.0708055	NA	0	0.0649523	0.292991	0.353468	0.128166	0.116849	NA	0.0328731	0.164475	0.0302123	0.100792	0.191216	0	0.0379627	0.547923	0	0	0.238112	0	0	0.0413076	0	0.136315	0	0.142536	0.145026	0	0	0.0822326
WH013-MD026	0.254316	0.262972	0.0230562	0	0.635359	0	0.268202	0.358833	0.0976334	0	0.253508	0.180585	0.107388	0.512094	0.126676	NA	0.186722	0.174894	0	NA	0	0.154842	0.445985	0.333613	0.0599874	0.158806	NA	0.0903937	0.161415	0.120472	0.0648283	0.363858	0.115536	0.0865114	0.493053	0	0.0966399	0.194481	0.117352	0.288541	0.0411112	0	0.207377	0	0.482206	1.36238	NA	0.346757	0.080981
WH013-MD039	0	0.405454	0	NA	NA	NA	NA	NA	0	0.278055	NA	0.48883	0.116136	0.353262	0.437036	NA	NA	0.0742817	0	NA	NA	0.237608	NA	0.196185	NA	0.502944	0	NA	0	0.10199	0.135833	0.281864	0	0	NA	0	0.312063	NA	NA	NA	0	NA	0	NA	0.250953	NA	NA	0	0
WH013-MD024	0.176709	0.396299	0.0177865	0	0.0976087	NA	0.274147	0.89189	0.704662	0.280844	0.502525	0.093964	0.0664324	0.481245	0.0818548	0	0	0.248071	0	NA	NA	0.389124	0.594407	0.324071	0.257256	0.265372	0	0.0443125	0.0850383	0.0305161	0.0816121	0.318821	0	0.0471268	0.27213	0	0	0.234149	0.0797488	0	0.0426844	0	0.105144	0.133037	0.0862222	0.113003	0	0.0612252	0.124012
WH013-MD034	0.317368	0.332572	0.0234001	0	0.303383	NA	0.357538	0.663558	0.980727	0.283589	0.258955	0.221963	0.05169	0.350278	0.044757	NA	NA	0.315928	0	NA	NA	0.168886	0.901546	0.430369	0.128166	0.111975	NA	0.0783253	0.0990062	0.025926	0.0930431	0.582922	0	0.0397909	NA	0	0	0.556087	0	0	0	0	0.254351	0	0.126557	NA	NA	0.102037	0
WH013-MD005	0.266639	0.350671	0.0401825	NA	0	NA	0.70125	0.449177	NA	0	0.122233	0.23776	0.122871	0.30585	0.0741215	NA	0.144823	0.0633183	0	NA	NA	0.237608	0	0.563579	0.131844	0.113161	NA	0	0.0878412	0.204454	0.107386	0.302265	NA	0	NA	0	0	NA	0	NA	0	0	0.041003	0	0.123921	0.112316	NA	0	0
WH013-MD020	0.171944	0.442583	0.023521	0	0	NA	0.40777	0.353019	0.655971	0.138797	0.254165	0.112978	0.0426697	0.29085	0.0720798	NA	0	0.167573	0	NA	0	0.135199	0.192211	0.51076	0.0633536	0.085642	0	0.0362288	0.259447	0.0363943	0.116507	0.695182	0	0.0319401	0.547923	0	0	0.237698	0	0	0.0776121	0	0.159866	NA	0.112575	0.364699	0	0.086651	0
WH013-WH008	NA	0.405454	0.130201	NA	NA	NA	NA	0.451241	NA	NA	NA	0.49005	0.105742	0.877685	0.267259	NA	NA	0	NA	NA	NA	0	NA	0.0841593	NA	0.335416	NA	NA	0.263465	0.0784269	0.135782	0.140439	NA	0	NA	0	NA	0.273561	NA	NA	NA	NA	0	NA	0	NA	NA	0.315255	NA
WH013-MD041	0.455088	0.276909	0	0	0.366424	NA	0.813197	0.287869	0.0592933	0.275343	0.0787944	0.182502	0.114695	0.375472	0.112077	NA	0.192927	0.15845	0	NA	0	0.0763233	0.59653	0.506722	0.120111	0.142651	NA	0.0621154	0.124017	0.0725426	0.0525892	0.263944	0	0.0484442	0.266841	0	0	0.322099	0.237953	0.268253	0.123373	0	0.108813	0	0.338971	0.68613	0	0.188426	0
MD023-MD031	0.133166	0	0	0	0	NA	0.382754	0.49227	0.79103	0	0.125676	0.0783762	0.0485646	0.346179	0.120626	NA	NA	0.291064	0	NA	NA	NA	0.599893	0.520227	0	0.167771	NA	0.0190985	0.0750628	0	0.0540314	0.468841	0	0.0583428	NA	0	0	0.13359	0	0	0	0	0.138917	0	0.255811	NA	NA	0.123652	0
MD023-MD025	0.404305	0	0.0349285	0	0	0	0.205862	0.334251	0.0660388	NA	0	0	0.0676999	0.330843	0.173136	NA	NA	0.120948	0	0	0	NA	0	0.26596	0	0.053661	NA	0.0739281	0.330812	0	0.0535576	0.196772	0	0	0.549458	0	0	0	0	0	0.0853254	0	0.153408	0	0.0885269	0.439993	0	0.0382896	0
MD023-MD027	0.449501	0.0700318	0.0963278	0.160311	1.35193	NA	0.339259	0.607132	0.513893	0.195074	0.102947	0.0796743	0.0633603	0.613123	0.174064	0	0.583478	0.261233	0	NA	0	0.235552	0.295411	0.572575	0.297844	0.450596	NA	0.0433068	0.0856092	0	0.101073	0.317638	0.106934	0.060917	NA	0	0.0605109	0.342937	0.415447	0	0.0360456	NA	0.272716	0	0.190752	0.576593	NA	0.497912	0.459925
MD023-MD008	NA	0	0	NA	NA	NA	0.118044	0.252559	0.0515673	0	0.117443	NA	0	0.359931	0.620696	NA	0.288913	0.479691	0	NA	NA	NA	NA	0.289587	NA	0.177447	NA	0	0.261539	0.0508438	0	0.147342	0	0	NA	0	0	0	0	0	0	NA	0	0	0	0.458001	NA	0.102568	0
MD023-MD036	0.764121	0	0.131034	0	NA	NA	0.956766	0.350104	NA	NA	0	0.712122	0.0512793	0.295157	0.265034	NA	NA	0.306236	0	NA	NA	0.461028	0.892666	0.504232	0	0.0742203	NA	0.117047	0.393423	0.0435438	0.0544449	0.133732	NA	0	NA	0	0	0	NA	0.262808	0	NA	0.228592	0	0.0590744	NA	NA	0.158195	0.147956
MD023-MD022	0.806916	0	0.0647027	0	0	NA	0.726038	0.434466	0.0862265	NA	0	0	0.0561641	0.405237	0.155873	NA	NA	0.198429	0.034223	NA	0	0.121979	0	0.172236	0	0.0830851	NA	0.0347598	0.168193	0	0.0568261	0.0956305	NA	0	0.272524	0	0	0.046902	0	0	0.0819955	0	0.0764019	0	0.106665	0.24458	0	0.0964163	0.128523
MD023-MD026	0.247842	0.245663	0.0279538	0	0.35904	0	0.204889	0.276363	0.807894	0	0.103129	0.238118	0.098652	0.485213	0.106112	NA	0.370837	0.156911	0	NA	0	0.114893	0.901048	0.365613	0	0.17194	NA	0.151538	0.19812	0.123327	0.0667606	0.410916	0.0660651	0.105382	0.270362	0	0.102541	0.0389419	0.0786906	0.280816	0.0541658	NA	0.203009	0	0.300798	1.02744	NA	0.411246	0.0403089
MD023-MD039	0.178988	0	0	0	0	NA	0.348788	0.425206	0.79103	0.278383	0.125676	0.0783762	0.0384803	0.258033	0.120626	NA	NA	0.29107	0	NA	NA	NA	0.599893	0.408501	0	0.177742	0	0.0203277	0.0669299	0	0.0603716	0.468841	0	0.0571744	NA	0	0.0852182	0.13359	0	0	0	0	0.138917	0	0.255811	NA	NA	0.123652	0
MD023-MD024	0.2082	0.355305	0.0274346	NA	0.146202	NA	0.231773	1.22773	0.33709	0.567132	0.243898	0	0.0605587	0.501006	0.159901	0	0.142554	0.234772	0	NA	NA	0.233444	NA	0.1866	0.127303	0.299452	0	0.0554784	0.0516313	0	0.0298665	0.172537	NA	0.0212602	0.135247	0	0	0.050455	0.122081	0	0.0529043	0	0.0440346	0.0886806	0.0497287	0.223272	0	0.324471	0.194801
MD023-MD035	0.225619	0	0.0221161	0	0.530828	NA	0.350667	0.325224	0.533233	0.556195	0	0.239279	0.10555	0.357205	0.099995	NA	0.285176	0.166578	0	NA	0	0	NA	0.552746	0.0419227	0.13007	NA	0.075428	0.142708	0.0381999	0.0908735	0.263053	0	0.0494423	NA	0	0	0.0679298	0	0.262808	0.108371	NA	0.153388	0	0.257927	0.518386	0	0.255056	0
MD023-MD034	0.897965	0	0.0541831	NA	NA	NA	0.471295	0.386466	NA	NA	0	0.462875	0.0620029	0.279753	0.18646	NA	NA	0.233226	0	NA	NA	0.461028	NA	0.225007	0	0.06305	NA	0.152532	0.0862851	0	0.0596442	0.212894	0	0	NA	0	0	0	NA	0	0	NA	0.453307	0	0.0895981	NA	NA	0.156986	0
MD023-MD005	0.315676	0	0.0384353	0	0	NA	0.406869	0.428862	0.422633	0	0.120151	0.116972	0.0598941	0.25134	0.0598725	NA	0.431374	0.222685	0	NA	NA	NA	NA	0.325929	0	0.186621	NA	0.0272986	0.0329154	0.0464056	0.0452587	0.144614	0.230997	0.0540811	NA	0	0	0.0670325	0	0	0	NA	0.231696	0	0.127268	0.224951	NA	0.153557	0
MD023-MD020	0.378427	0	0.054435	0	0	NA	0.594427	0.188737	0.170998	0.280318	0	0	0.0629218	0.254972	0.208689	NA	0.566692	0.172251	0	NA	0	NA	0	0.288817	0	0.0520921	0	0.0423837	0.323935	0	0.054405	0.351963	NA	0	0.272524	0	0	0.0468342	0	0	0.097968	0	0.1138	0	0.0829907	0.514612	0	0.0970138	0
MD023-WH013	0.17662	0	0	0	0	NA	0.431496	0.583266	0.980727	0	0.252295	0.171994	0.0716744	0.337858	0.0272843	NA	NA	0.240134	0	NA	NA	0.237608	0.599893	0.419283	0.0652372	0.184614	NA	0.0203277	0.0750628	0.0399897	0.0734404	0.389061	0	0.0475175	NA	0	0	0.13359	0	0	0	0	0.114452	0	0.252035	NA	NA	0.103171	0
MD023-WH008	0.34315	0	0.0276444	0	0	NA	0.431496	0.465747	1.06275	0	0.125676	0.042261	0.0520958	0.328412	0.0542052	NA	NA	0.217169	0	NA	NA	NA	0.599893	0.281364	0	0.159926	NA	0.0203277	0.10142	0	0.0491705	0.311007	0	0.0413241	NA	0	0	0.158394	0.240353	0	0	0	0.138917	0	0.265549	NA	NA	0.185716	0
MD023-MD041	0.394507	0	0	0	0.255518	NA	0.399523	0.304301	0.768087	0.556195	0	0.239279	0.106637	0.345951	0.099995	NA	0.383094	0.145651	0	NA	0	0	NA	0.450098	0.0508083	0.180184	NA	0.0872482	0.148121	0.0512352	0.0538838	0.184456	0	0.060452	0	0	0	0.0541768	0.119682	0.261233	0.162696	0	0.062265	0	0.389673	1.02948	0	0.326563	0
MD023-MD021	0.203825	0	0.0371382	0	0.231542	NA	0.217226	0.414504	0.767463	0.0994913	0.115024	0.116996	0.0333083	0.425963	0.080786	NA	0.38114	0.180945	0.0317543	NA	0	0	NA	0.621831	0.0359339	0.201904	0	0.0351236	0.0882751	0	0.0820501	0.403894	0	0.0935856	NA	0	0.170852	0.108116	0.12151	0	0.0393983	NA	0.108026	0.136282	0.171079	NA	NA	0.197006	0
WH008-MD031	0.176372	NA	0.0871292	NA	NA	NA	NA	0.188239	0.26148	0	NA	0	0	0.921565	1.22182	NA	NA	0.0638941	0	NA	NA	NA	NA	0.14839	NA	0.251546	NA	0	0.263465	0	0	0	NA	0	NA	0	0	0.273561	NA	NA	0	NA	NA	NA	0.252679	NA	NA	NA	NA
WH008-MD025	0.313312	0.0672544	0.0373712	0	0	0	0.21666	0.451501	0.587954	0.279021	0.0691795	0.0351753	0.0281992	0.412753	0.0893352	NA	NA	0.124521	0	0	0	0.356199	0.292991	0.34568	0	0.112441	NA	0.0503352	0.271371	0	0.0763034	0.322493	0	0.0330979	0.549458	0	0	0.204266	0.0792781	0	0.0649009	0	0.194428	NA	0.128369	0.29398	0	0.0752724	0
WH008-MD027	0.877458	0.139295	0.116098	0.102013	148.271	NA	0.785371	0.466775	0.256679	0.246254	0.129237	0.0540481	0.0601658	0.741402	0.135134	0	0.293813	0.196713	0	NA	0	0.484756	0.197272	0.426767	0.298268	0.317403	NA	0.0360299	0.0792085	0	0.0723689	0.361491	0.236762	0.0588603	NA	0	0.0572639	0.746639	0.670862	NA	0.0311972	0	0.206149	0	0.218326	0.460096	NA	0.535433	1.54593
WH008-MD008	0.417556	0.134502	0.026178	0	0.299021	NA	0.228765	0.412358	0.485004	0	0.134625	0.042261	0.044815	0.396259	0.175452	NA	0.29205	0.234455	0	NA	NA	NA	0.599893	0.349783	0	0.182329	NA	0.0193505	0.148513	0.0208344	0.0446218	0.594247	0	0.0385061	NA	0	0	0.201267	0.080775	0	0	0	0.139248	0	0.196908	0.231751	NA	0.0980146	0
WH008-MD036	0.69114	0.04218	0.0825389	0	0	NA	0.53279	0.511073	1.1071	0	0.0828725	0.143002	0.0281161	0.371173	0.0873958	NA	NA	0.270297	0	NA	NA	0.272243	0.442568	0.592958	0	0.121838	NA	0.0759204	0.229418	0.0218096	0.0796824	0.145693	0	0.0295184	NA	0	0	0.203857	0.482882	0.269885	0	0	0.234725	0	0.0847334	NA	NA	0.18466	0.14082
WH008-MD022	0.468199	0.134502	0.0543983	0	0	NA	0.402382	0.496627	0.656904	0.279021	0.0845248	0.0265232	0.0259072	0.43545	0.0839082	NA	NA	0.187567	0.0708055	NA	0	0.0890299	0.292991	0.285644	0	0.13024	NA	0.0328731	0.176991	0	0.0799647	0.152834	0	0.0340803	0.272524	0	0	0.273693	0.0590819	0	0.0413076	0	0.154946	0	0.150193	0.145026	0	0.0504295	0.0822326
WH008-MD026	0.465619	0.38455	0.0443816	0	0.635359	0	0.268202	0.314009	0.127846	0	0.20254	0.0732491	0.0902499	0.492459	0.112465	NA	0.186722	0.162094	0	NA	0	0.236401	0.445985	0.252329	0	0.167817	NA	0.0903937	0.177938	0.0561435	0.0472175	0.417732	0.115536	0.0799652	0.270362	0	0.0966399	0.228028	0.233624	0.288541	0.0411112	0	0.237515	0	0.485191	1.36238	NA	0.523997	0.080981
WH008-MD039	0.266695	NA	0.0868757	NA	NA	NA	NA	0.097952	0.26148	0.278055	NA	0	0	0.351208	1.22182	NA	NA	0.0639001	0	NA	NA	NA	NA	0.136377	NA	0.250816	0	NA	0.131056	0	0	0	0	0	NA	0	0.312063	0.273561	NA	NA	0	NA	NA	NA	0.252679	NA	NA	NA	0
WH008-MD024	0.30413	0.352613	0.035135	0	0.0976087	NA	0.274147	0.724009	0.748603	0.280844	0.37576	0.0251707	0.0435715	0.479291	0.115768	0	0	0.259157	0	NA	NA	0.135193	0.594407	0.253641	0.171411	0.264912	0	0.0443125	0.105056	0	0.0615157	0.272855	0	0.0436907	0.135247	0	0	0.263135	0.159486	0	0.0426844	0	0.111943	0.133037	0.0922015	0.113003	0	0.151217	0.124012
WH008-MD034	0.731848	0.0740589	0.0463569	0	0.303383	NA	0.357538	0.541881	1.06275	0.283589	0.129115	0.106981	0.0304345	0.363643	0.0782666	NA	NA	0.25281	0	NA	NA	0.272243	0.901546	0.413901	0	0.127568	NA	0.0783253	0.120868	0	0.0747744	0.46633	0	0.0350631	NA	0	0	0.412425	0.240353	0	0	0	0.319623	0	0.127446	NA	NA	0.184471	0
WH008-MD005	0.800112	0	0.0668053	NA	0	NA	0.70125	0.308019	NA	0	0	0	0.081295	0.371146	0.0419043	NA	0.144823	0.0781348	0	NA	NA	NA	0	0.320023	0	0.144354	NA	0	0.134509	0.0443613	0.0539285	0.202071	NA	0	NA	0	0	0.550647	0.23647	NA	0	0	0.0473195	0	0.124803	0.112316	NA	0.308609	0
WH008-MD020	0.461902	0.134502	0.0465916	0	0	NA	0.40777	0.293489	0.700061	0.138797	0.126603	0.0301711	0.024696	0.310412	0.102961	NA	0	0.165534	0	NA	0	0.356199	0.192211	0.375122	0	0.0983592	0	0.0362288	0.268383	0	0.091745	0.60797	0	0.0289248	0.272524	0	0	0.272676	0.0590358	0	0.0776121	0	0.18359	NA	0.115375	0.364699	0	0.152342	0
WH008-MD041	0.683558	0.0890541	0.0148661	0	0.366424	NA	0.813197	0.286224	0.107657	0.275343	0.0393361	0.0702358	0.0909189	0.389976	0.158321	NA	0.192927	0.149178	0	NA	0	0.11554	0.59653	0.350175	0.0644536	0.15206	NA	0.0621154	0.13199	0.026463	0.0352159	0.22549	0	0.041468	0	0	0	0.339705	0.473702	0.268253	0.123373	0	0.120185	0	0.341302	0.68613	0	0.325742	0
MD041-MD031	0.36724	0.0890541	0	0	0.366424	NA	0.587709	0.281412	0.0505962	0.275518	0.0393361	0.118329	0.0969168	0.383494	0.174376	NA	0.192927	0.180473	0	NA	0	0	0.59653	0.522598	0.0644536	0.132417	NA	0.0593214	0.124017	0.0450245	0.0376919	0.263771	0	0.0604597	0	0	0	0.322099	0.237953	0.268253	0.14407	0	0.120185	0	0.386419	0.68613	0	0.235448	0
MD041-MD025	0.378197	0	0.0135426	0	0.156918	0	0.219362	0.262724	0.465902	0.831833	0	0.120327	0.088394	0.386122	0.0487591	NA	0.192927	0.0925271	0	0	0	0.113398	0.588172	0.402551	0.0644322	0.126648	NA	0.127259	0.307312	0.0436824	0.0816272	0.258825	0	0.0371125	0.26427	0	0	0.060592	0.0589624	0.26376	0.171049	0	0.111657	0	0.147046	0.329421	0	0.161944	0
MD041-MD027	1.86127	0.0609985	0.0554199	0.318486	1.10324	NA	0.629015	0.387104	0.170724	0.268003	0.0693336	0.245202	0.128982	0.492834	0.165869	0	0.197118	0.16173	0	NA	NA	0.0784364	0.293611	0.341397	0.645576	0.279317	NA	0.141666	0.141482	0.0514644	0.133279	0.278001	NA	0.0435736	0.531501	0	0.0747403	0.709813	0.43964	0.268253	0.165825	0	0.235893	0	0.511682	0.464274	0	0.702691	0.379302
MD041-MD036	0.585432	0	0.0490452	0	0.255518	NA	0.468914	0.379165	0.807909	0.556195	0	0.462472	0.0823396	0.351714	0.0998584	NA	0.192927	0.185792	0	NA	0	0.14798	0.887481	0.754466	0.0748236	0.115058	NA	0.154393	0.348204	0.0685227	0.0883049	0.239038	0	0.0356139	0	0	0	0.0696377	0.239301	NA	0.144866	0	0.0384525	0	0.103887	0.452354	0	0.336985	0.0757527
MD041-MD022	0.471075	0	0.0256766	0	0.132076	NA	0.346018	0.310662	0.518437	0.831833	0	0.0607393	0.0806389	0.474464	0.0461657	NA	0.192927	0.135085	0.0365795	NA	0	0.0588175	0.588172	0.353469	0.0748236	0.142589	NA	0.101997	0.217506	0.0341369	0.0860414	0.141146	0	0.0383757	0.131031	0	0	0.121543	0.046843	0.26376	0.196083	0	0.0833822	0	0.177058	0.166595	0	0.114135	0.0497646
MD041-MD026	NA	0.387074	0.0460424	NA	0	0	0.232852	0.325005	0.258329	NA	0.152107	NA	0.0512246	0.310226	0.330521	NA	0.286032	0.0959211	0	NA	NA	0.120534	0.296997	0.432384	NA	0.305086	NA	0.121719	0.939302	0.313953	0.0537637	0.149586	0.24284	0.196986	0.173943	0	0.155638	0	0.474399	NA	NA	0	0.11677	NA	0.581575	NA	0	1.09507	0.120708
MD041-MD024	0.282935	0.145369	0.0121579	0	0.210116	NA	0.299942	0.429008	0.778856	0.557721	0.0848926	0.0526782	0.0890285	0.431408	0.0520511	0	0.0816566	0.156341	0	NA	0	0.0749633	NA	0.367879	0.0598724	0.239359	0	0.121391	0.147425	0.0343401	0.0670021	0.264169	0	0.0585142	0.0866974	0	0	0.114719	0.118482	0.26376	0.193399	NA	0.0700364	0.0874066	0.10656	0.151628	0	0.295187	0.0890906
MD041-MD005	0.768482	0.0555648	0.0175182	0	0.261046	NA	0.590914	0.258238	0.11914	0.276605	0.0418396	0.15701	0.109508	0.350966	0.0958459	NA	0.170373	0.157829	0	NA	0	0	NA	0.379118	0.085132	0.142461	NA	0.0740112	0.0995457	0	0.0265228	0.21626	0.237208	0.0550052	0	0	0	0.188101	0.11774	0.268253	0.218731	0	0.139903	0	0.170135	0.336927	0	0.313557	0
MD041-MD020	0.291384	0	0.0156146	0	0.131093	NA	0.366028	0.20407	0.554306	0.413767	0	0.0805751	0.0751234	0.367792	0.0546995	NA	0.142053	0.119553	0	NA	0	0.113398	0.289152	0.546648	0.0497567	0.116797	0	0.118189	0.324325	0.0443641	0.0842839	0.3615	0	0.0319929	0.131031	0	0	0.13889	0.0468083	0.26376	0.218334	0	0.0574291	0	0.133772	0.296479	0	0.204436	0
MD021-MD031	0.104868	0.0936108	0.0326123	0	0.398311	NA	0.494248	0.324298	0.137187	0.0656107	0.178179	0.095942	0.0269173	0.448597	0.0893957	NA	0.19193	0.221043	0.0391584	NA	0	0	0.890341	0.988101	0.0474031	0.158407	0	0.0328179	0.0563312	0	0.0574122	0.253364	0	0.108189	NA	0	0.178533	0.371366	0.0793751	0	0.034877	0	0.0993986	0.271767	0.169266	NA	NA	0.226075	0
MD021-MD025	0.185804	0	0.0406558	0	0.124878	0	0.196191	0.399181	0.488498	0.197299	0.0774848	0.0930477	0	0.381994	0.0297073	NA	0.19193	0.107023	0.0362741	0	0	0.117879	0.729718	0.585147	0.0473564	0.126893	0	0.0679331	0.290765	0	0.104531	0.290328	0	0.0567264	0.831739	0	0.147735	0.120414	0.0599039	0	0.0893946	0	0.144279	0.271767	0.0722434	0.390411	0	0.0736618	0
MD021-MD027	0.873585	0.0903286	0.114489	0.153374	1.87721	NA	0.586689	0.349813	0.303435	0.0864411	0.099992	0.141313	0.0589337	0.590573	0.0794067	0	0.196003	0.271728	0.0324436	NA	NA	0.0813104	0.438125	0.421482	0.125726	0.371242	0	0.0223525	0.131906	0	0.180421	0.29409	NA	0.0590501	NA	0	0.179762	0.665862	0.325029	0	0.0708831	NA	0.183613	0.13341	0.236047	0.341037	NA	0.764321	0.372704
MD021-MD008	0.247591	0	0.0348746	0	0.350033	NA	0.199374	0.377425	0.428268	0.0830829	0.1468	0.116996	0.0279692	0.404132	0.022957	NA	0.216935	0.199309	0.0302718	NA	0	0	NA	0.670573	0.0359339	0.190623	0	0.0340283	0.179606	0.0319574	0.0738518	0.782223	0	0.0850572	NA	0	0.140659	0.137271	0.0612307	0	0.0400716	NA	0.108328	0.136476	0.126812	0.461767	NA	0.193489	0
MD021-MD036	0.341375	0	0.0844791	0	0.231542	NA	0.412226	0.462184	0.795021	0.0994913	0.0914265	0.138016	0	0.44657	0.0381856	NA	0.19193	0.229003	0.043947	NA	0	0.154033	0.971719	0.971612	0.0528653	0.12362	0	0.0833739	0.331866	0.0344522	0.119543	0.272288	0	0.0585089	NA	0	0.177902	0.138956	0.24407	0.269885	0.0351264	NA	0.190907	0.134392	0.0486419	NA	NA	0.181296	0.0848221
MD021-MD022	0.231386	0	0.0591548	0	0.101816	NA	0.323875	0.45317	0.558119	0.197299	0.095872	0.0660981	0	0.444302	0.0286093	NA	0.19193	0.142487	0.0672443	NA	0	0.061013	0.729718	0.532097	0.0528653	0.15245	0	0.0457728	0.176831	0	0.110334	0.284645	0	0.0586986	0.549916	0	0.145535	0.18107	0.0475823	0	0.0715481	0	0.115286	0.136282	0.084694	0.216511	0	0.148928	0.0391896
MD021-MD026	0.464872	0.497481	0.0510245	0	0.474885	0	0.334767	0.272265	0.165676	0.0734	0.356631	0.23769	0.102148	0.45196	0.108868	NA	0.140134	0.177626	0.0245927	NA	NA	0.124753	1.17581	0.389803	0.0420439	0.151716	0	0.114416	0.28785	0.104162	0.109181	0.366684	0.24284	0.0889408	0.494159	0	0.483187	0.214782	0.0930749	0.288541	0.0965977	NA	0.23766	0.133786	0.364369	1.08163	NA	0.604209	0.0591448
MD021-MD039	0.132178	0.0936108	0.0334019	0	0.398311	NA	0.465385	0.297389	0.137187	0.130263	0.178179	0.095942	0.0214791	0.364982	0.0893957	NA	0.19193	0.221063	0.044437	NA	0	0	0.890341	0.787784	0.0474031	0.164636	0	0.0339869	0.0513094	0	0.0621794	0.253364	0	0.103033	NA	0	0.0793171	0.371366	0.0793751	0	0.034877	0	0.0993986	0.271767	0.169266	NA	NA	0.226075	0
MD021-MD024	0.234374	0.205138	0.0400159	0	0.188473	NA	0.246103	0.620479	0.606922	0.248507	0.23372	0.0636718	0.0248243	0.52227	0.0368089	0	0.0812186	0.18567	0.0347729	NA	0	0.0778846	NA	0.441602	0.194367	0.25529	0	0.0567975	0.107694	0	0.0901095	0.275059	0	0.0796831	0.273026	0	0.11942	0.190351	0.120829	0	0.0659171	0	0.132178	0.17711	0.040907	0.225146	0	0.333724	0.0675422
MD021-MD035	0.23215	0	0.0388734	0	0.623107	NA	0.678093	0.302657	0.159678	0.219316	0.114457	0.247842	0.10775	0.375052	0.0233464	NA	0.0718679	0.17367	0.0244423	NA	NA	0	NA	0.644245	0.0712481	0.129237	0	0.0776991	0.242124	0.0377105	0.15491	0.252989	NA	0.0304133	NA	0	0.30969	0.282569	0.0468499	0.269885	0.131016	NA	0.207704	0.0868169	0.517525	0.227967	0	0.233962	0
MD021-MD034	0.361981	0	0.049186	0	0.349623	NA	0.303742	0.517787	0.767463	0.201462	0.118635	0.0921759	0	0.379251	0.0350598	NA	0.19193	0.183642	0.0439905	NA	0.299568	0.154033	NA	0.719178	0.0528653	0.112742	0	0.0876498	0.160361	0	0.101931	0.353859	0	0.0743134	NA	0	0.143894	0.281064	0.12151	0	0.0341	NA	0.219851	0.134392	0.0663206	NA	NA	0.181045	0
MD021-MD005	0.264306	0.0941448	0.0673778	0	0.237608	NA	0.516368	0.270908	0.195437	0.0821564	0.172899	0.112587	0.0312176	0.371375	0.0746692	NA	0.169451	0.183693	0.040043	NA	0	0	NA	0.66044	0.0506101	0.170066	0	0.0451347	0.0277988	0.0344574	0.0538622	0.279354	0.237208	0.0848678	NA	0	0.146015	0.279292	0.0589221	0	0.0471208	NA	0.111942	0.0895184	0.0650868	0.22377	NA	0.302269	0
MD021-MD020	0.101864	0	0.0494018	0	0.101071	NA	0.362953	0.276131	0.587902	0.281254	0.119354	0.0771977	0	0.335992	0.0318666	NA	0.14127	0.142584	0.0443633	NA	0	0.117879	0.358656	0.67628	0.039608	0.109879	0	0.049059	0.296466	0	0.109496	0.438653	0	0.0487695	0.549916	0	0.147738	0.181022	0.0810977	0	0.0912501	0	0.137985	0.271767	0.0646177	0.48373	0	0.149316	0
MD021-WH013	0.130381	0.269151	0.0316649	0	0.398311	NA	0.55211	0.377457	0.155845	0.0821466	0.237756	0.143234	0.0493854	0.44248	0.0647039	NA	0.19193	0.184545	0.0401778	NA	0	0.079232	0.890341	0.795858	0.0949251	0.169796	0	0.0339869	0.0563312	0.0306198	0.0712066	0.237711	0	0.0817108	NA	0	0.231547	0.371366	0.0793751	0	0.030968	0	0.105344	0.271767	0.185666	NA	NA	0.180462	0
MD021-WH008	0.260788	0.0936108	0.0517	0	0.398311	NA	0.55211	0.323299	0.211247	0.0821466	0.178179	0.074687	0.0253552	0.428245	0.0885166	NA	0.19193	0.176252	0.0401778	NA	0	0.120007	0.890341	0.571152	0.0474031	0.176175	0	0.0339869	0.0776512	0	0.0536398	0.202743	0	0.065791	NA	0	0.231547	0.344598	0.158729	0	0.030968	0	0.0993986	0.271767	0.188854	NA	NA	0.302304	0
MD021-MD041	0.453985	0	0.0230582	0	0.314419	NA	0.766748	0.265307	0.159309	0.219316	0.0987164	0.247842	0.1084	0.386958	0.0233464	NA	0.144825	0.150586	0.0265712	NA	NA	0	NA	0.533239	0.0839611	0.169124	0	0.0890819	0.176427	0.0466984	0.101454	0.186176	NA	0.029138	0.267726	0	0.206752	0.211269	0.11793	0.268253	0.165303	0	0.121415	0.133786	0.781814	0.453941	0	0.32402	0
[truncated: 25 more columns]
