# Supplementary material for: A Comprehensive Analysis of Chloroplast Genome Provides New Insights into the Evolution of the Genus Chrysosplenium
Source: Int J Mol Sci. 2023 Sep 29;24(19):14735. doi: 10.3390/ijms241914735 (PMC10572340; doi:10.3390/ijms241914735)
Supplement: Supplementary file 1 [file ijms-24-14735-s001.zip › Table S11.xlsx]

## Sheet: A_mlc
Table S11. Positive selection site statistics between the Chrysosplenium and Peltoboykinia based on the branch-site model.
Gene	lnLA (ω>1)	lnLAnull (ω=1)	|lnLA-lnLAnull|	2*|lnLA-lnLAnull|	df	p-value	positive site
accD	-2858.96	-2867.24	8.28132	16.5626	1	4.70692e-05	——
atpA	-3759.91	-3760.6	0.688099	1.3762	1	0.24075	——
atpB	-3591.51	-3591.51	0	0	1	1	——
atpE	-1111.63	-1111.63	2e-06	4e-06	1	0.998404	——
atpF	-1550.21	-1550.21	5.4e-05	0.000108	1	0.991708	——
atpH	-442.112	-442.112	5e-06	1e-05	1	0.997477	——
atpI	-1679.66	-1679.66	3.3e-05	6.6e-05	1	0.993518	——
ccsA	-3257.57	-3257.57	0.00039	0.00078	1	0.977719	——
cemA	-1959.03	-1959.34	0.310337	0.620674	1	0.430797	——
clpP	-1636.01	-1641.17	5.15959	10.3192	1	0.00131655	9 P 0.961*, 15 E 0.958*, 17 D 0.955*, 19 S 0.964*, 32 L 0.954*, 37 Q 0.958*, 40 D 0.999**, 41 S 0.998**, 47 L 0.965*, 53 Y 0.960*, 61 K 0.970*, 63 L 0.991**, 69 S 0.964*, 73 W 0.997**, 74 V 0.967*, 79 A 0.975*, 86 F 0.963*, 88 R 0.995**, 89 P 0.961*, 90 D 0.997**, 108 V 0.973*, 116 L 0.960*, 118 F 0.970*, 129 A 0.998**, 131 S 0.964*, 133 Y 0.960*, 136 Q 0.968*, 141 I 0.964*, 142 L 0.960*, 147 L 0…
matK	-6039.52	-6040.43	0.903725	1.80745	1	0.178814	——
ndhB	-2625.86	-2626.71	0.856322	1.71264	1	0.190643	——
ndhC	-876.311	-876.311	1e-06	2e-06	1	0.998872	——
ndhD	-203.338	-203.338	0	0	1	1	——
ndhE	-443.577	-443.577	1.8e-05	3.6e-05	1	0.995213	——
ndhH	-1715.7	-1715.7	0.000158	0.000316	1	0.985817	——
ndhI	-933.528	-933.528	1.2e-05	2.4e-05	1	0.996091	——
ndhJ	-1214.25	-1214.25	0.000403	0.000806	1	0.977351	——
ndhK	-222.206	-222.206	1.5e-05	3e-05	1	0.99563	——
petA	-2643.72	-2643.72	0	0	1	1	——
petB	-1482.4	-1482.4	0.000123	0.000246	1	0.987486	——
petD	-1183.59	-1183.59	1e-05	2e-05	1	0.996432	——
petG	-220.083	-220.083	0	0	1	1	——
petL	-212.788	-213.045	0.257768	0.515536	1	0.472752	20 V 0.980*
petN	-135.287	-135.287	0	0	1	1	——
psaA	-5002.53	-5002.53	0	0	1	1	——
psaB	-4708.12	-4708.12	1.8e-05	3.6e-05	1	0.995213	——
psaC	-526.397	-526.397	0	0	1	1	——
psaI	-284.35	-284.372	0.022277	0.044554	1	0.832826	——
psaJ	-280.477	-280.477	0	0	1	1	——
psbA	-2353.45	-2353.45	0.002925	0.00585	1	0.939033	——
psbB	-3445.36	-3445.36	0	0	1	1	——
psbC	-2954.62	-2954.62	0	0	1	1	——
psbD	-2055.1	-2055.1	0	0	1	1	——
psbE	-474.196	-474.196	0	0	1	1	——
psbF	-198.565	-198.861	0.295938	0.591876	1	0.441695	——
psbH	-546.236	-546.236	1e-06	2e-06	1	0.998872	——
psbI	-184.641	-184.641	3e-05	6e-05	1	0.99382	——
psbJ	-220.684	-220.684	5e-05	0.0001	1	0.992021	——
psbK	-459.559	-459.559	0	0	1	1	——
psbL	-298.237	-298.237	0	0	1	1	——
psbM	-193.661	-193.661	0.00026	0.00052	1	0.981807	——
psbN	-281.762	-281.762	0	0	1	1	——
psbT	-482.609	-483.118	0.509392	1.01878	1	0.312808	——
psbZ	-407.419	-407.494	0.075132	0.150264	1	0.698283	——
rbcL	-3474.1	-3474.1	0.004448	0.008896	1	0.924856	——
rpl14	-776.926	-776.926	0	0	1	1	——
rpl16	-1065.82	-1065.82	0	0	1	1	——
rpl20	-1123.37	-1123.37	0	0	1	1	——
rpl22	-842.217	-842.217	0	0	1	1	——
rpl23	-446.175	-446.175	0.000106	0.000212	1	0.988383	——
rpl2	-1324.92	-1324.92	0.000158	0.000316	1	0.985817	——
rpl33	-509.453	-509.671	0.218642	0.437284	1	0.508436	——
rpl36	-230.354	-230.354	2.5e-05	5e-05	1	0.994358	——
rpoA	-2788.79	-2789.7	0.911401	1.8228	1	0.17698	——
rpoB	-8254.17	-8254.17	0.000369	0.000738	1	0.978327	——
rpoC1	-5612.59	-5612.59	1.1e-05	2.2e-05	1	0.996258	——
rpoC2	-9513.9	-9513.9	0.000105	0.00021	1	0.988438	——
rps11	-1034.73	-1034.73	0	0	1	1	——
rps12	-695.063	-695.309	0.246025	0.49205	1	0.483014	——
rps14	-723.541	-723.853	0.312284	0.624568	1	0.429355	——
rps15	-789.234	-789.234	1.9e-05	3.8e-05	1	0.995082	——
rps16	-687.85	-689.451	1.60068	3.20137	1	0.0735767	——
rps18	-842.311	-842.311	1e-05	2e-05	1	0.996432	——
rps19	-635.184	-635.56	0.375644	0.751288	1	0.386069	——
rps2	-1796.75	-1796.75	8.9e-05	0.000178	1	0.989355	——
rps3	-1809.45	-1809.45	1.3e-05	2.6e-05	1	0.995932	——
rps4	-1511.91	-1511.91	0.000231	0.000462	1	0.982851	——
rps7	-725.815	-725.816	6.8e-05	0.000136	1	0.990695	——
rps8	-1275.9	-1275.9	0	0	1	1	——
ycf1	-20085	-20098.1	13.0889	26.1779	1	3.11369e-07	——
ycf2	-9076.95	-9097.96	21.009	42.0181	1	9.04328e-11	496 W 0.954*, 497 K 0.996**, 520 M 0.974*, 523 R 0.951*, 868 I 0.970*, 893 L 0.971*, 1273 S 0.986*, 1376 I 0.972*, 1453 F 0.981*
ycf3	-1033.56	-1033.56	0.000153	0.000306	1	0.986043	——
ycf4	-1352.44	-1352.44	1.4e-05	2.8e-05	1	0.995778	——
