# Supplementary material for: A Comprehensive Analysis of Chloroplast Genome Provides New Insights into the Evolution of the Genus Chrysosplenium
Source: Int J Mol Sci. 2023 Sep 29;24(19):14735. doi: 10.3390/ijms241914735 (PMC10572340; doi:10.3390/ijms241914735)
Supplement: Supplementary file 1 [file ijms-24-14735-s001.zip › Table S12.xlsx]

## Sheet: A_mlc
Table S12. Positive selection site statistics between the Alternifolia and Oppositifolia groups based on the branch-site model.
Gene	lnLA (ω>1)	lnLAnull (ω=1)	|lnLA-lnLAnull|	2*|lnLA-lnLAnull|	df	p-value	positive site
accD	-2650.77	-2650.77	0	0	1	1	——
atpA	-3525.76	-3525.76	4.4e-05	8.8e-05	1	0.992515	——
atpB	-3438.67	-3438.67	0	0	1	1	——
atpE	-1057.48	-1057.48	7e-06	1.4e-05	1	0.997015	——
atpF	-1476.59	-1476.59	9e-06	1.8e-05	1	0.996615	——
atpH	-425.36	-425.358	0.002276	0.004552	1	0.946209	——
atpI	-1591.99	-1591.99	0	0	1	1	——
ccsA	-3045.84	-3045.84	0	0	1	1	——
cemA	-1843.86	-1843.86	7e-06	1.4e-05	1	0.997015	——
clpP	-1294.83	-1294.83	0	0	1	1	——
matK	-5718.28	-5718.28	0	0	1	1	——
ndhB	-2569.55	-2569.55	3.1e-05	6.2e-05	1	0.993718	——
ndhC	-831.673	-831.673	6.2e-05	0.000124	1	0.991115	——
ndhD	-203.332	-203.332	0	0	1	1	——
ndhE	-423.829	-423.829	3e-06	6e-06	1	0.998046	——
ndhH	-1617.53	-1617.53	0.000173	0.000346	1	0.985159	——
ndhI	-887.661	-887.661	2.2e-05	4.4e-05	1	0.994707	——
ndhJ	-1154.15	-1154.41	0.257459	0.514918	1	0.473018	53 C 0.844
ndhK	-207.388	-207.388	1e-06	2e-06	1	0.998872	——
petA	-2520.51	-2520.51	1e-06	2e-06	1	0.998872	——
petB	-1420.2	-1420.2	0	0	1	1	——
petD	-1127.71	-1127.71	0	0	1	1	——
petG	-211.134	-211.501	0.366442	0.732884	1	0.39195	5 S 0.961*
petL	-207.203	-207.203	2e-05	4e-05	1	0.994954	——
petN	-135.287	-135.287	0	0	1	1	——
psaA	-4831.47	-4831.47	0	0	1	1	——
psaB	-4583.48	-4583.48	0.000452	0.000904	1	0.976014	——
psaC	-511.977	-511.977	0	0	1	1	——
psaI	-271.638	-270.5	1.13787	2.27573	1	0.131413	——
psaJ	-262.158	-262.158	1e-06	2e-06	1	0.998872	——
psbA	-2272.51	-2272.51	1.2e-05	2.4e-05	1	0.996091	——
psbB	-3288.39	-3288.39	0	0	1	1	——
psbC	-2854.31	-2854.31	0.000247	0.000494	1	0.982268	——
psbD	-2007.07	-2007.07	0	0	1	1	——
psbE	-462.339	-462.339	0	0	1	1	——
psbF	-190.528	-190.528	2.9e-05	5.8e-05	1	0.993924	——
psbH	-515.399	-515.399	0	0	1	1	——
psbI	-180.24	-180.24	3.5e-05	7e-05	1	0.993324	——
psbJ	-195.951	-195.951	1.9e-05	3.8e-05	1	0.995082	——
psbK	-446.896	-446.896	0	0	1	1	——
psbL	-296.372	-296.372	0	0	1	1	——
psbM	-182.355	-182.355	0	0	1	1	——
psbN	-269.628	-269.628	2.4e-05	4.8e-05	1	0.994472	——
psbT	-471.234	-471.234	2e-06	4e-06	1	0.998404	——
psbZ	-386.417	-386.417	0	0	1	1	——
rbcL	-3338.47	-3338.47	0	0	1	1	——
rpl14	-730.483	-730.483	5.5e-05	0.00011	1	0.991632	——
rpl16	-1037.92	-1037.92	0	0	1	1	——
rpl20	-1053.93	-1053.93	0	0	1	1	——
rpl22	-798.004	-798.004	3e-06	6e-06	1	0.998046	——
rpl23	-439.138	-439.138	0	0	1	1	——
rpl2	-1264.81	-1264.81	0.000345	0.00069	1	0.979044	——
rpl33	-487.51	-487.73	0.219671	0.439342	1	0.50744	——
rpl36	-223.651	-223.651	2.2e-05	4.4e-05	1	0.994707	——
rpoA	-2640	-2640	0.001423	0.002846	1	0.957455	——
rpoB	-7923.09	-7923.09	5e-06	1e-05	1	0.997477	——
rpoC1	-5366.27	-5366.27	1.9e-05	3.8e-05	1	0.995082	——
rpoC2	-9065.87	-9065.87	0.000294	0.000588	1	0.980654	——
rps11	-962.751	-962.751	0	0	1	1	——
rps12	-672.849	-672.849	3e-06	6e-06	1	0.998046	——
rps14	-714.567	-714.567	2e-06	4e-06	1	0.998404	——
rps15	-779.848	-779.848	0	0	1	1	——
rps16	-664.885	-664.599	0.285878	0.571756	1	0.449562	——
rps18	-799.513	-799.513	5.5e-05	0.00011	1	0.991632	——
rps19	-600.764	-600.764	0	0	1	1	——
rps2	-1721.14	-1721.14	6e-06	1.2e-05	1	0.997236	——
rps3	-1690.66	-1690.66	0	0	1	1	——
rps4	-1437.04	-1437.04	0.00031	0.00062	1	0.980135	——
rps7	-694.586	-694.586	0.000102	0.000204	1	0.988604	——
rps8	-1202.7	-1202.7	3e-06	6e-06	1	0.998046	——
ycf1	-18310.2	-18310.2	0.001521	0.003042	1	0.956016	——
ycf2	-8503.23	-8503.23	1.5e-05	3e-05	1	0.99563	——
ycf3	-997.128	-997.128	1.1e-05	2.2e-05	1	0.996258	——
ycf4	-1286.32	-1286.32	1.4e-05	2.8e-05	1	0.995778	——
