# Supplementary material for: A Comprehensive Analysis of Chloroplast Genome Provides New Insights into the Evolution of the Genus Chrysosplenium
Source: Int J Mol Sci. 2023 Sep 29;24(19):14735. doi: 10.3390/ijms241914735 (PMC10572340; doi:10.3390/ijms241914735)
Supplement: Supplementary file 1 [file ijms-24-14735-s001.zip › Table S13.xlsx]

## Sheet: Sheet1
Table S13. Basic information on outgroup species.
Number	Species	cp genome	rDNA
OG004	Itea chinensis	NC_037884	MG730867
OG009	Oresitrophe rupifraga	NC_037514	MK056291
OG010	Peltoboykinia tellimoides	MZ779205	JQ895246
OG013	Ribes roezlii	MN496076	AF426365.1
OG014	Rodgersia sambucifolia	MN496077	MK855400.1
OG016	Saxifraga stolonifera	NC_037882	MK092506
OG017	Micranthes davidii	NC_070485	——
OG018	Mukdenia rossii	MW653860	MZ302867
OG019	Bergenia purpurascens	OK012000	KY392709
OG020	Astilboides tabularis	NC_051893	KY392708
OG021	Heuchera micrantha	NC_061175	AB248853
OG022	Tiarella trifoliata	NC_042929	MK056283
OG023	Pectiantia pentandra	MN496072	MF963823
OG024	Mitella diphylla	NC_042925	MK056295
OG025	Leptarrhena pyrolifolia	MN496070	MG236809
OG026	Tanakaea radicans	NC_057123	OP113689
OG027	Saniculiphyllum guangxiense	MN496078	JN102234
OG028	Boykinia aconitifolia	MN496058	U51254
OG029	Astilbe chinensis	NC_060775	JQ895202
