# Supplementary material for: A Comprehensive Analysis of Chloroplast Genome Provides New Insights into the Evolution of the Genus Chrysosplenium
Source: Int J Mol Sci. 2023 Sep 29;24(19):14735. doi: 10.3390/ijms241914735 (PMC10572340; doi:10.3390/ijms241914735)
Supplement: Supplementary file 1 [file ijms-24-14735-s001.zip › Table S14.xlsx]

## Sheet: Sheet1
Table S14. Statistics of information sites and ML tree model of sequence matrix.
Sequence matrix	Species number	All sites	Conserved sites	Variable sites	Parsimony informative sites	Best-fit model (jModelTest)	Best-fit model (ModelFinder)
nrDNA matrix	64	6854	5169	1326	926	GTR+F+I+G4	GTR+F+I+G4
cpPCGs matrix	65	72828	52882	16649	8401	GTR+F+I+G4	GTR+F+R3
cpPCGs+nrDNA matrix	65	79682	58052	17974	9325	GTR+F+I+G4	GTR+F+R5
