# Supplementary material for: A Comprehensive Analysis of Chloroplast Genome Provides New Insights into the Evolution of the Genus Chrysosplenium
Source: Int J Mol Sci. 2023 Sep 29;24(19):14735. doi: 10.3390/ijms241914735 (PMC10572340; doi:10.3390/ijms241914735)
Supplement: Supplementary file 1 [file ijms-24-14735-s001.zip › Table S3.xlsx]

## Sheet: Sheet1
Table S3. Statistics of SSR analysis results from 44 Chrysosplenium species.
Number	Species	SSR analysis
		All SSRs	Mononucleotide	Dinucleotide	Trinucleotide	Tetranucleotide	Pentanucleotide	Hexanucleotide
MD001	C. ramosum	114	26	36	18	26	5	3
MD002	C. nepalense	110	27	46	12	24	1	0
MD003	C. pilosum	126	32	43	16	29	5	1
MD004	C. sinicum	112	26	46	10	27	1	2
MD005	C. serreanum	130	34	48	14	28	6	0
MD006	C. delavayi	112	27	41	14	28	2	0
MD007	C. biondianum	150	35	50	21	42	2	0
MD008	C. giraldianum	111	27	43	13	21	3	4
MD009	C. qinlingense	130	30	44	19	32	4	1
MD010	C. lectus-cochleae	119	30	42	13	31	2	1
MD011	C. grayanum	106	28	45	10	22	1	0
MD012	C. kamtschaticum	122	31	45	15	29	2	0
MD013	C. album	116	34	41	10	26	3	2
MD014	C. echinus	116	32	45	12	26	1	0
MD015	C. kiotense	98	25	32	12	28	0	1
MD016	C. pilosum	122	30	42	14	31	3	2
MD017	C. macrostemon	105	27	39	11	26	2	0
MD018	C. fauriae	105	27	39	11	26	2	0
MD019	C. macrospermum	111	24	37	13	31	4	2
MD020	C. taibaishanense	93	23	34	11	22	3	0
MD021	C. zhouzhiense	75	15	27	9	22	1	1
MD022	C. henryi	107	23	38	17	26	2	1
MD023	C. uniflorum	85	21	35	9	17	2	1
MD024	C. lanuginosum	102	26	39	11	21	2	3
MD025	C. davidianum	100	27	39	8	23	1	2
MD026	C. hydrocotylifolium	141	37	49	19	29	7	0
MD027	C. flagelliferum	126	36	44	16	22	4	4
MD029	C. griffithii var. intermedium	128	33	47	15	32	1	0
MD030	C. glossophyllum	106	25	39	15	23	3	1
MD031	C. alternifolium	111	30	41	13	23	3	0
MD033	C. microspermum	103	23	38	12	29	1	0
MD034	C. nudicaule	135	36	48	17	30	3	1
MD035	C. macrophyllum	142	34	51	19	37	1	0
MD036	C. griffithii	122	33	46	13	30	0	0
MD038	C. forrestii	123	33	46	15	26	2	1
MD039	C. japonicum	109	28	39	16	23	2	1
MD040	C. carnosum	118	36	49	11	21	1	0
MD041	C. zhangjiajieense	114	32	44	10	23	2	3
MD042	C. aureobracteatum	113	31	43	12	25	2	0
WH007	C. valdivicum	112	28	45	9	28	1	1
WH008	C. wrightii	108	27	40	13	22	5	1
WH013	C. tetrandrum	106	26	41	13	22	4	0
WH014	C. oppositifolium	94	25	40	4	22	3	0
WH020	C. alpinum	129	32	48	14	30	5	0
