# Supplementary material for: A Comprehensive Analysis of Chloroplast Genome Provides New Insights into the Evolution of the Genus Chrysosplenium
Source: Int J Mol Sci. 2023 Sep 29;24(19):14735. doi: 10.3390/ijms241914735 (PMC10572340; doi:10.3390/ijms241914735)
Supplement: Supplementary file 1 [file ijms-24-14735-s001.zip › Table S4.xlsx]

## Sheet: Sheet1
Table S4. Statistics of long repeats from 44 Chrysosplenium species.
Number	Species	Long repeats analysis
		All repeats	Palindromic	Reverse	Forward	Complement
MD001	C. ramosum	44	22	2	18	2
MD002	C. nepalense	28	16	0	12	0
MD003	C. pilosum	36	17	1	18	0
MD004	C. sinicum	50	25	1	24	0
MD005	C. serreanum	34	16	2	16	0
MD006	C. delavayi	32	17	0	15	0
MD007	C. biondianum	50	23	2	21	4
MD008	C. giraldianum	28	16	1	10	1
MD009	C. qinlingense	36	19	1	16	0
MD010	C. lectus-cochleae	40	20	4	16	0
MD011	C. grayanum	45	22	0	22	1
MD012	C. kamtschaticum	40	20	1	17	2
MD013	C. album	32	17	2	13	0
MD014	C. echinus	27	15	0	12	0
MD015	C. kiotense	29	17	0	12	0
MD016	C. pilosum	39	21	1	17	0
MD017	C. macrostemon	28	15	0	12	1
MD018	C. fauriae	32	16	1	13	2
MD019	C. macrospermum	38	21	0	17	0
MD020	C. taibaishanense	23	11	2	10	0
MD021	C. zhouzhiense	25	11	0	14	0
MD022	C. henryi	20	11	0	9	0
MD023	C. uniflorum	19	11	0	8	0
MD024	C. lanuginosum	29	17	0	12	0
MD025	C. davidianum	22	13	0	8	1
MD026	C. hydrocotylifolium	26	13	0	13	0
MD027	C. flagelliferum	25	15	0	10	0
MD029	C. griffithii var. intermedium	27	14	1	12	0
MD030	C. glossophyllum	20	11	0	9	0
MD031	C. alternifolium	32	16	3	13	0
MD033	C. microspermum	33	17	1	14	1
MD034	C. nudicaule	25	13	0	12	0
MD035	C. macrophyllum	34	15	2	17	0
MD036	C. griffithii	26	13	2	10	1
MD038	C. forrestii	24	12	1	11	0
MD039	C. japonicum	32	18	1	13	0
MD040	C. carnosum	31	16	1	12	2
MD041	C. zhangjiajieense	25	15	1	9	0
MD042	C. aureobracteatum	33	18	0	15	0
WH007	C. valdivicum	29	16	0	13	0
WH008	C. wrightii	42	16	9	14	3
WH013	C. tetrandrum	34	17	3	14	0
WH014	C. oppositifolium	26	17	0	9	0
WH020	C. alpinum	37	21	1	15	0
