# Supplementary material for: A Comprehensive Analysis of Chloroplast Genome Provides New Insights into the Evolution of the Genus Chrysosplenium
Source: Int J Mol Sci. 2023 Sep 29;24(19):14735. doi: 10.3390/ijms241914735 (PMC10572340; doi:10.3390/ijms241914735)
Supplement: Supplementary file 1 [file ijms-24-14735-s001.zip › Table S5.xlsx]

## Sheet: Sheet1
Table S5. Codon usage, GC3s and GC content statistics.
species	codonw	GC3s	GC
C. glossophyllum_MD030	21325	0.261	0.376629
C. henryi_MD022	20149	0.259	0.376626
C. taibaishanense_MD020	21308	0.262	0.37668
C. davidianum_MD025	20148	0.259	0.376621
C. lanuginosum_MD024	20870	0.261	0.376133
C. griffithii_MD036	20162	0.256	0.375384
C. griffithii var. intermedium_MD029	21343	0.26	0.375414
C. nudicaule_MD034	20162	0.256	0.375415
C. forrestii_MD038	18428	0.261	0.37586
C. giraldianum_MD008	20156	0.256	0.375011
C. uniflorum_MD023	21264	0.258	0.375644
C. carnosum_MD040	18374	0.262	0.377179
C. alternifolium_MD031	20316	0.255	0.374737
C. japonicum_MD039	20315	0.254	0.374665
C. tetrandrum_WH013	20312	0.254	0.374423
C. wrightii_WH008	20341	0.254	0.374431
C. serreanum_MD005	20391	0.255	0.373878
C. macrophyllum_MD035	21283	0.257	0.374595
C. zhangjiajieense_MD041	20151	0.255	0.374928
C. hydrocotylifolium_MD026	21329	0.258	0.374898
C. flagelliferum_MD027	20181	0.255	0.374347
C. zhouzhiense_MD021	20347	0.258	0.376379
C. aureobracteatum_MD042	21338	0.256	0.37345
C. pilosum_MD003	21357	0.255	0.373401
C. album_MD013	21339	0.255	0.3731
C. lectus-cochleae_MD010	21315	0.255	0.373495
C. pilosum var. valdepilosum_MD016	21324	0.255	0.373431
C. macrospermum_MD019	21316	0.255	0.373115
C. echinus_MD014	21344	0.254	0.374274
C. kamtschaticum_MD012	21347	0.254	0.374054
C. fauriae_MD018	21334	0.255	0.374482
C. macrostemon_MD017	21335	0.255	0.374587
C. kiotense_MD015	21312	0.255	0.3737
C. biondianum_MD007	20962	0.257	0.373068
C. delavayi_MD006	21271	0.258	0.373752
C. qinlingense_MD009	21330	0.258	0.372906
C. ramosum_MD001	21365	0.259	0.373811
C. oppositifolium_WH014	20584	0.253	0.375064
C. alpinum_WH020	21371	0.256	0.374129
C. valdivicum_WH007	20595	0.253	0.375312
C. nepalense_MD002	21375	0.255	0.372595
C. sinicum_MD004	21337	0.255	0.373102
C. grayanum_MD011	21217	0.252	0.372222
C. microspermum_MD033	21314	0.258	0.374541
P. tellimoides_OG010	21391	0.268	0.379468
