# Supplementary material for: A Comprehensive Analysis of Chloroplast Genome Provides New Insights into the Evolution of the Genus Chrysosplenium
Source: Int J Mol Sci. 2023 Sep 29;24(19):14735. doi: 10.3390/ijms241914735 (PMC10572340; doi:10.3390/ijms241914735)
Supplement: Supplementary file 1 [file ijms-24-14735-s001.zip › Table S6.xlsx]

## Sheet: all_rscu_stat
Table S6. Statistics of RSCU values for Chrysosplenium species.
AminoAcid	Codon	C. ramosum_MD001	C. nepalense_MD002	C. pilosum_MD003	C. sinicum_MD004	C. serreanum_MD005	C. delavayi_MD006	C. biondianum_MD007	C. giraldianum_MD008	C. qinlingense_MD009	C. lectus_cochleae_MD010	C. grayanum_MD011	C. kamtschaticum_MD012	C. album_MD013	C. echinus_MD014	C. kiotense_MD015	C. pilosum var. valdepilosum_MD016	C. macrostemon_MD017	C. fauriae_MD018	C. macrospermum_MD019	C. taibaishanense_MD020	C. zhouzhiense_MD021	C. henryi_MD022	C. uniflorum_MD023	C. lanuginosum_MD024	C. davidianum_MD025	C. hydrocotylifolium_MD026	C. flagelliferum_MD027	C. griffithii var. intermedium_MD029	C. glossophyllum_MD030	C. alternifolium_MD031	C. microspermum_MD033	C. nudicaule_MD034	C. macrophyllum_MD035	C. griffithii_MD036	C. forrestii_MD038	C. japonicum_MD039	C. carnosum_MD040	C. zhangjiajieense_MD041	C. aureobracteatum_MD042	C. valdivicum_WH007	C. wrightii_WH008	C. tetrandrum_WH013	C. oppositifolium_WH014	C. alpinum_WH020
A	GCA	1.12	1.13	1.17	1.12	1.14	1.14	1.14	1.15	1.12	1.17	1.16	1.16	1.16	1.16	1.17	1.16	1.16	1.16	1.17	1.14	1.14	1.15	1.13	1.15	1.15	1.14	1.17	1.14	1.14	1.14	1.14	1.15	1.15	1.14	1.15	1.13	1.13	1.16	1.16	1.15	1.14	1.14	1.17	1.14
A	GCC	0.6	0.6	0.57	0.58	0.59	0.59	0.59	0.58	0.6	0.59	0.59	0.6	0.57	0.59	0.6	0.59	0.6	0.6	0.58	0.61	0.6	0.6	0.59	0.58	0.6	0.56	0.58	0.6	0.6	0.61	0.6	0.58	0.57	0.59	0.6	0.6	0.6	0.57	0.57	0.59	0.6	0.61	0.59	0.61
A	GCG	0.42	0.42	0.4	0.42	0.42	0.4	0.41	0.41	0.42	0.39	0.39	0.38	0.39	0.39	0.39	0.39	0.38	0.38	0.39	0.42	0.42	0.43	0.42	0.41	0.42	0.4	0.38	0.41	0.42	0.42	0.41	0.41	0.41	0.41	0.42	0.43	0.41	0.39	0.4	0.41	0.43	0.41	0.41	0.4
A	GCU	1.86	1.84	1.86	1.88	1.85	1.87	1.86	1.86	1.86	1.86	1.86	1.86	1.89	1.86	1.85	1.86	1.86	1.86	1.85	1.83	1.83	1.83	1.86	1.85	1.83	1.89	1.86	1.85	1.83	1.84	1.85	1.86	1.88	1.86	1.84	1.84	1.86	1.88	1.87	1.85	1.83	1.84	1.83	1.86
C	UGC	0.49	0.5	0.51	0.51	0.47	0.45	0.5	0.48	0.49	0.5	0.48	0.48	0.5	0.48	0.51	0.5	0.49	0.49	0.5	0.45	0.47	0.45	0.47	0.45	0.44	0.47	0.48	0.47	0.46	0.45	0.47	0.48	0.48	0.47	0.48	0.46	0.49	0.47	0.51	0.49	0.46	0.46	0.52	0.5
C	UGU	1.51	1.5	1.49	1.49	1.53	1.55	1.5	1.52	1.51	1.5	1.52	1.52	1.5	1.52	1.49	1.5	1.51	1.51	1.5	1.55	1.53	1.55	1.53	1.55	1.56	1.53	1.52	1.53	1.54	1.55	1.53	1.52	1.52	1.53	1.52	1.54	1.51	1.53	1.49	1.51	1.54	1.54	1.48	1.5
D	GAC	0.37	0.35	0.36	0.36	0.36	0.38	0.37	0.37	0.37	0.36	0.35	0.36	0.37	0.36	0.37	0.36	0.36	0.36	0.36	0.36	0.36	0.35	0.37	0.36	0.36	0.37	0.35	0.36	0.35	0.36	0.36	0.37	0.36	0.37	0.37	0.36	0.38	0.36	0.36	0.37	0.36	0.36	0.37	0.37
D	GAU	1.63	1.65	1.64	1.64	1.64	1.62	1.63	1.63	1.63	1.64	1.65	1.64	1.63	1.64	1.63	1.64	1.64	1.64	1.64	1.64	1.64	1.65	1.63	1.64	1.64	1.63	1.65	1.64	1.65	1.64	1.64	1.63	1.64	1.63	1.63	1.64	1.62	1.64	1.64	1.63	1.64	1.64	1.63	1.63
E	GAA	1.48	1.49	1.49	1.49	1.5	1.49	1.49	1.5	1.49	1.48	1.5	1.49	1.49	1.49	1.48	1.48	1.49	1.49	1.48	1.47	1.49	1.49	1.48	1.47	1.49	1.48	1.5	1.47	1.47	1.5	1.48	1.5	1.48	1.49	1.49	1.5	1.5	1.5	1.49	1.51	1.5	1.5	1.5	1.49
E	GAG	0.52	0.51	0.51	0.51	0.5	0.51	0.51	0.5	0.51	0.52	0.5	0.51	0.51	0.51	0.52	0.52	0.51	0.51	0.52	0.53	0.51	0.51	0.52	0.53	0.51	0.52	0.5	0.53	0.53	0.5	0.52	0.5	0.52	0.51	0.51	0.5	0.5	0.5	0.51	0.49	0.5	0.5	0.5	0.51
F	UUC	0.71	0.71	0.71	0.7	0.7	0.71	0.7	0.7	0.72	0.71	0.7	0.71	0.71	0.71	0.7	0.71	0.72	0.72	0.72	0.71	0.72	0.7	0.72	0.72	0.7	0.72	0.7	0.72	0.71	0.7	0.71	0.7	0.71	0.7	0.71	0.7	0.73	0.69	0.7	0.69	0.7	0.7	0.69	0.71
F	UUU	1.29	1.29	1.29	1.3	1.3	1.29	1.3	1.3	1.28	1.29	1.3	1.29	1.29	1.29	1.3	1.29	1.28	1.28	1.28	1.29	1.28	1.3	1.28	1.28	1.3	1.28	1.3	1.28	1.29	1.3	1.29	1.3	1.29	1.3	1.29	1.3	1.27	1.31	1.3	1.31	1.3	1.3	1.31	1.29
G	GGA	1.59	1.62	1.64	1.6	1.58	1.6	1.59	1.57	1.61	1.62	1.64	1.6	1.61	1.61	1.63	1.62	1.61	1.61	1.62	1.58	1.58	1.55	1.6	1.57	1.56	1.58	1.57	1.6	1.57	1.59	1.63	1.58	1.6	1.58	1.57	1.59	1.59	1.57	1.63	1.6	1.59	1.58	1.58	1.6
G	GGC	0.37	0.34	0.37	0.36	0.38	0.36	0.37	0.39	0.38	0.37	0.34	0.36	0.36	0.36	0.36	0.37	0.36	0.36	0.37	0.38	0.38	0.41	0.36	0.37	0.4	0.37	0.38	0.38	0.39	0.39	0.36	0.39	0.37	0.39	0.39	0.39	0.38	0.38	0.36	0.37	0.38	0.38	0.38	0.37
G	GGG	0.68	0.68	0.64	0.68	0.65	0.67	0.67	0.66	0.67	0.66	0.66	0.66	0.68	0.66	0.65	0.66	0.66	0.66	0.65	0.69	0.68	0.67	0.67	0.69	0.68	0.7	0.67	0.69	0.69	0.65	0.66	0.66	0.68	0.66	0.67	0.64	0.64	0.67	0.66	0.65	0.65	0.65	0.66	0.67
G	GGU	1.36	1.36	1.35	1.36	1.38	1.37	1.38	1.38	1.35	1.35	1.36	1.38	1.36	1.37	1.37	1.35	1.37	1.37	1.35	1.35	1.36	1.37	1.37	1.36	1.36	1.35	1.38	1.34	1.35	1.38	1.35	1.37	1.35	1.37	1.37	1.38	1.39	1.37	1.35	1.38	1.39	1.38	1.38	1.37
H	CAC	0.46	0.47	0.49	0.47	0.43	0.49	0.45	0.44	0.49	0.5	0.47	0.49	0.49	0.49	0.49	0.49	0.49	0.49	0.5	0.48	0.44	0.46	0.48	0.48	0.44	0.48	0.44	0.47	0.49	0.44	0.45	0.44	0.48	0.44	0.44	0.44	0.45	0.45	0.5	0.43	0.44	0.43	0.45	0.47
H	CAU	1.54	1.53	1.51	1.53	1.57	1.51	1.55	1.56	1.51	1.5	1.53	1.51	1.51	1.51	1.51	1.51	1.51	1.51	1.5	1.52	1.56	1.54	1.52	1.52	1.56	1.52	1.56	1.53	1.51	1.56	1.55	1.56	1.52	1.56	1.56	1.56	1.55	1.55	1.5	1.57	1.56	1.57	1.55	1.53
I	AUA	0.96	0.96	0.96	0.95	0.94	0.95	0.96	0.95	0.96	0.96	0.95	0.96	0.96	0.96	0.96	0.96	0.96	0.96	0.96	0.92	0.96	0.94	0.93	0.94	0.94	0.94	0.96	0.93	0.92	0.94	0.94	0.94	0.94	0.95	0.91	0.94	0.92	0.95	0.97	0.96	0.95	0.94	0.96	0.96
I	AUC	0.59	0.57	0.59	0.58	0.59	0.59	0.58	0.58	0.58	0.59	0.58	0.59	0.59	0.59	0.59	0.59	0.59	0.59	0.58	0.61	0.57	0.59	0.59	0.61	0.59	0.6	0.58	0.6	0.6	0.59	0.6	0.59	0.6	0.59	0.62	0.59	0.61	0.58	0.59	0.57	0.59	0.59	0.56	0.58
I	AUU	1.45	1.47	1.45	1.47	1.47	1.45	1.46	1.46	1.46	1.46	1.47	1.46	1.45	1.45	1.45	1.46	1.45	1.45	1.46	1.47	1.47	1.47	1.48	1.45	1.47	1.45	1.46	1.47	1.48	1.47	1.45	1.47	1.46	1.46	1.48	1.47	1.48	1.47	1.45	1.47	1.47	1.47	1.49	1.46
K	AAA	1.49	1.5	1.49	1.51	1.52	1.48	1.5	1.5	1.5	1.5	1.5	1.49	1.5	1.49	1.51	1.5	1.49	1.49	1.5	1.48	1.5	1.49	1.48	1.47	1.5	1.48	1.51	1.49	1.48	1.51	1.49	1.51	1.48	1.51	1.51	1.52	1.49	1.5	1.49	1.5	1.52	1.51	1.53	1.5
K	AAG	0.51	0.5	0.51	0.49	0.48	0.52	0.5	0.5	0.5	0.5	0.5	0.51	0.5	0.51	0.49	0.5	0.51	0.51	0.5	0.52	0.5	0.51	0.52	0.53	0.5	0.52	0.49	0.51	0.52	0.49	0.51	0.49	0.52	0.49	0.49	0.48	0.51	0.5	0.51	0.5	0.48	0.49	0.47	0.5
L	CUA	0.86	0.84	0.85	0.83	0.85	0.86	0.86	0.86	0.85	0.86	0.83	0.86	0.84	0.86	0.84	0.85	0.86	0.86	0.86	0.86	0.84	0.86	0.85	0.85	0.86	0.85	0.86	0.85	0.85	0.85	0.85	0.85	0.84	0.84	0.85	0.85	0.86	0.85	0.85	0.85	0.85	0.85	0.85	0.86
L	CUC	0.43	0.43	0.43	0.43	0.43	0.43	0.41	0.42	0.43	0.43	0.42	0.43	0.43	0.43	0.42	0.43	0.43	0.43	0.43	0.43	0.42	0.43	0.43	0.44	0.43	0.42	0.43	0.44	0.44	0.44	0.41	0.44	0.43	0.43	0.44	0.43	0.45	0.41	0.43	0.43	0.44	0.43	0.43	0.43
L	CUG	0.38	0.36	0.35	0.36	0.36	0.37	0.38	0.35	0.39	0.36	0.36	0.36	0.36	0.36	0.38	0.36	0.36	0.36	0.36	0.37	0.35	0.36	0.37	0.36	0.36	0.36	0.34	0.36	0.37	0.34	0.37	0.35	0.36	0.35	0.38	0.34	0.37	0.35	0.36	0.35	0.35	0.34	0.35	0.36
L	CUU	1.27	1.26	1.28	1.27	1.28	1.27	1.27	1.28	1.26	1.28	1.26	1.29	1.28	1.28	1.26	1.28	1.28	1.28	1.28	1.28	1.28	1.28	1.28	1.28	1.28	1.28	1.28	1.27	1.28	1.28	1.27	1.27	1.28	1.27	1.27	1.28	1.26	1.29	1.28	1.27	1.27	1.29	1.25	1.26
L	UUA	1.85	1.88	1.88	1.88	1.91	1.86	1.88	1.89	1.86	1.87	1.89	1.87	1.88	1.88	1.9	1.87	1.88	1.88	1.87	1.87	1.92	1.9	1.85	1.84	1.9	1.86	1.9	1.86	1.86	1.9	1.88	1.89	1.88	1.91	1.84	1.91	1.86	1.92	1.87	1.93	1.9	1.9	1.94	1.87
L	UUG	1.22	1.23	1.2	1.23	1.17	1.22	1.2	1.18	1.21	1.21	1.24	1.2	1.21	1.19	1.21	1.21	1.2	1.2	1.21	1.19	1.18	1.17	1.22	1.23	1.17	1.22	1.19	1.23	1.2	1.19	1.21	1.2	1.21	1.19	1.21	1.19	1.2	1.18	1.21	1.18	1.19	1.19	1.18	1.22
M	AUG	1	1	1	1	1	1	1	1	1	1	1	1	1	1	1	1	1	1	1	1	1	1	1	1	1	1	1	1	1	1	1	1	1	1	1	1	1	1	1	1	1	1	1	1
N	AAC	0.44	0.44	0.45	0.45	0.44	0.45	0.43	0.46	0.45	0.45	0.46	0.45	0.45	0.45	0.45	0.45	0.45	0.45	0.45	0.46	0.45	0.46	0.46	0.46	0.47	0.44	0.44	0.46	0.46	0.44	0.46	0.46	0.44	0.46	0.48	0.44	0.47	0.44	0.46	0.45	0.44	0.43	0.43	0.45
N	AAU	1.56	1.56	1.55	1.55	1.56	1.55	1.57	1.54	1.55	1.55	1.54	1.55	1.55	1.55	1.55	1.55	1.55	1.55	1.55	1.54	1.55	1.54	1.54	1.54	1.53	1.56	1.56	1.54	1.54	1.56	1.54	1.54	1.56	1.54	1.52	1.56	1.53	1.56	1.54	1.55	1.56	1.57	1.57	1.55
P	CCA	1.17	1.22	1.17	1.21	1.24	1.17	1.17	1.22	1.17	1.19	1.22	1.17	1.17	1.18	1.15	1.2	1.18	1.18	1.19	1.17	1.19	1.21	1.21	1.21	1.19	1.14	1.21	1.21	1.18	1.22	1.17	1.23	1.15	1.23	1.24	1.22	1.2	1.2	1.18	1.22	1.23	1.22	1.19	1.18
P	CCC	0.82	0.83	0.81	0.81	0.82	0.82	0.82	0.82	0.8	0.79	0.78	0.8	0.79	0.8	0.8	0.79	0.8	0.8	0.79	0.84	0.82	0.83	0.79	0.8	0.84	0.82	0.82	0.79	0.82	0.82	0.85	0.8	0.82	0.79	0.81	0.83	0.84	0.83	0.8	0.83	0.83	0.83	0.84	0.81
P	CCG	0.49	0.44	0.48	0.46	0.41	0.48	0.48	0.42	0.49	0.48	0.45	0.5	0.49	0.5	0.5	0.48	0.5	0.5	0.48	0.45	0.44	0.39	0.45	0.45	0.4	0.48	0.42	0.46	0.44	0.42	0.51	0.41	0.48	0.41	0.38	0.41	0.41	0.41	0.49	0.41	0.42	0.42	0.44	0.48
P	CCU	1.53	1.52	1.54	1.53	1.53	1.53	1.53	1.54	1.55	1.54	1.55	1.53	1.55	1.52	1.55	1.53	1.52	1.52	1.54	1.54	1.54	1.57	1.55	1.55	1.57	1.55	1.56	1.55	1.56	1.54	1.48	1.56	1.55	1.57	1.56	1.54	1.56	1.56	1.53	1.54	1.53	1.53	1.53	1.53
Q	CAA	1.54	1.54	1.54	1.54	1.52	1.53	1.54	1.51	1.53	1.55	1.55	1.55	1.55	1.55	1.55	1.55	1.55	1.55	1.55	1.53	1.51	1.51	1.54	1.53	1.52	1.53	1.51	1.54	1.54	1.53	1.56	1.52	1.54	1.51	1.5	1.53	1.51	1.52	1.54	1.52	1.53	1.53	1.53	1.54
Q	CAG	0.46	0.46	0.46	0.46	0.48	0.47	0.46	0.49	0.47	0.45	0.45	0.45	0.45	0.45	0.45	0.45	0.45	0.45	0.45	0.47	0.49	0.49	0.46	0.47	0.48	0.47	0.49	0.46	0.46	0.47	0.44	0.48	0.46	0.49	0.5	0.47	0.49	0.48	0.46	0.48	0.47	0.47	0.47	0.46
R	AGA	1.81	1.81	1.86	1.82	1.82	1.84	1.84	1.81	1.81	1.87	1.84	1.85	1.86	1.86	1.88	1.87	1.85	1.85	1.87	1.83	1.8	1.81	1.84	1.84	1.82	1.83	1.83	1.8	1.82	1.79	1.86	1.82	1.83	1.8	1.79	1.81	1.8	1.81	1.86	1.83	1.81	1.77	1.83	1.86
R	AGG	0.65	0.65	0.63	0.64	0.6	0.62	0.6	0.62	0.64	0.62	0.6	0.62	0.62	0.62	0.61	0.61	0.63	0.63	0.62	0.63	0.58	0.62	0.62	0.62	0.61	0.62	0.61	0.65	0.65	0.59	0.63	0.63	0.63	0.62	0.64	0.59	0.62	0.62	0.61	0.56	0.61	0.59	0.56	0.61
R	CGA	1.37	1.37	1.36	1.38	1.39	1.38	1.39	1.4	1.4	1.35	1.39	1.36	1.37	1.36	1.35	1.35	1.36	1.36	1.35	1.37	1.43	1.4	1.38	1.33	1.38	1.39	1.38	1.4	1.39	1.42	1.36	1.38	1.41	1.4	1.38	1.4	1.39	1.41	1.38	1.42	1.41	1.43	1.41	1.38
R	CGC	0.37	0.37	0.35	0.36	0.34	0.37	0.36	0.36	0.35	0.35	0.35	0.34	0.35	0.34	0.35	0.35	0.34	0.34	0.35	0.37	0.35	0.37	0.35	0.38	0.36	0.38	0.37	0.34	0.37	0.33	0.34	0.34	0.34	0.34	0.34	0.33	0.36	0.35	0.36	0.35	0.33	0.34	0.36	0.35
R	CGG	0.51	0.47	0.49	0.47	0.48	0.5	0.51	0.47	0.49	0.5	0.48	0.49	0.49	0.5	0.5	0.5	0.49	0.49	0.49	0.49	0.5	0.48	0.49	0.5	0.48	0.47	0.48	0.47	0.48	0.48	0.47	0.48	0.46	0.47	0.48	0.48	0.48	0.46	0.49	0.48	0.48	0.47	0.49	0.5
R	CGU	1.3	1.34	1.31	1.33	1.37	1.29	1.29	1.35	1.31	1.32	1.33	1.33	1.32	1.32	1.31	1.32	1.33	1.33	1.31	1.3	1.35	1.33	1.33	1.33	1.34	1.32	1.33	1.33	1.29	1.38	1.33	1.36	1.33	1.36	1.37	1.39	1.35	1.36	1.29	1.36	1.37	1.38	1.35	1.3
S	AGC	0.34	0.33	0.33	0.34	0.35	0.35	0.35	0.34	0.35	0.34	0.34	0.34	0.34	0.33	0.35	0.34	0.34	0.34	0.33	0.35	0.34	0.36	0.34	0.34	0.37	0.34	0.34	0.35	0.35	0.35	0.35	0.35	0.34	0.35	0.36	0.35	0.36	0.36	0.34	0.34	0.35	0.34	0.34	0.34
S	AGU	1.21	1.21	1.21	1.22	1.28	1.2	1.23	1.27	1.21	1.21	1.18	1.22	1.21	1.23	1.21	1.21	1.22	1.22	1.21	1.23	1.28	1.28	1.23	1.22	1.27	1.21	1.27	1.24	1.24	1.28	1.22	1.29	1.21	1.28	1.28	1.28	1.26	1.24	1.17	1.29	1.28	1.28	1.27	1.23
S	UCA	1.22	1.26	1.24	1.24	1.2	1.23	1.21	1.19	1.23	1.25	1.27	1.26	1.27	1.24	1.25	1.25	1.24	1.24	1.26	1.19	1.18	1.18	1.23	1.2	1.18	1.23	1.2	1.23	1.2	1.21	1.21	1.19	1.24	1.2	1.19	1.22	1.19	1.21	1.26	1.22	1.19	1.21	1.2	1.23
S	UCC	0.99	0.98	0.98	0.96	1.02	1	1	1.02	1	0.98	0.96	0.99	0.98	1	0.97	0.98	0.99	0.99	0.98	1.03	1.04	1.04	1.03	1.05	1.04	1.02	1.02	1.02	1.03	1.01	1.03	1.03	1.02	1.02	1.04	1.01	1.06	1.02	0.99	0.95	1.01	1.01	0.97	0.99
S	UCG	0.55	0.53	0.53	0.52	0.5	0.53	0.53	0.51	0.53	0.53	0.52	0.52	0.51	0.52	0.52	0.53	0.52	0.52	0.52	0.56	0.54	0.53	0.53	0.52	0.52	0.51	0.5	0.52	0.55	0.51	0.51	0.49	0.51	0.5	0.48	0.5	0.51	0.48	0.56	0.49	0.52	0.51	0.51	0.49
S	UCU	1.69	1.69	1.71	1.71	1.66	1.7	1.68	1.66	1.69	1.7	1.74	1.68	1.69	1.68	1.69	1.7	1.69	1.69	1.7	1.63	1.64	1.62	1.65	1.66	1.63	1.69	1.66	1.65	1.63	1.64	1.67	1.65	1.67	1.65	1.64	1.64	1.62	1.68	1.68	1.72	1.65	1.65	1.71	1.72
U	ACA	1.26	1.25	1.26	1.25	1.24	1.28	1.24	1.24	1.26	1.25	1.24	1.28	1.26	1.27	1.23	1.25	1.27	1.27	1.25	1.22	1.22	1.23	1.25	1.22	1.22	1.24	1.22	1.23	1.24	1.23	1.25	1.22	1.25	1.22	1.18	1.24	1.21	1.24	1.26	1.25	1.22	1.24	1.26	1.24
U	ACC	0.74	0.72	0.72	0.73	0.75	0.73	0.74	0.74	0.73	0.72	0.71	0.69	0.72	0.7	0.7	0.73	0.7	0.7	0.72	0.75	0.76	0.74	0.73	0.74	0.74	0.75	0.75	0.75	0.74	0.74	0.71	0.74	0.74	0.76	0.76	0.73	0.75	0.74	0.73	0.72	0.73	0.73	0.74	0.74
U	ACG	0.43	0.46	0.44	0.45	0.44	0.42	0.43	0.43	0.43	0.43	0.45	0.43	0.45	0.44	0.46	0.43	0.44	0.44	0.43	0.48	0.44	0.46	0.45	0.46	0.46	0.44	0.44	0.46	0.47	0.43	0.45	0.45	0.43	0.44	0.46	0.44	0.46	0.42	0.43	0.44	0.44	0.44	0.44	0.44
U	ACU	1.57	1.58	1.59	1.58	1.58	1.57	1.59	1.59	1.58	1.59	1.59	1.6	1.58	1.6	1.61	1.59	1.6	1.6	1.6	1.55	1.58	1.57	1.57	1.58	1.58	1.58	1.59	1.56	1.55	1.59	1.58	1.59	1.57	1.58	1.6	1.59	1.58	1.59	1.58	1.59	1.6	1.59	1.56	1.58
V	GUA	1.54	1.52	1.54	1.54	1.55	1.52	1.52	1.55	1.53	1.54	1.55	1.54	1.54	1.53	1.54	1.53	1.53	1.53	1.53	1.54	1.57	1.53	1.55	1.53	1.53	1.55	1.54	1.54	1.54	1.55	1.53	1.55	1.55	1.55	1.56	1.55	1.55	1.53	1.53	1.54	1.55	1.54	1.56	1.54
V	GUC	0.45	0.48	0.44	0.47	0.43	0.47	0.47	0.43	0.46	0.44	0.46	0.45	0.45	0.44	0.43	0.44	0.45	0.45	0.45	0.47	0.43	0.45	0.46	0.44	0.45	0.45	0.44	0.46	0.47	0.43	0.47	0.43	0.46	0.43	0.44	0.42	0.45	0.44	0.44	0.44	0.43	0.43	0.44	0.45
V	GUG	0.55	0.57	0.57	0.57	0.55	0.57	0.55	0.56	0.55	0.57	0.57	0.57	0.58	0.57	0.58	0.57	0.56	0.56	0.57	0.55	0.55	0.55	0.55	0.58	0.56	0.56	0.56	0.56	0.55	0.56	0.57	0.55	0.56	0.56	0.57	0.55	0.58	0.57	0.58	0.55	0.56	0.55	0.55	0.58
V	GUU	1.46	1.43	1.45	1.43	1.47	1.44	1.46	1.46	1.46	1.45	1.42	1.45	1.42	1.46	1.45	1.45	1.45	1.45	1.46	1.44	1.45	1.47	1.43	1.44	1.46	1.44	1.46	1.44	1.45	1.46	1.43	1.47	1.43	1.46	1.43	1.47	1.41	1.46	1.45	1.47	1.46	1.47	1.45	1.44
W	UGG	1	1	1	1	1	1	1	1	1	1	1	1	1	1	1	1	1	1	1	1	1	1	1	1	1	1	1	1	1	1	1	1	1	1	1	1	1	1	1	1	1	1	1	1
Y	UAC	0.35	0.35	0.35	0.35	0.35	0.35	0.37	0.35	0.35	0.35	0.35	0.35	0.35	0.34	0.36	0.35	0.35	0.35	0.35	0.37	0.36	0.36	0.35	0.35	0.36	0.36	0.35	0.36	0.36	0.36	0.36	0.37	0.36	0.37	0.37	0.36	0.37	0.36	0.34	0.36	0.35	0.36	0.36	0.36
Y	UAU	1.65	1.65	1.65	1.65	1.65	1.65	1.63	1.65	1.65	1.65	1.65	1.65	1.65	1.66	1.64	1.65	1.65	1.65	1.65	1.63	1.64	1.64	1.65	1.65	1.64	1.64	1.65	1.64	1.64	1.64	1.64	1.63	1.64	1.63	1.63	1.64	1.63	1.64	1.66	1.64	1.65	1.64	1.64	1.64
