# Supplementary material for: A Comprehensive Analysis of Chloroplast Genome Provides New Insights into the Evolution of the Genus Chrysosplenium
Source: Int J Mol Sci. 2023 Sep 29;24(19):14735. doi: 10.3390/ijms241914735 (PMC10572340; doi:10.3390/ijms241914735)
Supplement: Supplementary file 1 [file ijms-24-14735-s001.zip › Table S7.xlsx]

## Sheet: Sheet1
Table S7. Statistics of Ka/Ks values based on species level.
	C. album_MD013	C. alpinum_WH020	C. alternifolium_MD031	C. aureobracteatum_MD042	C. biondianum_MD007	C. carnosum_MD040	C. davidianum_MD025	C. delavayi_MD006	C. echinus_MD014	C. fauriae_MD018	C. flagelliferum_MD027	C. forrestii_MD038	C. giraldianum_MD008	C. glossophyllum_MD030	C. grayanum_MD011	C. griffithii_MD036	C. griffithii var. intermedium_MD029	C. henryi_MD022	C. hydrocotylifolium_MD026	C. japonicum_MD039	C. kamtschaticum_MD012	C. kiotense_MD015	C. lanuginosum_MD024	C. lectus-cochleae_MD010	C. macrophyllum_MD035	C. macrospermum_MD019	C. macrostemon_MD017	C. microspermum_MD033	C. nepalense_MD002	C. nudicaule_MD034	C. oppositifolium_WH014	C. pilosum_MD003	C. pilosum var. valdepilosum_MD016	C. qinlingense_MD009	C. ramosum_MD001	C. serreanum_MD005	C. sinicum_MD004	C. taibaishanense_MD020	C. tetrandrum_WH013	C. uniflorum_MD023	C. valdivicum_WH007	C. wrightii_WH008	C. zhangjiajieense_MD041	C. zhouzhiense_MD021
C. alpinum_WH020	0.241497
C. alternifolium_MD031	0.223536	0.216098
C. aureobracteatum_MD042	0.266702	0.25267	0.235267
C. biondianum_MD007	0.275774	0.241381	0.226532	0.276576
C. carnosum_MD040	0.255014	0.231938	0.263786	0.268873	0.257465
C. davidianum_MD025	0.223942	0.214656	0.227892	0.231362	0.223721	0.27147
C. delavayi_MD006	0.266807	0.229094	0.217436	0.267981	0.289561	0.237549	0.213104
C. echinus_MD014	0.249739	0.234502	0.225213	0.242395	0.271704	0.252701	0.220806	0.251968
C. fauriae_MD018	0.253182	0.242847	0.229152	0.247654	0.276397	0.261248	0.228601	0.256947	0.247563
C. flagelliferum_MD027	0.284867	0.265753	0.321522	0.291317	0.278736	0.356794	0.310869	0.263319	0.268169	0.276473
C. forrestii_MD038	0.262213	0.253245	0.286449	0.275723	0.266437	0.415769	0.2678	0.246846	0.260129	0.269787	0.363271
C. giraldianum_MD008	0.220925	0.206629	0.218478	0.228271	0.220687	0.255317	0.187937	0.208113	0.212721	0.216631	0.301089	0.27787
C. glossophyllum_MD030	0.235441	0.221015	0.241881	0.241473	0.230615	0.278705	0.17245	0.225599	0.226906	0.234749	0.320038	0.2834	0.200652
C. grayanum_MD011	0.211203	0.202972	0.181379	0.213239	0.201388	0.202251	0.180569	0.204786	0.204639	0.211683	0.227377	0.210394	0.171485	0.19062
C. griffithii_MD036	0.250335	0.235365	0.259922	0.262262	0.247936	0.326564	0.233874	0.229867	0.243703	0.251328	0.359826	0.362786	0.23299	0.247449	0.199793
C. griffithii var. intermedium_MD029	0.254679	0.240354	0.265878	0.26416	0.24801	0.329687	0.234135	0.234231	0.24998	0.257848	0.363706	0.372127	0.236803	0.254269	0.201785	0.334342
C. henryi_MD022	0.232972	0.217156	0.240319	0.240273	0.229198	0.282472	0.170819	0.221669	0.223293	0.231634	0.321338	0.27927	0.198821	0.146409	0.185584	0.247034	0.249256
C. hydrocotylifolium_MD026	0.247431	0.234998	0.282379	0.255794	0.252042	0.297597	0.257128	0.239736	0.23877	0.244024	0.328957	0.295023	0.262166	0.269793	0.202665	0.286554	0.293763	0.263958
C. japonicum_MD039	0.220835	0.210293	0.218381	0.228677	0.221215	0.254224	0.223999	0.213279	0.220128	0.223637	0.308793	0.276213	0.213064	0.238173	0.178677	0.2551	0.264035	0.237344	0.27492
C. kamtschaticum_MD012	0.251714	0.237708	0.228755	0.239362	0.271712	0.256832	0.223964	0.253835	0.213263	0.272974	0.275273	0.26505	0.215491	0.231528	0.207336	0.248581	0.253859	0.228323	0.242457	0.223233
C. kiotense_MD015	0.216929	0.224837	0.209251	0.222102	0.239318	0.230592	0.208897	0.231249	0.219829	0.227756	0.258132	0.238899	0.198711	0.218713	0.191789	0.227208	0.22927	0.217102	0.22234	0.204519	0.221034
C. lanuginosum_MD024	0.228077	0.218567	0.238148	0.233627	0.225911	0.256901	0.187994	0.214382	0.226653	0.234037	0.31015	0.267638	0.198873	0.200406	0.185899	0.243859	0.251196	0.198889	0.256302	0.236539	0.229865	0.210243
C. lectus-cochleae_MD010	0.281693	0.261007	0.242235	0.278048	0.285614	0.278527	0.237674	0.277594	0.267696	0.274175	0.30275	0.282027	0.235882	0.249517	0.222782	0.263777	0.266943	0.247498	0.266526	0.235156	0.265801	0.233189	0.241979
C. macrophyllum_MD035	0.22424	0.211977	0.244293	0.229911	0.223547	0.275088	0.232716	0.219663	0.214171	0.219846	0.30838	0.275949	0.222977	0.24765	0.184612	0.259753	0.268257	0.243818	0.33035	0.239582	0.21841	0.198705	0.236174	0.236521
C. macrospermum_MD019	0.26739	0.254948	0.23927	0.267999	0.281981	0.265178	0.233675	0.273134	0.261784	0.269486	0.29229	0.269262	0.227876	0.246401	0.215542	0.259143	0.262151	0.243711	0.254851	0.232688	0.260741	0.225752	0.238108	0.220139	0.23104
C. macrostemon_MD017	0.253558	0.242573	0.228913	0.248046	0.276051	0.260978	0.228377	0.256651	0.243875	NA	0.276247	0.269515	0.216382	0.234536	0.211437	0.251086	0.257618	0.23141	0.243815	0.223637	0.277306	0.22816	0.234246	0.274586	0.219631	0.269095
C. microspermum_MD033	0.222449	0.202342	0.214763	0.221555	0.22604	0.235536	0.206277	0.2152	0.21936	0.223715	0.263865	0.24473	0.209831	0.216768	0.172585	0.231435	0.234641	0.212485	0.235577	0.212053	0.221635	0.198674	0.219539	0.229003	0.2173	0.223597	0.223507
C. nepalense_MD002	0.255555	0.259344	0.217374	0.262951	0.243539	0.240291	0.211804	0.238681	0.244747	0.24989	0.261264	0.249179	0.212254	0.225433	0.214724	0.235651	0.240369	0.220547	0.237006	0.213204	0.247265	0.225375	0.223921	0.271245	0.218037	0.261556	0.249622	0.202019
C. nudicaule_MD034	0.244448	0.228681	0.25824	0.251986	0.239073	0.31319	0.217754	0.221813	0.240559	0.248053	0.354639	0.343769	0.21681	0.238421	0.194058	0.283149	0.29714	0.237868	0.284812	0.252595	0.244478	0.218929	0.231315	0.259827	0.257697	0.255438	0.247805	0.226638	0.232597
C. oppositifolium_WH014	0.219567	0.249729	0.200066	0.227156	0.213698	0.215196	0.194005	0.204814	0.213062	0.214583	0.242262	0.229266	0.18345	0.20305	0.173797	0.210954	0.209733	0.201293	0.209676	0.193416	0.213525	0.19897	0.198138	0.232263	0.188514	0.226631	0.214866	0.179319	0.232426	0.20843
C. pilosum_MD003	0.255606	0.249973	0.233392	0.239687	0.269784	0.264081	0.230281	0.269047	0.243843	0.247348	0.291238	0.271754	0.230139	0.242392	0.211972	0.261616	0.263803	0.241326	0.257008	0.225727	0.24312	0.220673	0.23655	0.281708	0.228186	0.269235	0.247752	0.22387	0.254439	0.251696	0.222923
C. pilosum var. valdepilosum_MD016	0.283869	0.262108	0.242509	0.276429	0.291405	0.27551	0.240007	0.279908	0.273927	0.28134	0.300069	0.280536	0.235554	0.251293	0.221517	0.263616	0.267507	0.249331	0.267999	0.236455	0.270628	0.23674	0.242647	0.300141	0.237372	0.255597	0.280914	0.226692	0.272511	0.260138	0.234616	0.289115
C. qinlingense_MD009	0.261635	0.243447	0.215592	0.265996	0.252662	0.240117	0.22125	0.265536	0.258108	0.262959	0.272932	0.246623	0.213485	0.232421	0.207494	0.233683	0.237735	0.229393	0.244149	0.212766	0.259252	0.227484	0.227554	0.270804	0.220687	0.268336	0.26265	0.216777	0.244334	0.229253	0.213416	0.266426	0.269324
C. ramosum_MD001	0.256429	0.236488	0.213433	0.264632	0.289495	0.232636	0.211797	0.270098	0.254768	0.257847	0.269331	0.243619	0.208684	0.221015	0.192916	0.234653	0.239575	0.21844	0.236555	0.209086	0.256862	0.221237	0.220789	0.271569	0.215027	0.259522	0.258168	0.202428	0.233517	0.227053	0.206504	0.254996	0.274077	0.277666
C. serreanum_MD005	0.21981	0.206716	0.237813	0.234798	0.218096	0.255779	0.214272	0.211009	0.222711	0.226876	0.304833	0.275608	0.192894	0.230511	0.179421	0.245714	0.256614	0.228368	0.264855	0.219845	0.227	0.203831	0.223736	0.242351	0.234552	0.237256	0.226635	0.210524	0.214495	0.242116	0.190373	0.232055	0.242185	0.212765	0.203986
C. sinicum_MD004	0.262389	0.259955	0.223632	0.269675	0.253998	0.245467	0.224468	0.250143	0.250084	0.258746	0.274746	0.251347	0.219626	0.237821	0.23326	0.237776	0.241266	0.233502	0.242704	0.220298	0.253222	0.240089	0.230026	0.276494	0.221809	0.264868	0.25903	0.211941	0.280566	0.234218	0.240308	0.265572	0.279603	0.255253	0.24504	0.220648
C. taibaishanense_MD020	0.225743	0.215926	0.228529	0.233453	0.220624	0.270482	0.16071	0.214941	0.2231	0.230624	0.311427	0.275237	0.189238	0.19495	0.184499	0.233584	0.236717	0.190422	0.265321	0.225138	0.226904	0.210866	0.201355	0.238868	0.237317	0.236119	0.230418	0.205892	0.215807	0.225649	0.194824	0.231512	0.240501	0.222252	0.213999	0.221465	0.227558
C. tetrandrum_WH013	0.219696	0.214305	0.308088	0.233216	0.220687	0.262897	0.2261	0.214144	0.225221	0.227192	0.31451	0.274958	0.218851	0.241387	0.180899	0.255655	0.262576	0.238911	0.268142	0.267827	0.2268	0.206947	0.236248	0.239106	0.238965	0.23677	0.22743	0.21318	0.217416	0.253245	0.199597	0.230442	0.241992	0.211722	0.207566	0.234863	0.221103	0.22825
C. uniflorum_MD023	0.235267	0.217192	0.238497	0.240157	0.226221	0.308447	0.207218	0.215484	0.229589	0.235737	0.336731	0.308469	0.178203	0.227416	0.178199	0.277088	0.283624	0.224918	0.271217	0.22936	0.232139	0.205822	0.223718	0.248958	0.245258	0.243146	0.235993	0.21622	0.221097	0.254209	0.188185	0.240967	0.248916	0.219413	0.217103	0.215765	0.226878	0.211641	0.228983
C. valdivicum_WH007	0.272097	0.283556	0.231888	0.286561	0.26537	0.244722	0.223047	0.250442	0.262765	0.270253	0.281083	0.256377	0.216215	0.233441	0.22396	0.246918	0.248964	0.229215	0.242823	0.22825	0.266503	0.244559	0.22579	0.288243	0.222983	0.277873	0.269918	0.205967	0.283324	0.239068	0.248697	0.281764	0.287815	0.25205	0.243807	0.224325	0.298965	0.222223	0.225787	0.227781
C. wrightii_WH008	0.217683	0.210122	0.233026	0.229583	0.216258	0.25013	0.219306	0.211358	0.221128	0.223853	0.307233	0.264303	0.213446	0.229869	0.177116	0.246732	0.249385	0.229339	0.267653	0.210938	0.222791	0.20359	0.225055	0.235319	0.232764	0.233114	0.224083	0.209015	0.210344	0.245042	0.194065	0.226683	0.236955	0.20921	0.20468	0.218442	0.219144	0.22037	0.23765	0.221317	0.225164
C. zhangjiajieense_MD041	0.222367	0.207034	0.239345	0.229824	0.224342	0.274873	0.229069	0.215235	0.209709	0.215669	0.304826	0.271255	0.226071	0.236055	0.18283	0.254138	0.258187	0.236156	0.318496	0.235652	0.213478	0.195148	0.227068	0.23863	0.20715	0.23401	0.215445	0.214904	0.210931	0.249667	0.189722	0.227643	0.239472	0.218064	0.209907	0.228221	0.2161	0.228575	0.233917	0.239697	0.221078	0.230324
C. zhouzhiense_MD021	0.231361	0.211477	0.235177	0.234327	0.225989	0.275794	0.22016	0.216079	0.227865	0.236232	0.315646	0.271699	0.219836	0.231549	0.184461	0.255955	0.258953	0.231417	0.280071	0.227559	0.230945	0.204844	0.231613	0.235944	0.24186	0.229776	0.236016	0.206289	0.217221	0.250221	0.196185	0.234629	0.234574	0.214464	0.206982	0.228373	0.225963	0.223216	0.233867	0.231155	0.226542	0.22531	0.239257
P. tellimoides_OG010	0.266857	0.255214	0.260755	0.269269	0.274655	0.284074	0.257608	0.263226	0.270814	0.272258	0.289838	0.294631	0.257933	0.261347	0.243096	0.274394	0.273262	0.262111	0.273725	0.258449	0.272053	0.257813	0.267676	0.271793	0.261137	0.26849	0.272386	0.2608	0.262623	0.268626	0.246177	0.268521	0.271612	0.266191	0.260569	0.256753	0.264424	0.256581	0.257185	0.261262	0.261921	0.255943	0.258833	0.257339
