# Supplementary material for: A Comprehensive Analysis of Chloroplast Genome Provides New Insights into the Evolution of the Genus Chrysosplenium
Source: Int J Mol Sci. 2023 Sep 29;24(19):14735. doi: 10.3390/ijms241914735 (PMC10572340; doi:10.3390/ijms241914735)
Supplement: Supplementary file 1 [file ijms-24-14735-s001.zip › Table S8.xlsx]

## Sheet: Sheet1
Table S8. Ka/Ks values between the Alternifolia and Oppositifolia groups
species	atpF	petD	psaB	psbZ	atpE	petN	rpoA	accD	ndhK	ndhC	rps19	rpl16	atpB	rpoC2	rbcL	psbF	rps11	rpoC1	psbA	petL	psbJ	psbH	rps14	matK	ycf3	rpoB	petG	atpA	petA	psbC	psbB	cemA	psbK	psaA	rpl33	psbD	clpP	ycf4	ndhJ	psbT	atpI	psbM	rps3	rpl14	rps2	rpl22	psbI	rps8	rps4
Chrysosplenium_album_MD013-Chrysosplenium_alternifolium_MD031	0.15943	0	0.0625559	0.137424	0.119599	NA	0.361302	0.378186	0.202468	0	0.117103	0.056394	0.0407259	0.291961	0.265161	NA	0.142919	0.213617	0.0300212	0	NA	0	0.0942284	0.713042	0	0.121735	NA	0.0511202	0.0708442	0.0229408	0.0366907	0.284948	0.354799	0.0365229	0.268088	0	0	0.370365	NA	0	0.0383974	0	0.0757323	0.067285	0.190583	0	0	0.228197	0
Chrysosplenium_album_MD013-Chrysosplenium_carnosum_MD040	0.254083	0.0528395	0.091513	0.290701	0.205949	NA	0.305834	0.50595	0.253588	0.188733	0.132995	0.0787681	0.0293982	0.330947	0.0796992	0	0.0958627	0.174726	0.0985568	0.30338	NA	0	0.0707346	0.706318	NA	0.173162	NA	0.0881746	0.127686	0.0550339	0.0716948	0.49327	0.109071	0.0409099	0.268088	0	0.0626841	0.335764	0.185295	NA	0.0388844	NA	0.0722006	0.0552086	0.171087	0.0633843	0	0.264159	0
Chrysosplenium_album_MD013-Chrysosplenium_davidianum_MD025	0.246962	0	0.0797552	0.146536	0.0729304	0	0.151427	0.455969	0.4964	0.140482	0.0450384	0.0389513	0.0303754	0.324608	0.124025	NA	0.142919	0.140644	0.0335246	0	0	0.120568	0.0938674	0.645659	0	0.102976	NA	0.0997558	0.238441	0.0220852	0.0605709	0.318016	0.248684	0.0278269	0.400791	0	0	0.163609	0.159557	NA	0.0808981	0	0.116225	0.067285	0.113471	0.104845	0	0.0872569	0
Chrysosplenium_album_MD013-Chrysosplenium_flagelliferum_MD027	3.00491	0.0502576	0.136976	0.195315	0.465558	NA	0.446063	0.417128	0.341394	0.128933	0.101415	0.0812445	0.060668	0.36031	0.0595372	0	0.216639	0.226743	0.034708	0	0	0.118039	0.0705981	0.618092	0.896706	0.198766	NA	0.0838454	0.0690936	0.0254512	0.0783956	0.343359	1.00125	0.0263326	0.80548	0	0.0485095	0.595665	0.634972	0	0.0679348	NA	0.224071	0.0526817	0.278836	0.16608	0	0.593977	0.213433
Chrysosplenium_album_MD013-Chrysosplenium_forrestii_MD038	0.620036	0	0.0696085	0.286167	0.0734865	NA	0.24681	0.71515	NA	0.0726957	0.18114	0.077561	0.0524967	0.331796	0.0949487	NA	0.142919	0.186173	0.0329798	0	NA	0.161585	0.290205	0.609732	0.779183	0.139498	0.310039	0.139572	0.215942	0.04755	0.0606462	0.404961	0.204382	0.0505049	0.526179	0	0	0.361692	1.35009	0.283668	0.0347551	NA	0.158714	0.0533376	0.189518	0.167085	0.33938	0.119577	0
Chrysosplenium_album_MD013-Chrysosplenium_giraldianum_MD008	0.300909	0	0.070777	0.286167	0.174452	NA	0.192659	0.488192	0.362767	0	0.0849887	0.0481715	0.0398373	0.287977	0.204163	NA	0.191518	0.220604	0.0282401	0	NA	0	0.14483	0.772788	0	0.131314	NA	0.051554	0.111343	0.0387586	0.0462353	0.421096	0.367949	0.0364136	0.268088	0	0	0.249174	0.162543	0	0.0414781	NA	0.0842979	0.0538603	0.158181	0.0506626	0	0.11828	0
Chrysosplenium_album_MD013-Chrysosplenium_glossophyllum_MD030	0.300559	0	0.0921196	0.146536	0.0644039	NA	0.217409	0.489767	0.5261	0.140482	0.0530261	0.0285757	0.0318156	0.331863	0.115661	NA	0.142919	0.148895	0.049866	0	0	0.0661514	0.0938674	0.525621	0	0.124886	NA	0.0727976	0.197951	0.021603	0.066114	0.264317	0.204382	0.0284051	0.264888	0	0	0.205092	0.11891	NA	0.109416	0	0.109487	0.0538421	0.130082	0.062564	0	0.138543	0.0360468
Chrysosplenium_album_MD013-Chrysosplenium_griffithii_MD036	0.414086	0	0.123178	0.15019	0.0997353	NA	0.319281	0.469285	0.563185	0	0.0520644	0.154671	0.0299783	0.300401	0.15091	NA	0.142919	0.215066	0.0326686	0	NA	0.161585	0.189524	0.768812	0	0.117209	NA	0.113174	0.229262	0.0406149	0.0770737	0.301601	0.204382	0.0292063	0.268088	0	0	0.174405	0.621337	0.265344	0.03867	NA	0.13625	0.0533376	0.0731389	0.188779	0	0.191977	0.0520879
Chrysosplenium_album_MD013-Chrysosplenium_griffithii_var__intermedium_MD029	0.414086	0	0.0943072	0.286167	0.0997353	NA	0.352679	0.591188	0.563185	0	0.0520644	0.154671	0.0464599	0.299272	0.115489	NA	0.142919	0.199691	0.0481407	0	NA	0.161585	0.0940466	0.71792	0	0.1415	NA	0.113174	0.204065	0.0582129	0.0722406	0.342644	0.204382	0.032733	0.538325	0	0	0.156204	0.4837	0.157587	0.03867	NA	0.138553	0.0533376	0.0642232	0.188779	0	0.17777	0.0261264
Chrysosplenium_album_MD013-Chrysosplenium_henryi_MD022	0.300559	0	0.0903235	0.146536	0.0644039	NA	0.217409	0.489767	0.5261	0.140482	0.0530261	0.0285757	0.0318156	0.345469	0.115661	NA	0.142919	0.184337	0.0531436	0	0	0.0661514	0.0938674	0.545762	0	0.120286	NA	0.0727976	0.167536	0.0202619	0.0622578	0.211564	0.204382	0.0284051	0.264888	0	0	0.205092	0.11891	NA	0.0704203	0	0.0926457	0.0538421	0.130082	0.062564	0	0.138543	0.0360468
Chrysosplenium_album_MD013-Chrysosplenium_hydrocotylifolium_MD026	0.528727	0.189253	0.0846291	0.143449	0.195134	0	0.283476	0.30019	0.246342	0	0.134134	0.117506	0.0910234	0.345511	0.0855727	NA	0.16513	0.164925	0.0215933	0	0	0.0564206	0.189447	0.470182	0	0.098784	NA	0.137026	0.171607	0.0696522	0.0570761	0.392896	0.241373	0.0324949	0.309997	0	0.0788565	0.175462	0.354287	0.283576	0.0793869	NA	0.180238	0.0530776	0.379593	0.2588	0	0.53149	0.0266985
Chrysosplenium_album_MD013-Chrysosplenium_japonicum_MD039	0.196583	0	0.0579114	0.137424	0.119599	NA	0.357357	0.341149	0.202468	0.0926933	0.117103	0.056394	0.0358899	0.254318	0.265161	NA	0.142919	0.213615	0.0330355	0	NA	0	0.0942284	0.607156	0	0.126547	0.305528	0.0541617	0.0661884	0.0216859	0.0387199	0.284948	0.221012	0.0361513	0.268088	0	0.0459552	0.370365	NA	0	0.0383974	0	0.0757323	0.067285	0.190583	0	0	0.228197	0
Chrysosplenium_album_MD013-Chrysosplenium_lanuginosum_MD024	0.346001	0.158585	0.0706415	0.286167	0.111791	NA	0.226839	0.687631	0.560323	0.198601	0.201802	0.0275848	0.0387136	0.319987	0.0990636	0	0.0470382	0.194123	0.0325583	0	NA	0.0793986	0.143484	0.508364	0.257443	0.176324	0.154214	0.0727727	0.0840618	0.0226333	0.0498693	0.28848	0.204382	0.0421298	0.175312	0	0	0.199629	0.203903	NA	0.058379	0	0.137474	0.0879523	0.0795473	0.0432684	0	0.326	0.0589329
Chrysosplenium_album_MD013-Chrysosplenium_macrophyllum_MD035	0.525537	0	0.0550975	0.143449	0.274367	NA	0.436559	0.303079	0.251077	0.184297	0.0422611	0.118396	0.0825266	0.265513	0.131471	NA	0.112912	0.176045	0.0227257	0	0	0	0.144009	0.626037	0.0632327	0.0861645	NA	0.0819477	0.138615	0.0430925	0.0714479	0.443564	0.745408	0	0.268088	0	0	0.271097	0.236733	0.265344	0.11552	NA	0.123052	0.0431275	0.38763	0.113084	0	0.380997	0
Chrysosplenium_album_MD013-Chrysosplenium_nudicaule_MD034	0.426194	0	0.0795643	0.286167	0.144887	NA	0.315622	0.491565	0.542191	0.142743	0.0681826	0.11855	0.0314452	0.295233	0.127185	NA	0.142919	0.183971	0.0327017	0	NA	0.161585	0.290205	0.678699	0	0.110742	NA	0.129918	0.123279	0.0182581	0.0697526	0.355927	0.195123	0.0356934	0.949022	0	0	0.266537	0.4837	0	0.030018	NA	0.158196	0.0533376	0.102672	0.0628699	0	0.190822	0
Chrysosplenium_album_MD013-Chrysosplenium_serreanum_MD005	0.174311	0	0.0927163	0.137424	0.0963958	NA	0.395976	0.337961	0.224322	0	0.116567	0.0646352	0.0441631	0.262808	0.0910497	NA	0.14102	0.182406	0.0329897	0	NA	0	0.144071	0.498293	NA	0.138847	NA	0.0602199	0.0489869	0.0431393	0.0325511	0.167976	0.235758	0.0335139	0.268088	0	0	0.295355	0.475944	0	0.0490652	NA	0.0791559	0.0675989	0.100602	0.0409319	0	0.284277	0
Chrysosplenium_album_MD013-Chrysosplenium_taibaishanense_MD020	0.331449	0	0.0881244	0.10384	0.0637716	NA	0.236127	0.343543	0.564514	0.0981165	0.0657531	0.0328716	0.0280247	0.285248	0.133734	NA	0.093504	0.173251	0.0329798	0	0	0.120568	0.068804	0.700264	0	0.0949649	0.280964	0.0853089	0.209641	0.0228959	0.0633656	0.394511	0.204382	0.0247387	0.264888	0	0	0.230283	0.118822	NA	0.0811019	0	0.110162	0.067285	0.103876	0.117809	0	0.139212	0
Chrysosplenium_album_MD013-Chrysosplenium_tetrandrum_WH013	0.198386	0	0.0550055	0.137424	0.119599	NA	0.471425	0.424307	0.224322	0	0.176085	0.10099	0.0550086	0.288883	0.158375	NA	0.142919	0.181709	0.0305543	0	NA	0.0811885	0.0942284	0.620895	0.131844	0.128202	NA	0.0541617	0.0708442	0.0431487	0.0490462	0.189066	0.354799	0.031967	0.53935	0	0	0.370365	NA	0	0.0350051	0	0.0748975	0.067285	0.200653	0	0	0.189994	0
Chrysosplenium_album_MD013-Chrysosplenium_uniflorum_MD023	0.2539	0	0.0748478	0.286167	0.0997353	NA	0.267889	0.61084	0.542191	0	0.0652524	0.0481715	0.0437984	0.28651	0.163399	NA	0.425899	0.187345	0.0359445	0	NA	0	0.14483	0.712662	0	0.13268	NA	0.0551636	0.0824636	0.0241868	0.0460723	0.279074	0.204382	0.0430871	0.268088	0	0	0.195545	0.4837	0	0.034115	NA	0.08398	0.0538421	0.199828	0.0629476	0	0.096455	0
Chrysosplenium_album_MD013-Chrysosplenium_wrightii_WH008	0.330148	0	0.0719408	0.137424	0.119599	NA	0.471425	0.418642	0.268472	0	0.117103	0.0443899	0.0395332	0.276904	0.164783	NA	0.142919	0.179327	0.0305543	0	NA	0.123364	0.0942284	0.53361	0	0.12611	NA	0.0541617	0.0896568	0.0168445	0.0355316	0.236617	0.354799	0.0292109	0.268088	0	0	0.372595	NA	0	0.0350051	0	0.0757323	0.067285	0.202054	0	0	0.286212	0
Chrysosplenium_album_MD013-Chrysosplenium_zhangjiajieense_MD041	1.05195	0	0.0506924	0.143449	0.167167	NA	0.476567	0.292677	0.251077	0.184297	0.0349805	0.118396	0.0921619	0.266606	0.131471	NA	0.170678	0.166735	0.0245763	0	0	0	0.144009	0.556369	0.085132	0.103679	NA	0.0890165	0.139367	0.0436783	0.0552693	0.350852	0.745408	0	0.128808	0	0	0.224433	0.718324	0.26376	0.151984	0	0.0992305	0.0530776	0.520474	0.135575	0	0.45203	0
Chrysosplenium_album_MD013-Chrysosplenium_zhouzhiense_MD021	0.399297	0	0.0721447	0.0922562	0.170751	NA	0.339331	0.320673	0.293263	0.0523216	0.14496	0.100107	0.0334312	0.283536	0.105199	NA	0.169762	0.178117	0.046381	0	0	0	0.286757	0.702557	0.0506101	0.119715	0.146261	0.059437	0.0868275	0.0223892	0.0729046	0.389055	0.745408	0.0234691	0.541145	0	0.144577	0.276997	0.203541	0	0.0683808	NA	0.09313	0.107509	0.256244	0.0625298	0	0.304867	0
Chrysosplenium_alpinum_WH020-Chrysosplenium_alternifolium_MD031	0.236183	0.405789	0.0194721	0	0.313207	NA	0.235285	0.259174	0.204981	0.0500301	0.193265	0.0662326	0.0813869	0.363787	0.146252	NA	0.0881946	0.274466	0	0.306785	0	0	0.2875	0.553833	0	0.137026	0.309107	0.023765	0.149627	0.0210717	0.0393343	0.387552	0.0777131	0.0245518	NA	0.0221058	0	0.312469	0.599502	0	0.111926	0	0.0757964	0.272714	0.338757	0.0864027	0	0.421787	0.0292726
Chrysosplenium_alpinum_WH020-Chrysosplenium_carnosum_MD040	0.189231	0.489766	0.0587361	0.0937124	0.323359	NA	0.195667	0.257987	0.106081	0.150633	0.177857	0.0971428	0.0693975	0.359148	0.0503854	0	0.064371	0.241085	0.0570382	0.610649	0.144058	0	0.227025	0.452992	0	0.180442	0.309107	0.0435853	0.16804	0.059009	0.0722847	0.458047	0.0279936	0.0305715	NA	0.0282045	0.0408626	0.248378	0.207079	0	0.104256	NA	0.0741436	0.135962	0.385506	0.102897	0	0.413218	0.0311137
Chrysosplenium_alpinum_WH020-Chrysosplenium_davidianum_MD025	0.263578	0.276283	0.0335044	0	0.1719	0	0.108012	0.249199	0.376218	0.13949	0.0789199	0.0480667	0.0827977	0.371094	0.11553	NA	0.0881946	0.196611	0	0.148974	0	0.0606476	0.283165	0.396708	0	0.119536	0.309107	0.0513284	0.237204	0.0253904	0.0635464	0.305014	0.0821302	0.0222116	0.549458	0.0327579	0	0.0850281	0.149168	0	0.154619	0	0.117042	0.272714	0.149832	0.151567	0	0.115871	0.0311137
Chrysosplenium_alpinum_WH020-Chrysosplenium_flagelliferum_MD027	0.686289	0.368371	0.0889576	0.0678857	0.66435	NA	0.307134	0.262013	0.316398	0.129212	0.108369	0.0976663	0.100165	0.459047	0.0871172	0	0.155924	0.290755	0	0.306785	0	0.0569584	0.227015	0.427651	0.443088	0.200138	0.309107	0.0370533	0.128752	0.0298799	0.0933349	0.391034	0.256447	0.0216796	NA	0.0316393	0.0405754	0.600896	0.495634	0	0.139274	NA	0.169568	0.133931	0.485069	0.135911	0	0.93391	0.19559
Chrysosplenium_alpinum_WH020-Chrysosplenium_forrestii_MD038	0.499118	0.338954	0.0350377	0	0.173267	NA	0.152501	0.527802	0.27915	0.0913336	0.238848	0.0957095	0.0975928	0.372872	0.0803692	NA	0.0881946	0.239621	0	0.306785	0	0.0956693	0.486553	0.519401	0.389486	0.157343	0.156377	0.0931623	0.238586	0.0427456	0.0647315	0.500506	0.0438441	0.0334569	NA	0.0203543	0	0.275621	0.847965	0.290871	0.103073	NA	0.145905	0.13491	0.294436	0.164506	0.33938	0.186605	0.028656
Chrysosplenium_alpinum_WH020-Chrysosplenium_giraldianum_MD008	0.287728	0.420015	0.0217112	0	0.316731	NA	0.123294	0.295983	0.346768	0.0622111	0.109539	0.0619102	0.083954	0.33335	0.126607	NA	0.13292	0.249933	0	0.306785	0	0	0.388732	0.53709	0	0.182226	0.309107	0.019951	0.193256	0.0437013	0.0529241	0.402258	0.0840744	0.0261507	NA	0.0185063	0	0.111085	0.149265	0	0.107912	NA	0.0788293	0.136883	0.253512	0.111853	0	0.183439	0.0267079
Chrysosplenium_alpinum_WH020-Chrysosplenium_glossophyllum_MD030	0.307956	0.330341	0.0505856	0	0.149481	NA	0.14076	0.28866	0.402001	0.13949	0.0948352	0.033546	0.0775111	0.313271	0.121375	NA	0.0881946	0.186897	0.0253583	0.306785	0	0.0659228	0.283165	0.357348	0	0.142675	0.309107	0.0340198	0.17987	0.024689	0.0729549	0.262718	0.0438441	0.0226331	0.272524	0.0257114	0	0.127841	0.118297	0	0.211057	0	0.102292	0.136831	0.175568	0.118699	0	0.194485	0.0511886
Chrysosplenium_alpinum_WH020-Chrysosplenium_griffithii_MD036	0.356478	0.204848	0.072491	0	0.248531	NA	0.196521	0.350307	0.509835	0.0703261	0.146385	0.190924	0.0782531	0.314799	0.122503	NA	0.0881946	0.284206	0	0.306785	0	0.0956693	0.360649	0.639335	0	0.1195	0.309107	0.0779007	0.242868	0.0417463	0.0830151	0.273219	0.0438441	0.0210582	NA	0.0222063	0	0.0970701	0.47422	0.271194	0.111987	NA	0.122223	0.13491	0.145906	0.140856	0	0.320534	0.0735718
Chrysosplenium_alpinum_WH020-Chrysosplenium_griffithii_var__intermedium_MD029	0.356478	0.153285	0.0531019	0	0.248531	NA	0.216331	0.416786	0.509835	0.0703261	0.146385	0.190924	0.0995598	0.28473	0.10529	NA	0.0881946	0.262325	0.0241392	0.306785	0	0.0956693	0.286287	0.621838	0	0.143483	0.309107	0.0779007	0.224473	0.0622236	0.0830573	0.296568	0.0438441	0.0217981	NA	0.0222063	0	0.0933477	0.300565	0.0801284	0.111987	NA	0.129669	0.13491	0.131301	0.140856	0	0.274301	0.0492203
Chrysosplenium_alpinum_WH020-Chrysosplenium_henryi_MD022	0.307956	0.420015	0.0475765	0	0.149481	NA	0.14076	0.28866	0.402001	0.13949	0.0948352	0.033546	0.0775111	0.35042	0.121375	NA	0.0881946	0.216435	0.0269315	0.306785	0	0.0659228	0.283165	0.371042	0	0.135557	0.309107	0.0340198	0.179997	0.0229815	0.0688021	0.218818	0.0438441	0.0226331	0.272524	0.0257114	0	0.127841	0.118297	0	0.162263	0	0.0930603	0.136831	0.175568	0.118699	0	0.194485	0.0511886
Chrysosplenium_alpinum_WH020-Chrysosplenium_hydrocotylifolium_MD026	0.439453	0.138015	0.0372442	0	0.356869	0	0.222032	0.269136	0.237244	0.0552671	0.232016	0.16132	0.123628	0.372907	0.0883918	NA	0.147006	0.227809	0	0.306785	0	0.0382155	0.361077	0.344933	0	0.135416	0.309107	0.0916758	0.168569	0.0903222	0.0604495	0.539276	0.166184	0.0240213	0.270362	0.0216975	0.0805101	0.132091	0.237947	0.289872	0.217181	NA	0.167497	0.134247	0.571913	0.216082	0	0.924967	0.0414879
Chrysosplenium_alpinum_WH020-Chrysosplenium_japonicum_MD039	0.286818	0.405789	0.021369	0	0.313207	NA	0.226098	0.240498	0.204981	0.099312	0.193265	0.0662326	0.0705125	0.31782	0.146252	NA	0.0881946	0.242669	0	0.306785	0	0	0.2875	0.488808	0	0.142035	0.154515	0.0247181	0.137392	0.0183924	0.0416103	0.387552	0.0467711	0.0242548	NA	0.0221058	0.0364284	0.312469	0.599502	0	0.111926	0	0.0757964	0.272714	0.338757	0.0864027	0	0.421787	0.0260341
Chrysosplenium_alpinum_WH020-Chrysosplenium_lanuginosum_MD024	0.262832	0.0856352	0.0292799	0	0.220161	NA	0.151258	0.380559	0.446485	0.185987	0.218598	0.032481	0.0479703	0.394155	0.0961906	0	0.035457	0.225592	0	0.306785	0	0.0478267	0.38486	0.514046	0.171801	0.195789	0.103741	0.0455627	0.145155	0.026109	0.0563057	0.29276	0.0438441	0.0290477	0.135247	0.0201561	0	0.135878	0.232997	0	0.139662	0	0.120389	0.177808	0.122739	0.078923	0	0.565931	0.0956439
Chrysosplenium_alpinum_WH020-Chrysosplenium_macrophyllum_MD035	0.288167	0.323914	0.016056	0	0.47677	NA	0.267115	0.280439	0.239526	0.165127	0.0900935	0.162523	0.133341	0.279209	0.126257	NA	0.104247	0.230221	0	0.306785	0	0	0.386176	0.418977	0.059813	0.103351	0.309107	0.055382	0.142639	0.0569597	0.0767966	0.45914	0.12759	0	NA	0.0187551	0	0.21398	0.194819	0.271194	0.249606	NA	0.145974	0.0871705	1.03464	0.133004	0	0.663773	0.0200931
Chrysosplenium_alpinum_WH020-Chrysosplenium_nudicaule_MD034	0.360038	0.272483	0.0399881	0	0.296128	NA	0.167414	0.368016	0.491606	0.142544	0.109977	0.146308	0.0956478	0.319472	0.113121	NA	0.0881946	0.246731	0	0.306785	0.144058	0.0956693	0.486553	0.536306	0	0.129098	0.309107	0.0806528	0.165207	0.0204338	0.0729867	0.382227	0.0449175	0.0216737	NA	0.0222063	0	0.164388	0.300565	0	0.085884	NA	0.145431	0.13491	0.198976	0.10179	0	0.318269	0.028656
Chrysosplenium_alpinum_WH020-Chrysosplenium_serreanum_MD005	0.435021	0.552322	0.0465597	0	0.24834	NA	0.247199	0.224265	0.224583	0.061413	0.188093	0.0775587	0.088226	0.316554	0.0790194	NA	0.105891	0.239482	0	0.306785	0	0	0.386464	0.430125	0	0.141162	0.309107	0.0294184	0.0989013	0.0501503	0.031193	0.260151	0	0.0230208	NA	0.0238164	0	0.209171	0.296422	0	0.141122	NA	0.0776026	0.273955	0.195242	0.0951577	0	0.628468	0.0233196
Chrysosplenium_alpinum_WH020-Chrysosplenium_taibaishanense_MD020	0.196251	0.420015	0.0401791	0	0.148281	NA	0.179663	0.19671	0.422779	0.122098	0.118285	0.039422	0.0737886	0.273523	0.120723	NA	0.0643845	0.197128	0	0.306785	0	0.0606476	0.223577	0.417698	0	0.10946	0.142436	0.0376818	0.189618	0.0301067	0.0663841	0.386746	0.0438441	0.0182546	0.272524	0.0244632	0	0.163037	0.11824	0	0.159116	0	0.10827	0.272714	0.143549	0.169248	0	0.195684	0.0311137
Chrysosplenium_alpinum_WH020-Chrysosplenium_tetrandrum_WH013	0.274584	0.265777	0.0202613	0	0.313207	NA	0.276254	0.281167	0.224583	0.0613666	0.25809	0.116817	0.0930355	0.360722	0.124939	NA	0.0881946	0.238841	0	0.306785	0	0.0490223	0.2875	0.49724	0.0741565	0.143929	0.309107	0.0247181	0.149627	0.0394625	0.0514536	0.380867	0.0777131	0.0222527	NA	0.0218197	0	0.312469	0.599502	0	0.103845	0	0.0674849	0.272714	0.31278	0.0864027	0	0.317006	0.0292726
Chrysosplenium_alpinum_WH020-Chrysosplenium_uniflorum_MD023	0.262811	0.335439	0.0222458	0	0.248531	NA	0.16067	0.338735	0.491606	0.0703261	0.107589	0.0619102	0.0945442	0.279377	0.129308	NA	0.260176	0.214254	0	0.306785	0	0	0.388732	0.541042	0	0.153765	0.309107	0.0208905	0.189363	0.0281377	0.0499522	0.35479	0.0438441	0.0271411	NA	0.0220565	0	0.0908661	0.300565	0	0.0904219	NA	0.0776596	0.136831	0.342019	0.122642	0	0.150614	0.0259831
Chrysosplenium_alpinum_WH020-Chrysosplenium_wrightii_WH008	0.418743	0.405789	0.0396818	0	0.313207	NA	0.276254	0.26122	0.258582	0.0613666	0.193265	0.0507091	0.0778679	0.343749	0.113552	NA	0.0881946	0.235499	0	0.306785	0	0.062213	0.2875	0.403923	0	0.140964	0.309107	0.0247181	0.162656	0.0186932	0.0378414	0.338325	0.0777131	0.0206978	NA	0.0189452	0	0.32972	0.938455	0	0.103845	0	0.0757964	0.272714	0.327676	0.0864027	0	0.528169	0.0292726
Chrysosplenium_alpinum_WH020-Chrysosplenium_zhangjiajieense_MD041	0.429976	0.231482	0.0130317	0	0.297085	NA	0.290095	0.267216	0.239526	0.165127	0.0812774	0.162523	0.133837	0.313481	0.126257	NA	0.154658	0.204233	0	0.306785	0	0	0.386176	0.393878	0.075699	0.108762	0.309107	0.062954	0.14456	0.0564398	0.0649276	0.358216	0.12759	0	0	0.0217123	0	0.170399	0.363646	0.269716	0.285409	0	0.10958	0.134247	1.3022	0.14783	0	0.787146	0.0211757
Chrysosplenium_alpinum_WH020-Chrysosplenium_zhouzhiense_MD021	0.279623	0.336645	0.0437233	0	0.333951	NA	0.218621	0.241967	0.319255	0.0795444	0.174668	0.120206	0.0832523	0.284938	0.111367	NA	0.0847804	0.262459	0.0209153	0.306785	0	0	0.526013	0.508614	0.0535662	0.137977	0.311391	0.0346817	0.127763	0.0250273	0.0781006	0.321066	0.12759	0.0144296	NA	0.0234415	0.137846	0.226705	0.231934	0	0.14773	NA	0.0913649	0.273407	0.564763	0.114627	0	0.55705	0.0229328
Chrysosplenium_aureobracteatum_NC_039740-Chrysosplenium_alternifolium_MD031	0.176317	0	0.0475604	0	0.213105	NA	0.415365	0.396262	0.196227	0.187172	0.117103	0.0558539	0.0277882	0.385808	0.137529	NA	0.284802	0.274205	0.0332119	0	NA	0	0.0839692	0.70046	0	0.121025	NA	0.0480011	0.124727	0.0256861	0.0360549	0.209364	0.235156	0.0607988	0.522034	0.022159	0.0347636	0.370365	NA	NA	0	0	0.070234	0.0531992	0.128948	0.153114	0	0.310735	0.0393844
Chrysosplenium_aureobracteatum_NC_039740-Chrysosplenium_carnosum_MD040	0.16722	0.0527302	0.078161	0.150607	0.296856	NA	0.301089	0.503097	0.260189	0.378764	0.132995	0.0783211	0.0151691	0.469797	0.108617	0	0.143315	0.237846	0.109898	0.30338	NA	0	0.0557766	0.585733	NA	0.158845	NA	0.0679814	0.191557	0.0606337	0.0668149	0.360823	0.0778642	0.0770031	0.522034	0.0318415	0.0825465	0.335764	0.219491	0	0	0	0.0758914	0.0454886	0.0868357	0.247689	0	0.362858	0.0295884
Chrysosplenium_aureobracteatum_NC_039740-Chrysosplenium_davidianum_MD025	0.253244	0	0.065529	0	0.123522	0	0.140062	0.462136	0.512517	0.422272	0.0450384	0.038611	0.0155897	0.439165	0.0973703	NA	0.284802	0.19116	0.0308123	0	0	0.0836575	0.0695297	0.56658	0	0.101855	NA	0.0794825	0.279931	0.023526	0.0597853	0.23759	0.164827	0.0488925	0.518653	0.0330626	0.0388111	0.163609	0.23928	0	0.0498534	0	0.120489	0.0531992	0.0733272	0.232127	0	0.102256	0.0295884
Chrysosplenium_aureobracteatum_NC_039740-Chrysosplenium_flagelliferum_MD027	0.816648	0.0500612	0.124493	0.0959528	0.626896	NA	0.494266	0.414516	0.358915	0.204725	0.101415	0.0808304	0.0434027	0.494429	0.1536	0	0.2878	0.285963	0.0394684	0	0	0.0787245	0.0466136	0.528771	0.896706	0.198925	NA	0.0644654	0.155034	0.0276802	0.0770883	0.283119	0.746236	0.0495879	0.520103	0.0360997	0.0643777	0.595665	0.677832	NA	0.0362171	0	0.215151	0.0433384	0.191191	0.310167	0	0.72642	0.261581
Chrysosplenium_aureobracteatum_NC_039740-Chrysosplenium_forrestii_MD038	0.564639	0	0.0574173	0	0.124413	NA	0.238701	0.947212	NA	0.214537	0.18114	0.0768837	0.0398717	0.461319	0.150319	NA	0.284802	0.233305	0.0367871	0	NA	0.123548	0.191188	0.528644	0.779183	0.134661	0.310039	0.111909	0.2712	0.0517103	0.0601091	0.30644	0.141196	0.075081	0.254554	0.0234693	0.0357295	0.361692	1.47566	0.288906	0	0	0.155348	0.04397	0.195765	0.430706	0.33938	0.15229	0.0259069
Chrysosplenium_aureobracteatum_NC_039740-Chrysosplenium_giraldianum_MD008	0.299601	0	0.0519316	0	0.27564	NA	0.180233	0.517251	0.371416	0.202675	0.0849887	0.0479008	0.0263193	0.40961	0.118215	NA	0.286325	0.284074	0.0262362	0	NA	0	0.0954372	0.647539	0	0.129573	NA	0.040535	0.18318	0.0375824	0.0455127	0.272399	0.244045	0.067229	0.522034	0.0314674	0.0369663	0.249174	0.243776	0	0	0	0.0694232	0.0443233	0.102613	0.185758	0	0.150103	0.023235
Chrysosplenium_aureobracteatum_NC_039740-Chrysosplenium_glossophyllum_MD030	0.299464	0	0.0791447	0	0.108574	NA	0.206676	0.50187	0.577013	0.422272	0.0530261	0.0282544	0.016376	0.358121	0.0923773	NA	0.284802	0.180112	0.0538824	0	0	0.0538843	0.0695297	0.440554	0	0.120353	NA	0.0669482	0.247953	0.0232232	0.0651264	0.188987	0.141196	0.0499913	0.386647	0.0284482	0.0382731	0.205092	0.178324	0	0.0680798	0	0.110219	0.0442864	0.0840988	0.166749	0	0.166961	0.068744
Chrysosplenium_aureobracteatum_NC_039740-Chrysosplenium_griffithii_MD036	0.39593	0	0.109478	0	0.17331	NA	0.318363	0.594682	0.623041	0.282856	0.0520644	0.153306	0.0154995	0.39073	0.182903	NA	0.284802	0.278219	0.0364372	0	NA	0.123548	0.168118	0.704	0	0.11549	NA	0.0942387	0.289082	0.043322	0.0762136	0.229723	0.141196	0.0481822	0.522034	0.0260551	0.0421014	0.174405	0.762637	0.269885	0	0	0.10588	0.04397	0.0371106	0.369371	0	0.251814	0.0918197
Chrysosplenium_aureobracteatum_NC_039740-Chrysosplenium_griffithii_var__intermedium_MD029	0.39593	0	0.080282	0	0.17331	NA	0.355539	0.747012	0.623041	0.282856	0.0520644	0.153306	0.03211	0.323411	0.148288	NA	0.284802	0.259033	0.0532733	0	NA	0.123548	0.0833958	0.660885	0	0.136153	NA	0.0942387	0.263264	0.0617134	0.0714326	0.257347	0.141196	0.0546598	0.786174	0.0260551	0.0421014	0.156204	0.725423	0.106837	0	0	0.138435	0.04397	0.0325793	0.369371	0	0.224615	0.0613427
Chrysosplenium_aureobracteatum_NC_039740-Chrysosplenium_henryi_MD022	0.299464	0	0.0765164	0	0.108574	NA	0.206676	0.50187	0.577013	0.422272	0.0530261	0.0282544	0.016376	0.438634	0.0923773	NA	0.284802	0.225476	0.057764	0	0	0.0538843	0.0695297	0.459548	0	0.116619	NA	0.0669482	0.214784	0.0216093	0.0614069	0.140851	0.141196	0.0499913	0.386647	0.0284482	0.0382731	0.205092	0.178324	0	0.0380564	0	0.0957433	0.0442864	0.0840988	0.166749	0	0.166961	0.068744
Chrysosplenium_aureobracteatum_NC_039740-Chrysosplenium_hydrocotylifolium_MD026	0.484787	0.189089	0.0679776	0	0.446873	0	0.307805	0.315236	0.239714	0.185626	0.134134	0.116565	0.0784257	0.389562	0.166753	NA	0.205632	0.214782	0.0233321	0	0	0.0477595	0.16813	0.401314	0	0.111935	NA	0.114784	0.226447	0.0777454	0.0560314	0.39454	0.364319	0.0603319	0.442225	0.0217857	0.0949404	0.175462	0.472319	0.288541	0.0489596	0	0.17667	0.0664705	0.303766	0.489349	0	0.67514	0.0643558
Chrysosplenium_aureobracteatum_NC_039740-Chrysosplenium_japonicum_MD039	0.171133	0	0.0377156	0	0.213105	NA	0.411	0.361409	0.196227	0.278575	0.117103	0.0558539	0.0244768	0.334024	0.137529	NA	0.284802	0.274189	0.0368497	0	NA	0	0.0839692	0.58843	0	0.125061	0.305528	0.0507009	0.117269	0.0241487	0.0380498	0.209364	0.148953	0.0594833	0.522034	0.022159	0.0661475	0.370365	NA	NA	0	0	0.070234	0.0531992	0.128948	0.153114	0	0.310735	0.0335243
Chrysosplenium_aureobracteatum_NC_039740-Chrysosplenium_lanuginosum_MD024	0.274184	0.15825	0.0522865	0	0.168978	NA	0.220003	0.740789	0.596746	0.403601	0.201802	0.0272913	0.0264781	0.464855	0.0816143	0	0.0562551	0.253827	0.0300321	0	NA	0.0620519	0.0959018	0.44906	0.257443	0.168788	0.154214	0.060955	0.141974	0.0218106	0.0491659	0.226573	0.141196	0.0609473	0.255149	0.0259006	0.0331356	0.199629	0.249368	0	0.0302396	0	0.107527	0.0744716	0.0379484	0.147208	0	0.46634	0.0714847
Chrysosplenium_aureobracteatum_NC_039740-Chrysosplenium_macrophyllum_MD035	0.611198	0	0.0275798	0	0.511135	NA	0.494341	0.311246	0.245892	0.370106	0.0422611	0.117466	0.0680303	0.285972	0.103681	NA	0.140663	0.23703	0.0247002	0	0	0	0.094852	0.525589	0.0632327	0.0896333	NA	0.0698601	0.189658	0.0419234	0.0707541	0.343669	0.494116	0.019238	0.522034	0.0187293	0.058977	0.271097	0.355056	0.269885	0.0979292	0	0.12157	0.0516843	0.262371	0.263909	0	0.484743	0.0358378
Chrysosplenium_aureobracteatum_NC_039740-Chrysosplenium_nudicaule_MD034	0.396437	0	0.0655635	0	0.222241	NA	0.312773	0.617284	0.599948	0.429514	0.0681826	0.11803	0.0162395	0.384603	0.157058	NA	0.284802	0.240921	0.0364744	0	NA	0.123548	0.191188	0.596061	0	0.110296	NA	0.101948	0.196436	0.0192723	0.0691608	0.252732	0.132488	0.0501889	1.34165	0.0260551	0.0378757	0.266537	0.725423	0	0	0	0.154823	0.04397	0.0521059	0.245476	0	0.249761	0.0259069
Chrysosplenium_aureobracteatum_NC_039740-Chrysosplenium_serreanum_MD005	0.269042	0	0.0765805	0	0.171473	NA	0.448653	0.366709	0.221319	0.200867	0.116567	0.0640386	0.030308	0.348303	0.146057	NA	0.188308	0.234114	0.0367967	0	NA	0	0.0948733	0.512427	NA	0.13363	NA	0.0559305	0.107408	0.0469067	0.0316278	0.0852179	0.11736	0.0552006	0.522034	0.0239889	0.0383917	0.295355	0.713806	NA	0	0	0.0712003	0.0534813	0.0510823	0.134425	0	0.410857	0.0372944
Chrysosplenium_aureobracteatum_NC_039740-Chrysosplenium_taibaishanense_MD020	0.32998	0	0.0725587	0	0.107569	NA	0.229525	0.330867	0.610844	0.29845	0.0657531	0.0325304	0.0143759	0.316217	0.105151	NA	0.139724	0.22721	0.0367871	0	0	0.0836575	0.0647035	0.61434	0	0.0947818	0.280964	0.0658805	0.261517	0.02474	0.0624152	0.30148	0.141196	0.0374106	0.386647	0.0318493	0.038806	0.230283	0.178185	0	0.0572406	0	0.112403	0.0531992	0.0692203	0.257571	0	0.168001	0.0295884
Chrysosplenium_aureobracteatum_NC_039740-Chrysosplenium_tetrandrum_WH013	0.210677	0	0.0357422	0	0.213105	NA	0.554194	0.433544	0.221319	0.20125	0.176085	0.100088	0.0416612	0.385221	0.184145	NA	0.284802	0.232809	0.0337223	0	NA	0.0636546	0.0839692	0.60898	0.131844	0.126857	NA	0.0507009	0.124727	0.0479057	0.0485114	0.230863	0.235156	0.0521814	0.787768	0.0206082	0.0384649	0.370365	NA	NA	0	0	0.0788704	0.0531992	0.152771	0.153114	0	0.248921	0.0393844
Chrysosplenium_aureobracteatum_NC_039740-Chrysosplenium_uniflorum_MD023	0.252998	0	0.0547482	0	0.17331	NA	0.260663	0.670498	0.599948	0.282856	0.0652524	0.0479008	0.0290513	0.347441	0.19696	NA	0.848717	0.247956	0.0275426	0	NA	0	0.0954372	0.593589	0	0.132939	NA	0.0428339	0.152803	0.0263657	0.0452762	0.180621	0.141196	0.0822965	0.522034	0.028494	0.0406252	0.195545	0.725423	0	0	0	0.0692218	0.0442864	0.129493	0.23002	0	0.117501	0.0331926
Chrysosplenium_aureobracteatum_NC_039740-Chrysosplenium_wrightii_WH008	0.315561	0	0.0550914	0	0.213105	NA	0.554194	0.39117	0.274142	0.20125	0.117103	0.0439869	0.0270094	0.363155	0.225885	NA	0.284802	0.231015	0.0337223	0	NA	0.0858873	0.0839692	0.513687	0	0.125323	NA	0.0507009	0.139224	0.0181672	0.0349666	0.184971	0.235156	0.04678	0.522034	0.0266793	0.0384649	0.372595	NA	NA	0	0	0.070234	0.0531992	0.153788	0.153114	0	0.389291	0.0393844
Chrysosplenium_aureobracteatum_NC_039740-Chrysosplenium_zhangjiajieense_MD041	0.850796	0	0.0351701	0	0.334315	NA	0.539721	0.294964	0.245892	0.370106	0.0349805	0.117466	0.0682164	0.325784	0.103681	NA	0.212628	0.22564	0.0268518	0	0	0	0.094852	0.471531	0.085132	0.105039	NA	0.0769008	0.19122	0.0482617	0.0543844	0.276956	0.494116	0.0222476	0.250399	0.0217993	0.0505801	0.224433	0.957669	0.268253	0.14714	0	0.0992539	0.0664705	0.396319	0.328262	0	0.574869	0.0330353
Chrysosplenium_aureobracteatum_NC_039740-Chrysosplenium_zhouzhiense_MD021	0.355914	0	0.0591728	0	0.192624	NA	0.379585	0.313181	0.312471	0.158315	0.14496	0.0990938	0.017154	0.373332	0.0926023	NA	0.211446	0.198614	0.0578188	0	0	0	0.189377	0.69422	0.0506101	0.120617	0.146261	0.0513499	0.156704	0.0236391	0.0721128	0.269739	0.494116	0.0536008	0.789824	0.0296551	0.0406454	0.276997	0.249303	0	0.0367775	0	0.0984844	0.088438	0.173587	0.228885	0	0.410569	0.0249367
Chrysosplenium_biondianum_MD007-Chrysosplenium_alternifolium_MD031	0.0571948	0	0.0199306	0	0.0891437	NA	0.434364	0.249485	0.18339	0	0.0396906	0.0925525	0.0165671	0.364537	0.177659	NA	0.436121	0.210977	0	0	NA	0	0.22693	1.13898	0.0650829	0.148732	0.300591	0.0599214	0.134505	0.0209942	0.0487235	0.268564	0.163075	0.0426675	0.129133	0	0.0555569	0.368249	0.0798522	0	0	0.269756	0.0434137	0	0.0776273	0.0583239	0	0.201278	0
Chrysosplenium_biondianum_MD007-Chrysosplenium_carnosum_MD040	0.0563866	0.133374	0.0520508	0.150607	0.261968	NA	0.342875	0.215245	0.21786	0.095614	0.0404629	0.116909	0	0.44249	0.0589468	0	0.287575	0.168422	0.0618322	0.30338	NA	0	0.19843	0.897805	0.128936	0.194366	0.300591	0.110372	0.177353	0.0507907	0.0765637	0.354757	0.077589	0.0525226	0.129133	0	0.14263	0.418152	0.0851902	NA	0	NA	0.0409036	0	0.0470415	0.113097	0	0.230133	0
Chrysosplenium_biondianum_MD007-Chrysosplenium_davidianum_MD025	0.0945902	0	0.0413605	0	0.0491384	0	0.173311	0.180345	0.359957	0.0630579	0	0.0889076	0	0.399266	0.0943753	NA	0.436121	0.127175	0	0	0	0.0582758	0.246562	0.793736	0.0652002	0.123678	0.300591	0.0714429	0.243499	0.0206424	0.0693685	0.231481	0.0872147	0.0364027	0.256095	0	0.065918	0.138076	0.0392003	NA	0.0557926	0.138843	0.0806514	0	0.0518055	0.1197	0	0.087202	0
Chrysosplenium_biondianum_MD007-Chrysosplenium_flagelliferum_MD027	0.5224	0.0918879	0.099702	0.0959528	0.552201	NA	0.491088	0.244584	0.254541	0.100365	0.0546471	0.121748	0.0349062	0.503952	0.0511789	0	0.351147	0.227922	0	0	0	0.0544567	0.168442	0.893245	0.396711	0.241148	0.300591	0.0963794	0.101241	0.0236046	0.0478448	0.359313	0.386444	0.0380102	0.388759	0	0.118269	0.47653	0.292904	0	0.0419454	NA	0.211403	0	0.145843	0.322962	0	0.519642	0.381888
Chrysosplenium_biondianum_MD007-Chrysosplenium_forrestii_MD038	0.331789	0	0.0351304	0	0.0495444	NA	0.275947	0.376065	NA	0.0466542	0.0718524	0.118339	0.0296336	0.423677	0.0705705	NA	0.436121	0.184683	0	0	NA	0.0912089	0.486914	0.952956	0.34306	0.165275	0.152155	0.140735	0.25584	0.0436076	0.0743875	0.280508	0.13338	0.0554176	0.253839	0	0.0586048	0.414879	0.307597	0.283668	0	NA	0.118556	0	0.10369	0.235389	0.33938	0.111026	0
Chrysosplenium_biondianum_MD007-Chrysosplenium_giraldianum_MD008	0.136903	0	0.0231168	0	0.143047	NA	0.220599	0.217028	0.337652	0	0.0562951	0.102376	0.0170497	0.392901	0.137175	NA	0.382351	0.220202	0	0	NA	0	0.338162	1.38638	0.0640963	0.183634	0.300591	0.077336	0.155359	0.0327057	0.058958	0.283601	0.144022	0.0532441	0.129133	0	0.0611914	0.136963	0.0615616	0	0	NA	0.0306378	0	0.0624486	0.0904109	0	0.109162	0
Chrysosplenium_biondianum_MD007-Chrysosplenium_glossophyllum_MD030	0.109276	0	0.0554466	0	0.0425343	NA	0.249557	0.218052	0.384509	0.0630579	0	0.0705998	0	0.350659	0.0892027	NA	0.436121	0.16297	0.0237919	0	0	0.0421954	0.246562	0.576238	0.0846003	0.149073	0.300591	0.0546245	0.177664	0.0200239	0.0762521	0.188665	0.13338	0.0370681	0.169052	0	0.0650144	0.207945	0.0333522	NA	0.0786194	0.236941	0.072919	0	0.0577902	0.0703008	0	0.137908	0.0405732
Chrysosplenium_biondianum_MD007-Chrysosplenium_griffithii_MD036	0.186471	0	0.0742647	0	0.0715886	NA	0.350111	0.241078	0.511675	0	0	0.180518	0	0.36043	0.0991027	NA	0.436121	0.216399	0	0	NA	0.0912089	0.341117	1.44014	0.0846003	0.142516	0.300591	0.130275	0.271985	0.0377778	0.0900224	0.236648	0.13338	0.0368957	0.129133	0	0.0773393	0.135995	0.120424	0.265344	0	NA	0.0726179	0	0.0308736	0.227029	0	0.174715	0.0845814
Chrysosplenium_biondianum_MD007-Chrysosplenium_griffithii_var__intermedium_MD029	0.186471	0	0.0548551	0	0.0715886	NA	0.382998	0.304723	0.511675	0	0	0.180518	0.0188654	0.326236	0.0782787	NA	0.436121	0.19729	0.0262452	0	NA	0.0912089	0.253755	1.24169	0.0846003	0.170272	0.300591	0.130275	0.241503	0.0546881	0.0898474	0.262748	0.13338	0.0371388	0.259243	0	0.0773393	0.110464	0.0602141	0.157587	0	NA	0.101559	0	0.0278724	0.227029	0	0.175697	0.0424028
Chrysosplenium_biondianum_MD007-Chrysosplenium_henryi_MD022	0.109276	0	0.0527996	0	0.0425343	NA	0.249557	0.218052	0.384509	0.0630579	0	0.0705998	0	0.388794	0.0892027	NA	0.436121	0.173073	0.0252773	0	0	0.0421954	0.246562	0.595273	0.0846003	0.144712	0.300591	0.0546245	0.174922	0.0188322	0.0717758	0.146994	0.13338	0.0370681	0.169052	0	0.0650144	0.207945	0.0333522	NA	0.0440293	0.236941	0.0535668	0	0.0577902	0.0703008	0	0.137908	0.0405732
Chrysosplenium_biondianum_MD007-Chrysosplenium_hydrocotylifolium_MD026	0.284858	0.291766	0.0396571	0	0.152037	0	0.375325	0.228405	0.180469	0	0.0974581	0.168983	0.064137	0.394702	0.0677233	NA	0.331498	0.171466	0	0	0	0.0368944	0.366506	0.620087	0.0507452	0.12251	0.300591	0.143977	0.207231	0.0643801	0.0670311	0.330497	0.0832456	0.0432484	0.221357	0	0.191709	0.156799	0.159204	0.283576	0.0587797	NA	0.156776	0	0.316233	0.300413	0	0.400651	0.0452265
Chrysosplenium_biondianum_MD007-Chrysosplenium_japonicum_MD039	0.0634554	0	0.0211376	0	0.0891437	NA	0.422586	0.234132	0.18339	0.0472272	0.0396906	0.0925525	0.0142355	0.321323	0.177659	NA	0.436121	0.210953	0	0	NA	0	0.22693	0.912707	0.0650829	0.153606	0.150505	0.0619289	0.126524	0.0188332	0.0518252	0.268564	0.141392	0.0419895	0.129133	0	0.103216	0.368249	0.0798522	0	0	0.269756	0.0434137	0	0.0776273	0.0583239	0	0.201278	0
Chrysosplenium_biondianum_MD007-Chrysosplenium_lanuginosum_MD024	0.160667	0.258079	0.0296077	0	0.0985724	NA	0.248983	0.271383	0.439303	0.110947	0.0690484	0.0666968	0.0156658	0.396161	0.0717411	0	0.139793	0.147242	0	0	NA	0.0459299	0.342683	0.656332	0.190415	0.214429	0.09971	0.086938	0.106975	0.0190089	0.0588147	0.257211	0.13338	0.0473863	0.151483	0	0.051858	0.142519	0.0794752	NA	0.0345156	0.540166	0.0731774	0.0888591	0.0274487	0.0422456	0	0.276322	0.0698836
Chrysosplenium_biondianum_MD007-Chrysosplenium_macrophyllum_MD035	0.262492	0	0.0167896	0	0.224766	NA	0.502243	0.216435	0.170177	0.104073	0	0.177117	0.0585866	0.292567	0.105605	NA	0.283156	0.168904	0	0	0	0	0.337431	0.818337	0.083599	0.0820805	0.300591	0.10325	0.173623	0.0359758	0.0814133	0.323291	0.256352	0.0136754	0.129133	0	0.156458	0.319269	0.0797833	0.265344	0.117575	NA	0.12205	0	0.11843	0.144328	0	0.325172	0
Chrysosplenium_biondianum_MD007-Chrysosplenium_nudicaule_MD034	0.221641	0	0.0448405	0	0.130529	NA	0.290167	0.254463	0.489744	0.0643323	0	0.14455	0	0.357216	0.0884917	NA	0.436121	0.182055	0	0	NA	0.0912089	0.486914	1.1854	0.0846003	0.134016	0.300591	0.125337	0.157642	0.0170223	0.0781231	0.338572	0.121912	0.0370478	0.447897	0	0.0643544	0.276448	0.0602141	0	0	NA	0.118191	0	0.0374671	0.0583239	0	0.173309	0
Chrysosplenium_biondianum_MD007-Chrysosplenium_serreanum_MD005	0.159222	0	0.0483651	0	0.063885	NA	0.452918	0.193743	0.20154	0	0.0390047	0.103829	0.018196	0.322007	0.068349	NA	0.383865	0.178424	0	0	NA	0	0.29261	0.802714	0.128936	0.17417	0.300591	0.0724338	0.0927904	0.0400351	0.0363528	0.0997833	0.0814176	0.0398318	0.129133	0	0.0652145	0.278433	0.0592621	0	0	NA	0.0313807	0	0.0367538	0.0934636	0	0.239701	0
Chrysosplenium_biondianum_MD007-Chrysosplenium_taibaishanense_MD020	0.155095	0	0.0450417	0	0.0421453	NA	0.264236	0.152776	0.409552	0.0719957	0	0.0785888	0	0.302628	0.0998945	NA	0.285858	0.158926	0	0	0	0.0582758	0.197034	0.819509	0.0504512	0.101533	0.138054	0.059039	0.214952	0.0212236	0.073014	0.30841	0.13338	0.0295696	0.169052	0	0.0658517	0.207214	0.0333275	NA	0.0646916	0.236941	0.0784961	0	0.0503716	0.0404953	0	0.138547	0
Chrysosplenium_biondianum_MD007-Chrysosplenium_tetrandrum_WH013	0.0681375	0	0.0200188	0	0.0891437	NA	0.542823	0.268015	0.20154	0	0.0795573	0.129067	0.0306418	0.361625	0.107605	NA	0.436121	0.178307	0	0	NA	0.0468706	0.22693	0.95626	0.130127	0.157089	0.300591	0.0619289	0.134505	0.0396351	0.0618791	0.282686	0.163075	0.0382006	0.259921	0	0.0653353	0.368249	0.0798522	0	0	0.269756	0.0488338	0	0.135405	0.0583239	0	0.172645	0
Chrysosplenium_biondianum_MD007-Chrysosplenium_uniflorum_MD023	0.123795	0	0.0243911	0	0.0715886	NA	0.301599	0.229304	0.489744	0	0	0.102376	0.0190946	0.309019	0.105077	NA	0.721561	0.205554	0	0	NA	0	0.338162	1.28137	0.0640963	0.159957	0.300591	0.0802185	0.120974	0.0223093	0.0557202	0.184916	0.13338	0.0510953	0.129133	0	0.0705092	0.107452	0.0602141	0	0	NA	0.030541	0	0.0735477	0.116762	0	0.0797569	0
Chrysosplenium_biondianum_MD007-Chrysosplenium_wrightii_WH008	0.204795	0	0.0393758	0	0.0891437	NA	0.542823	0.253218	0.204939	0	0.0396906	0.0756304	0.0160025	0.345448	0.112748	NA	0.436121	0.175346	0	0	NA	0.0595114	0.22693	0.683038	0.0650829	0.150656	0.300591	0.0619289	0.149019	0.0157114	0.0466897	0.235594	0.163075	0.0352921	0.129133	0	0.0653353	0.389496	0.158989	0	0	0.269756	0.0434137	0	0.141654	0.0583239	0	0.251846	0
Chrysosplenium_biondianum_MD007-Chrysosplenium_zhangjiajieense_MD041	0.433662	0	0.0139832	0	0.121449	NA	0.541894	0.198366	0.170177	0.104073	0	0.177117	0.0588695	0.331105	0.105605	NA	0.356897	0.149537	0	0	0	0	0.337431	0.784788	0.101325	0.107853	0.300591	0.106968	0.179841	0.0404875	0.0721839	0.262425	0.256352	0.0151215	0.0985294	0	0.104332	0.238575	0.242066	0.26376	0.176659	0.540166	0.069228	0	0.178806	0.179993	0	0.384511	0
Chrysosplenium_biondianum_MD007-Chrysosplenium_zhouzhiense_MD021	0.214503	0	0.044522	0	0	NA	0.336294	0.198952	0.225731	0.0425703	0.0926083	0.190384	0	0.330508	0.0887205	NA	0.16261	0.178899	0.0221719	0	0	0	0.31466	1.00443	0.0716682	0.143861	0.0936649	0.0732901	0.132092	0.0212483	0.0847568	0.279453	0.256352	0.0343604	0.260727	0	0.26449	0.280134	0.0791053	0	0.0426291	NA	0.0602974	0.13659	0.0940086	0.15679	0	0.301006	0
Chrysosplenium_delavayi_MD006-Chrysosplenium_alternifolium_MD031	0.0454865	0.0649383	0.0321119	0	0.108671	NA	0.46301	0.215998	0.114216	0	0.0496757	0.0556726	0.0149	0.442419	0.18393	NA	0.135954	0.193322	0	0.618914	NA	0.113356	0.193297	0.694517	0.064797	0.130709	0.300591	0.0515395	0.259316	0	0.0366539	0.240978	0.217985	0.0845381	NA	0	0	0.35032	0.0597941	0	0.0351967	0	0.0622395	0	0.0630267	0.316521	0	0.155508	0.204713
Chrysosplenium_delavayi_MD006-Chrysosplenium_carnosum_MD040	0.0633236	0.133101	0.0644657	0.0949768	0.313297	NA	0.410045	0.187865	0.147534	0.126462	0.0508275	0.0675461	0	0.516737	0.074311	0	0.108048	0.158584	0.0481958	0.302752	NA	0.0522319	0.146245	0.585344	0.130394	0.165563	0.300591	0.0914904	0.364794	0.0224876	0.0564328	0.302233	0.13926	0.0997958	NA	0	0.0712173	0.332897	0.0742267	0	0.0350394	NA	0.0592422	0	0.0471464	0.419634	0	0.175608	0.136859
Chrysosplenium_delavayi_MD006-Chrysosplenium_davidianum_MD025	0.0787594	0.0443061	0.0425378	0	0.0545451	0	0.237212	0.164201	0.108654	0.068319	0	0.0456844	0	0.488358	0.0957499	NA	0.135954	0.1308	0	0.295799	0	0.227504	0.194081	0.587189	0.0649238	0.100833	0.300591	0.0883549	0.298982	0	0.0542518	0.217241	0.179784	0.0737032	0.831471	0	0	0.219996	0.0333624	0	0.0683034	0	0.0924739	0	0.0508077	0.331192	0	0.0739959	0.136859
Chrysosplenium_delavayi_MD006-Chrysosplenium_flagelliferum_MD027	0.721446	0.108245	0.0994787	0.0693663	0.407031	NA	0.605196	0.220251	0.156963	0.11952	0.0483399	0.070875	0.0312642	0.634548	0.0636622	0	0.179468	0.206305	0	0.618914	0	0.147337	0.145784	0.636416	0.415829	0.195779	0.300591	0.0828149	0.209993	0	0.0658547	0.276664	0.4503	0.0735345	NA	0	0.0585251	0.411409	0.295044	0	0.0617731	NA	0.184032	0	0.107656	0.388682	0	0.394743	0.470887
Chrysosplenium_delavayi_MD006-Chrysosplenium_forrestii_MD038	0.281005	0.055183	0.0371493	0	0.0549489	NA	0.331079	0.303656	NA	0.0451633	0.0899159	0.0688452	0.0273179	0.52337	0.0893141	NA	0.135954	0.171864	0	0.618914	NA	0.221193	0.44929	0.683725	0.296225	0.129955	0.152155	0.125287	0.325755	0.0207193	0.0539783	0.303796	0.170453	0.0978774	NA	0	0	0.341859	0.24563	0.286274	0.0321544	NA	0.12024	0	0.0876544	0.223435	0.33938	0.0915346	0.115693
Chrysosplenium_delavayi_MD006-Chrysosplenium_giraldianum_MD008	0.113295	0.0664076	0.0358346	0	0.165122	NA	0.25724	0.192931	0.0765376	0	0.050939	0.0510954	0.0152779	0.514682	0.139057	NA	0.161834	0.198281	0	0.618914	NA	0.113356	0.299084	1.00401	0.0645449	0.156367	0.300591	0.0644325	0.311731	0.0166289	0.0426929	0.249123	0.221839	0.101133	NA	0	0	0.184448	0.0491347	0	0.0374686	NA	0.0656589	0	0.0549812	0.314683	0	0.0898552	0.101101
Chrysosplenium_delavayi_MD006-Chrysosplenium_glossophyllum_MD030	0.087922	0.0524505	0.0571795	0	0.046543	NA	0.36671	0.214531	0.120016	0.068319	0	0.0380132	0	0.423229	0.101901	NA	0.135954	0.161666	0.0195755	0.618914	0	0.124206	0.194081	0.501595	0.0731607	0.122924	0.300591	0.0706688	0.228693	0	0.0594851	0.186382	0.170453	0.0747241	0.5493	0	0	0.275917	0.0289821	0	0.0929217	0	0.0869671	0	0.0550074	0.254381	0	0.114149	0.137756
Chrysosplenium_delavayi_MD006-Chrysosplenium_griffithii_MD036	0.154013	0.0318138	0.074638	0	0.0833484	NA	0.427868	0.227837	0.129582	0	0	0.116036	0	0.446629	0.116598	NA	0.135954	0.196043	0	0.618914	NA	0.221193	0.291954	0.907229	0.0731607	0.125133	0.300591	0.109101	0.350511	0.0180059	0.0637078	0.222406	0.170453	0.0725829	NA	0	0	0.185816	0.0961516	0.267571	0.0353952	NA	0.103291	0	0.0386309	0.374689	0	0.14033	0.18759
Chrysosplenium_delavayi_MD006-Chrysosplenium_griffithii_var__intermedium_MD029	0.154013	0.0279001	0.0566879	0	0.0833484	NA	0.470413	0.273324	0.129582	0	0	0.116036	0.0168207	0.377008	0.0968014	NA	0.135954	0.181828	0.0208242	0.618914	NA	0.221193	0.193057	0.840194	0.0731607	0.14783	0.300591	0.109101	0.311512	0.0372619	0.063704	0.239594	0.170453	0.0746521	NA	0	0	0.164375	0.0480802	0.104396	0.0353952	NA	0.107908	0	0.0375941	0.374689	0	0.141353	0.145599
Chrysosplenium_delavayi_MD006-Chrysosplenium_henryi_MD022	0.087922	0.0664076	0.0565034	0	0.046543	NA	0.36671	0.214531	0.120016	0.068319	0	0.0380132	0	0.505348	0.101901	NA	0.135954	0.169959	0.0205584	0.618914	0	0.124206	0.194081	0.517026	0.0731607	0.118559	0.300591	0.0706688	0.22606	0	0.0554526	0.155529	0.170453	0.0747241	0.5493	0	0	0.275917	0.0289821	0	0.071783	0	0.0737002	0	0.0550074	0.254381	0	0.114149	0.137756
Chrysosplenium_delavayi_MD006-Chrysosplenium_hydrocotylifolium_MD026	0.24052	0.258111	0.0421349	0	0.119742	0	0.377442	0.182904	0.122274	0	0.0833625	0.0914059	0.0604351	0.45081	0.0443743	NA	0.168284	0.163	0	0.618914	0	0.107605	0.291849	0.479082	0.0631713	0.0955073	0.300591	0.146214	0.343074	0.0423206	0.0513855	0.28833	0.121892	0.0909282	0.491076	0	0.095733	0.170011	0.0782586	0.286213	0.0897668	NA	0.1788	0	0.223456	0.496679	0	0.378265	0.151317
Chrysosplenium_delavayi_MD006-Chrysosplenium_japonicum_MD039	0.0440482	0.0649383	0.0338481	0	0.108671	NA	0.452249	0.201904	0.114216	0.062365	0.0496757	0.0556726	0.0130239	0.386107	0.18393	NA	0.135954	0.193325	0	0.618914	NA	0.113356	0.193297	0.605568	0.064797	0.135013	0.150505	0.0533541	0.240163	0	0.0385418	0.240978	0.169483	0.0837241	NA	0	0.0516243	0.35032	0.0597941	0	0.0351967	0	0.0622395	0	0.0630267	0.316521	0	0.155508	0.162639
Chrysosplenium_delavayi_MD006-Chrysosplenium_lanuginosum_MD024	0.180982	0.229709	0.0321132	0	0.10887	NA	0.258982	0.236429	0.184144	0.109919	0.0923537	0.0360363	0.0141776	0.497086	0.0864781	0	0.065414	0.176474	0	0.618914	NA	0.149774	0.296165	0.495177	0.164408	0.165115	0.09971	0.0768946	0.157086	0	0.0462877	0.253431	0.170453	0.0862001	0.272878	0	0	0.281729	0.0680412	0	0.0585733	0	0.104933	0.0468559	0.0352005	0.245546	0	0.203615	0.191084
Chrysosplenium_delavayi_MD006-Chrysosplenium_macrophyllum_MD035	0.222458	0.0475704	0.0138673	0	0.176815	NA	0.649999	0.189308	0.122274	0.107855	0	0.090595	0.0544323	0.348295	0.0989417	NA	0.132122	0.161015	0	0.618914	0	0.0763351	0.297226	0.579002	0.104244	0.0923753	0.300591	0.0903298	0.284353	0.018089	0.0588926	0.301093	0.305584	0.0581339	NA	0	0	0.251143	0.0392393	0.267571	0.0447635	NA	0.15476	0	0.0802524	0.267651	0	0.238595	0.101739
Chrysosplenium_delavayi_MD006-Chrysosplenium_nudicaule_MD034	0.178414	0.047978	0.041934	0	0.151373	NA	0.342125	0.242784	0.129582	0.0694512	0	0.0923909	0	0.449765	0.100297	NA	0.135954	0.168836	0	0.618914	NA	0.221193	0.44929	0.780967	0.0731607	0.118398	0.300591	0.113824	0.230833	0	0.0602573	0.254704	0.145458	0.0748368	NA	0	0	0.264189	0.0480802	0	0.0279401	NA	0.119834	0	0.042873	0.415901	0	0.139017	0.115693
Chrysosplenium_delavayi_MD006-Chrysosplenium_serreanum_MD005	0.106242	0.0651692	0.0485871	0	0.074819	NA	0.489839	0.168398	0.124279	0	0.0491004	0.0607843	0.01643	0.382411	0.0874212	NA	0.161868	0.167527	0	0.618914	NA	0.113356	0.297125	0.641714	0.130394	0.148489	0.300591	0.0620694	0.200729	0.0195554	0.0263464	0.121549	0.118933	0.0797486	NA	0	0	0.285298	0.0473204	0	0.0436851	NA	0.0616112	0	0.0421175	0.231888	0	0.175665	0.136194
Chrysosplenium_delavayi_MD006-Chrysosplenium_taibaishanense_MD020	0.131761	0.0664076	0.046039	0	0.0461527	NA	0.371391	0.155797	0.148045	0.0921786	0	0.0414062	0	0.342302	0.101597	NA	0.106022	0.158352	0	0.618914	0	0.227504	0.14164	0.624891	0.0434477	0.0969459	0.138054	0.076896	0.277315	0	0.0574961	0.202638	0.170453	0.061474	0.5493	0	0	0.286644	0.0289582	0	0.0830019	0	0.089329	0	0.0510903	0.241093	0	0.114787	0.136859
Chrysosplenium_delavayi_MD006-Chrysosplenium_tetrandrum_WH013	0.0527141	0.0428555	0.0323814	0	0.108671	NA	0.635998	0.23581	0.124279	0	0.0996695	0.0876674	0.0283556	0.439225	0.125543	NA	0.135954	0.166839	0	0.618914	NA	0.153335	0.193297	0.623153	0.129532	0.137316	0.300591	0.0533541	0.259316	0.0179808	0.04744	0.252633	0.217985	0.0770876	NA	0	0	0.35032	0.0597941	0	0.032418	0	0.0651295	0	0.207058	0.316521	0	0.13848	0.204713
Chrysosplenium_delavayi_MD006-Chrysosplenium_uniflorum_MD023	0.099269	0.0531075	0.037276	0	0.0833484	NA	0.369226	0.199147	0.129582	0	0	0.0510954	0.0170188	0.385361	0.120933	NA	0.269506	0.185567	0	0.618914	NA	0.113356	0.299084	0.934309	0.0645449	0.138085	0.300591	0.0670535	0.255682	0	0.0408992	0.184073	0.170453	0.0918217	NA	0	0	0.158108	0.0480802	0	0.0311413	NA	0.0654149	0	0.0609748	0.396884	0	0.066274	0.116857
Chrysosplenium_delavayi_MD006-Chrysosplenium_wrightii_WH008	0.158208	0.0649383	0.0409215	0	0.108671	NA	0.635998	0.221307	0.156008	0	0.0496757	0.0468503	0.0144566	0.421785	0.130784	NA	0.135954	0.16516	0	0.618914	NA	0.233067	0.193297	0.476319	0.064797	0.133492	0.300591	0.0533541	0.266896	0	0.0354801	0.221053	0.217985	0.0723133	NA	0	0	0.352183	0.119051	0	0.032418	0	0.0622395	0	0.21232	0.316521	0	0.194581	0.204713
Chrysosplenium_delavayi_MD006-Chrysosplenium_zhangjiajieense_MD041	0.460328	0.0384317	0.0241127	0	0.0994973	NA	0.702462	0.181009	0.122274	0.107855	0	0.090595	0.0546371	0.406547	0.0989417	NA	0.177888	0.143807	0	0.618914	0	0.108428	0.297226	0.53599	0.126699	0.0994034	0.300591	0.0950934	0.297091	0.0201464	0.0496101	0.254967	0.305584	0.0633299	0.267389	0	0	0.214248	0.095272	0.266021	0.0896959	0	0.100121	0	0.107694	0.332901	0	0.282071	0.116426
Chrysosplenium_delavayi_MD006-Chrysosplenium_zhouzhiense_MD021	0.1726	0.0547804	0.04082	0	0.0681286	NA	0.408016	0.173446	0.16008	0.0577575	0.0793916	0.109569	0	0.40236	0.0958564	NA	0.07396	0.167587	0.0184432	0.618914	0	0.0581851	0.365082	0.705048	0.0930973	0.128535	0.0936649	0.064923	0.26769	0	0.0609999	0.233752	0.305584	0.0849067	NA	0	0.176805	0.286349	0.0677244	0	0.062371	NA	0.0815703	0.0539895	0.0708858	0.234874	0	0.22135	0.111635
Chrysosplenium_echinus_MD014-Chrysosplenium_alternifolium_MD031	0.106442	0.112503	0.0126928	0	0.254723	NA	0.542213	0.215857	0.204161	0.28101	0.245856	0.0646334	0.0421865	0.364935	0.1616	NA	0.278962	0.207042	0.0298373	0.292648	NA	0.057141	0.161195	0.781907	0	0.166671	0.289618	0.0354825	0.0312305	0.0164069	0.0366645	0.210962	0.307798	0.0724668	0	0	0.0360748	0.312629	NA	0	0.0572809	0	0.130037	0.134561	0.155252	0.14744	0	0.0907267	0
Chrysosplenium_echinus_MD014-Chrysosplenium_carnosum_MD040	0.184753	0.159111	0.0394817	0.150607	0.358775	NA	0.376103	0.221829	0.255623	0.569311	0.250189	0.0632719	0.0265885	0.406754	0.162186	0	0.185272	0.202813	0.0979091	0.582266	NA	0.0351061	0.146882	0.692623	0	0.204169	0.289618	0.0529554	0.0441654	0.0504987	0.0670546	0.358825	0.104079	0.09164	0	0	0.0833757	0.281076	0.235497	0	0.0540483	NA	0.133731	0.0894414	0.131057	0.202865	0	0.197094	0
Chrysosplenium_echinus_MD014-Chrysosplenium_davidianum_MD025	0.200063	0.0875622	0.021789	0	0.15005	0	0.173033	0.219792	0.408305	0.846844	0.0679233	0.0317852	0.0276387	0.391873	0.127555	NA	0.278962	0.169241	0.0278551	0.134359	0	0.115462	0.194478	0.646495	0	0.136233	0.289618	0.0643514	0.130344	0.0207598	0.0605758	0.327993	0.247675	0.0593658	0.272501	0	0.0402459	0.111663	0.157811	0	0.110234	0	0.179739	0.134561	0.0929559	0.210895	0	0.0765114	0
Chrysosplenium_echinus_MD014-Chrysosplenium_flagelliferum_MD027	1.49273	0.125853	0.0652622	0.0959528	0.723605	NA	0.589681	0.246035	0.34002	0.269881	0.128774	0.0661121	0.0534792	0.441944	0.240733	0	0.265825	0.247177	0.0294746	0.292648	0	0.118849	0.145584	0.676089	0.219625	0.262256	0.289618	0.0493006	0.0292927	0.0235668	0.0783313	0.354241	0.432017	0.0617565	0.548206	0	0.0849494	0.601045	0.588994	0	0	NA	0.265812	0.0880874	0.213961	0.257071	0	0.35556	0.207718
Chrysosplenium_echinus_MD014-Chrysosplenium_forrestii_MD038	0.4911	0.103449	0.0211192	0	0.151199	NA	0.303209	0.421158	NA	0.318873	0.359555	0.0633465	0.047953	0.387976	0.207932	NA	0.278962	0.207591	0.0327832	0.292648	NA	0.141273	0.447274	0.676157	0.164593	0.198161	0.146765	0.103963	0.114456	0.0332725	0.0601988	0.393273	0.167742	0.0910628	0.268619	0	0.0425963	0.280956	1.61735	0.286352	0.0500903	NA	0.155511	0.0884424	0.153401	0.366875	0.103799	0.104237	0
Chrysosplenium_echinus_MD014-Chrysosplenium_giraldianum_MD008	0.246533	0.118497	0.0138472	0	0.285969	NA	0.23239	0.263705	0.374664	0.285431	0.112856	0.0377468	0.0370113	0.364756	0.175283	NA	0.27004	0.22945	0.0239539	0.292648	NA	0.057141	0.297654	0.743414	0	0.192	0.289618	0.0313007	0.05176	0.0335726	0.0441132	0.431949	0.328765	0.0795601	0	0	0.037778	0.111081	0.160762	0	0.0596505	NA	0.142705	0.0900422	0.125537	0.152191	0	0.0339267	0
Chrysosplenium_echinus_MD014-Chrysosplenium_glossophyllum_MD030	0.23629	0.101369	0.0334848	0	0.129695	NA	0.262057	0.258196	0.457608	0.846844	0.0832798	0.0244048	0.0288857	0.36315	0.119955	NA	0.278962	0.138439	0.0492598	0.292648	0	0.0847204	0.194478	0.516413	0	0.165488	0.289618	0.0456841	0.0868709	0.0199405	0.0664264	0.283664	0.167742	0.0609345	0.135167	0	0.0485489	0.168057	0.117595	0	0.166421	0	0.171228	0.0900446	0.104973	0.145193	0	0.0591158	0.0257345
Chrysosplenium_echinus_MD014-Chrysosplenium_griffithii_MD036	0.327154	0.0671999	0.0540379	0	0.214939	NA	0.397607	0.28523	0.611882	0.566938	0.0819863	0.126057	0.0272898	0.336392	0.266195	NA	0.278962	0.239557	0.0399724	0.292648	NA	0.141273	0.243575	0.778402	0	0.150426	0.289618	0.0840696	0.110446	0.0377427	0.0767765	0.252922	0.167742	0.060427	0	0	0.0530957	0.109647	0.838232	0.267057	0.0575857	NA	0.127146	0.0884424	0.0682306	0.318708	0	0.16167	0.0599484
Chrysosplenium_echinus_MD014-Chrysosplenium_griffithii_var__intermedium_MD029	0.327154	0.060322	0.035554	0	0.214939	NA	0.439701	0.356091	0.611882	0.566938	0.0819863	0.126057	0.0420753	0.340282	0.240654	NA	0.278962	0.222935	0.0576699	0.292648	NA	0.141273	0.161341	0.745402	0	0.177852	0.289618	0.0840696	0.103113	0.0549275	0.0678484	0.259958	0.167742	0.0635158	0.274467	0	0.0530957	0.0932473	0.478453	0.0830426	0.0575857	NA	0.138545	0.0884424	0.0619594	0.318708	0	0.148407	0.0300346
Chrysosplenium_echinus_MD014-Chrysosplenium_henryi_MD022	0.23629	0.118497	0.0371099	0	0.129695	NA	0.262057	0.258196	0.457608	0.846844	0.0832798	0.0244048	0.0288857	0.382858	0.119955	NA	0.278962	0.170216	0.0525464	0.292648	0	0.0847204	0.194478	0.516213	0	0.153634	0.289618	0.0456841	0.0867926	0.0188075	0.0621274	0.23574	0.167742	0.0609345	0.135167	0	0.0485489	0.168057	0.117595	0	0.105235	0	0.152929	0.0900446	0.104973	0.145193	0	0.0591158	0.0257345
Chrysosplenium_echinus_MD014-Chrysosplenium_hydrocotylifolium_MD026	0.415732	0.189051	0.0216845	0	0.310886	0	0.362272	0.189716	0.213462	0.279971	0.237274	0.0958369	0.0737191	0.412134	0.202832	NA	0.196943	0.185414	0.0191891	0.292648	0	0.0751542	0.131344	0.452512	0	0.157298	0.289618	0.0987193	0.0930223	0.0655319	0.0576947	0.42013	0.273202	0.0788361	0.178866	0	0.0981101	0.138634	0.298718	0.285364	0.126495	NA	0.178024	0.0879835	0.32976	0.435254	0	0.32911	0.0411493
Chrysosplenium_echinus_MD014-Chrysosplenium_japonicum_MD039	0.156511	0.112503	0.0131615	0	0.254723	NA	0.537407	0.202852	0.204161	0.138849	0.245856	0.0646334	0.0368377	0.319859	0.1616	NA	0.278962	0.207043	0.0328418	0.292648	NA	0.057141	0.161195	0.665876	0	0.171627	0.145072	0.0368956	0.0321958	0.0147303	0.0386951	0.210962	0.180749	0.0703635	0	0	0.0679465	0.312629	NA	0	0.0572809	0	0.130037	0.134561	0.155252	0.14744	0	0.0907267	0
Chrysosplenium_echinus_MD014-Chrysosplenium_lanuginosum_MD024	0.301178	0.187177	0.0175359	0	0.200456	NA	0.266824	0.339738	0.50154	0.56909	0.380541	0.0233412	0.0365537	0.434992	0.11256	0	0.089243	0.209485	0.0271542	0.292648	NA	0.0908219	0.294881	0.551128	0.0865938	0.242121	0.0975292	0.050055	0.0436488	0.0189966	0.0497097	0.303512	0.167742	0.0750853	0.0896831	0	0.0354645	0.135539	0.278077	0	0.0837255	0	0.182714	0.130937	0.0630317	0.124156	0	0.131182	0.046536
Chrysosplenium_echinus_MD014-Chrysosplenium_macrophyllum_MD035	0.416073	0.0876262	0.0234671	0	0.437458	NA	0.616851	0.200653	0.221915	0.417472	0.0762084	0.0934882	0.0724713	0.309644	0.189668	NA	0.15574	0.198856	0.0226201	0.292648	0	0.0457752	0.295885	0.610664	0.0445202	0.124299	0.289618	0.0597876	0.0748556	0.0369304	0.0710062	0.386699	0.503357	0.0347452	0	0	0.0618655	0.21418	0.234112	0.267057	0.181006	NA	0.122463	0.0641749	0.264596	0.223357	0	0.174766	0
Chrysosplenium_echinus_MD014-Chrysosplenium_nudicaule_MD034	0.333357	0.0828858	0.0251689	0	0.293408	NA	0.396587	0.301261	0.589335	0.860981	0.127885	0.0959864	0.028616	0.343565	0.231412	NA	0.278962	0.209798	0.0324925	0.292648	NA	0.141273	0.447274	0.664938	0	0.166551	0.289618	0.0886321	0.054466	0.0170298	0.0694813	0.245056	0.175193	0.0608377	0.544049	0	0.048146	0.185919	0.478453	0	0.0399713	NA	0.155012	0.0884424	0.0894313	0.200694	0	0.1603	0
Chrysosplenium_echinus_MD014-Chrysosplenium_serreanum_MD005	0.261068	0.113194	0.0244326	0	0.177556	NA	0.562992	0.183212	0.225723	0.281892	0.241465	0.0756125	0.0399498	0.3538	0.18008	NA	0.201569	0.206304	0.0327915	0.292648	NA	0.057141	0.29594	0.666686	0	0.178669	0.289618	0.0398982	0.015187	0.0334594	0.0325757	0.0998122	0.308712	0.0662112	0	0	0.0398205	0.20934	0.470748	0	0.0829431	NA	0.147492	0.135156	0.0875386	0.143585	0	0.10438	0
Chrysosplenium_echinus_MD014-Chrysosplenium_taibaishanense_MD020	0.272916	0.118497	0.0234913	0	0.128476	NA	0.283226	0.201808	0.483152	0.421138	0.1247	0.027541	0.0254724	0.330846	0.137519	NA	0.555916	0.169885	0.0327832	0.292648	0	0.115462	0.119569	0.693946	0	0.122638	0.132645	0.0498722	0.120534	0.0211522	0.063678	0.396194	0.167742	0.0462252	0.135167	0	0.0401898	0.168783	0.117501	0	0.112298	0	0.114053	0.134561	0.0838272	0.230082	0	0.119583	0
Chrysosplenium_echinus_MD014-Chrysosplenium_tetrandrum_WH013	0.12736	0.0557653	0.0126805	0	0.254723	NA	0.736486	0.249369	0.225723	0.280711	0.369675	0.113762	0.0539837	0.36179	0.226009	NA	0.278962	0.213118	0.0302944	0.292648	NA	0.0925935	0.161195	0.692877	0.0513664	0.175099	0.289618	0.0368956	0.0312305	0.031068	0.0489648	0.229506	0.307798	0.0627601	0.27513	0	0.0398941	0.312629	NA	0	0.0504307	0	0.112041	0.134561	0.182314	0.14744	0	0.0795701	0
Chrysosplenium_echinus_MD014-Chrysosplenium_uniflorum_MD023	0.204868	0	0.0143338	0	0.214939	NA	0.336194	0.284618	0.589335	0.566938	0.124352	0.0377468	0.0405606	0.341242	0.311728	NA	0.524734	0.222977	0.0250272	0.292648	NA	0.057141	0.297654	0.694779	0	0.205348	0.289618	0.0325654	0.0335782	0.0221369	0.0460534	0.292662	0.167742	0.0843918	0	0	0.0411579	0.0908007	0.478453	0	0.0445368	NA	0.139046	0.0900446	0.15226	0.245276	0	0.0748386	0
Chrysosplenium_echinus_MD014-Chrysosplenium_wrightii_WH008	0.211344	0.112503	0.0216887	0	0.254723	NA	0.736486	0.220551	0.276895	0.280711	0.245856	0.0494535	0.0373203	0.344664	0.275505	NA	0.278962	0.203071	0.0302944	0.292648	NA	0.117743	0.161195	0.622799	0	0.170069	0.289618	0.0368956	0.0456347	0.01576	0.0356489	0.191466	0.307798	0.0562129	0	0	0.0398941	0.331094	NA	0	0.0504307	0	0.130037	0.134561	0.186457	0.14744	0	0.136173	0
Chrysosplenium_echinus_MD014-Chrysosplenium_zhangjiajieense_MD041	0.779881	0.071038	0.00990325	0	0.247808	NA	0.669074	0.176103	0.221915	0.417472	0.056877	0.0934882	0.0728699	0.312408	0.189668	NA	0.207003	0.192673	0.0244725	0.292648	0	0.0379911	0.295885	0.552464	0.0526057	0.123768	0.289618	0.0657285	0.0717301	0.0413484	0.0521042	0.318748	0.503357	0.0395376	0	0	0.0515568	0.170406	0.60554	0.26542	0.236104	0	0.0979226	0.0879835	0.355426	0.279066	0	0.223116	0
Chrysosplenium_echinus_MD014-Chrysosplenium_zhouzhiense_MD021	0.263859	0.102576	0.0250746	0	0.255008	NA	0.471317	0.211897	0.307518	0.223277	0.232369	0.0851742	0.0340294	0.345335	0.136022	NA	0.205857	0.173776	0.0462077	0.292648	0	0.0394348	0.36205	0.847746	0.040636	0.164286	0.0917427	0.0437206	0.0331067	0.0214956	0.0727173	0.332359	0.503357	0.0689664	0.275876	0	0.144838	0.226649	0.276096	0	0.0971191	NA	0.207291	0.179862	0.185398	0.220206	0	0.23157	0
Chrysosplenium_fauriae_MD018-Chrysosplenium_alternifolium_MD031	0.106442	0	0.0256544	0.136761	0.195758	NA	0.542213	0.181746	0.204161	0.28101	0.245856	0.0549428	0.0441721	0.368483	0.1616	NA	0.139728	0.231357	0.0298373	0.292648	NA	0.057141	0.161195	0.782104	0	0.155945	0.289618	0.0371246	0.0529143	0.0173722	0.0473473	0.210962	0.486665	0.0646738	0	0	0.0360748	0.312629	NA	0	0.0569715	0	0.119927	0.134561	0.2077	0.14744	0	0.0907267	0
Chrysosplenium_fauriae_MD018-Chrysosplenium_carnosum_MD040	0.184753	0.0664182	0.0496015	0.326018	0.288225	NA	0.376103	0.187989	0.255623	0.569311	0.250189	0.0525425	0.0306662	0.415127	0.162186	0	0.0913967	0.196778	0.0979091	0.582266	NA	0.0351061	0.146882	0.692707	0	0.207649	0.289618	0.0569816	0.0772677	0.0538808	0.0800797	0.551667	0.15383	0.0806808	0	0	0.0833757	0.281076	0.322976	0	0.0538362	NA	0.110304	0.0894414	0.197273	0.202865	0	0.197094	0
Chrysosplenium_fauriae_MD018-Chrysosplenium_davidianum_MD025	0.200063	0	0.0407187	0.145848	0.127904	0	0.173033	0.180766	0.408305	0.846844	0.0679233	0.0266618	0.0320287	0.402899	0.127555	NA	0.139728	0.162637	0.0278551	0.134359	0	0.115462	0.194478	0.646794	0	0.135221	0.289618	0.0687323	0.164424	0.0218897	0.0714362	0.356378	0.346636	0.0538297	0.272501	0	0.0402459	0.111663	0.274782	0	0.10967	0	0.17063	0.134561	0.124373	0.210895	0	0.0765114	0
Chrysosplenium_fauriae_MD018-Chrysosplenium_flagelliferum_MD027	1.49273	0.0489093	0.0940754	0.194216	0.535496	NA	0.589681	0.231676	0.34002	0.269881	0.128774	0.0554207	0.0617623	0.452641	0.240733	0	0.202241	0.244062	0.0294746	0.292648	0	0.118849	0.145584	0.676299	0.219625	0.260063	0.289618	0.0524164	0.0520998	0.025034	0.0949793	0.376748	0.883672	0.0566935	0.548206	0	0.0849494	0.601045	0.706248	0	0	NA	0.269788	0.0880874	0.268443	0.257071	0	0.35556	0.207718
Chrysosplenium_fauriae_MD018-Chrysosplenium_forrestii_MD038	0.4911	0	0.0390445	0.2848	0.128835	NA	0.303209	0.358451	NA	0.318873	0.359555	0.0531697	0.0544541	0.391699	0.207932	NA	0.139728	0.203331	0.0327832	0.292648	NA	0.141273	0.447274	0.676515	0.164593	0.192273	0.146765	0.111538	0.153776	0.0352343	0.0714242	0.412027	0.29275	0.0822133	0.268619	0	0.0425963	0.280956	2.002	0.286352	0.0497334	NA	0.139894	0.0884424	0.192417	0.366875	0.103799	0.104237	0
Chrysosplenium_fauriae_MD018-Chrysosplenium_giraldianum_MD008	0.246533	0	0.0282957	0.2848	0.230148	NA	0.23239	0.222705	0.374664	0.285431	0.112856	0.0307878	0.0419255	0.376435	0.175283	NA	0.186553	0.225166	0.0239539	0.292648	NA	0.057141	0.297654	0.743882	0	0.190344	0.289618	0.0331289	0.0834197	0.0350969	0.0575057	0.473404	0.517437	0.0705564	0	0	0.037778	0.111081	0.281085	0	0.0593821	NA	0.130473	0.0900422	0.167976	0.152191	0	0.0339267	0
Chrysosplenium_fauriae_MD018-Chrysosplenium_glossophyllum_MD030	0.23629	0	0.0535575	0.145848	0.112537	NA	0.262057	0.218705	0.457608	0.846844	0.0832798	0.0211922	0.033739	0.359866	0.119955	NA	0.139728	0.157017	0.0492598	0.292648	0	0.0847204	0.194478	0.516638	0	0.166496	0.289618	0.0482944	0.115754	0.020995	0.0785777	0.309457	0.29275	0.0552575	0.135167	0	0.0485489	0.168057	0.205278	0	0.165443	0	0.162661	0.0900446	0.140456	0.145193	0	0.0591158	0.0257345
Chrysosplenium_fauriae_MD018-Chrysosplenium_griffithii_MD036	0.327154	0	0.0811121	0.148705	0.17333	NA	0.397607	0.240357	0.611882	0.566938	0.0819863	0.105634	0.0314367	0.345739	0.266195	NA	0.139728	0.235728	0.0399724	0.292648	NA	0.141273	0.243575	0.779029	0	0.146733	0.289618	0.0884324	0.150668	0.0396247	0.0922095	0.373144	0.29275	0.0550378	0	0	0.0530957	0.109647	1.2006	0.267057	0.0571833	NA	0.110753	0.0884424	0.10272	0.318708	0	0.16167	0.0599484
Chrysosplenium_fauriae_MD018-Chrysosplenium_griffithii_var__intermedium_MD029	0.327154	0	0.057332	0.2848	0.17333	NA	0.439701	0.304949	0.611882	0.566938	0.0819863	0.105634	0.0487272	0.342306	0.240654	NA	0.139728	0.218258	0.0576699	0.292648	NA	0.141273	0.161341	0.745853	0	0.175728	0.289618	0.0884324	0.139918	0.0575145	0.0817478	0.417642	0.29275	0.0578578	0.274467	0	0.0530957	0.0932473	0.832854	0.0830426	0.0571833	NA	0.122414	0.0884424	0.0932814	0.318708	0	0.148407	0.0300346
Chrysosplenium_fauriae_MD018-Chrysosplenium_henryi_MD022	0.23629	0	0.0605446	0.145848	0.112537	NA	0.262057	0.218705	0.457608	0.846844	0.0832798	0.0211922	0.033739	0.38603	0.119955	NA	0.139728	0.193386	0.0525464	0.292648	0	0.0847204	0.194478	0.516457	0	0.15416	0.289618	0.0482944	0.115812	0.0197474	0.0730747	0.261552	0.29275	0.0552575	0.135167	0	0.0485489	0.168057	0.205278	0	0.10477	0	0.141204	0.0900446	0.140456	0.145193	0	0.0591158	0.0257345
Chrysosplenium_fauriae_MD018-Chrysosplenium_hydrocotylifolium_MD026	0.415732	0.207303	0.0408999	0.1427	0.245141	0	0.362272	0.162207	0.213462	0.279971	0.237274	0.0754801	0.0846371	0.4144	0.202832	NA	0.149809	0.180369	0.0191891	0.292648	0	0.0751542	0.131344	0.452784	0	0.15521	0.289618	0.094551	0.123786	0.0693689	0.0715812	0.445057	0.417386	0.0703868	0.178866	0	0.0981101	0.138634	0.466157	0.285364	0.157477	NA	0.16936	0.0879835	0.372256	0.435254	0	0.32911	0.0411493
Chrysosplenium_fauriae_MD018-Chrysosplenium_japonicum_MD039	0.156511	0	0.0277142	0.136761	0.195758	NA	0.537407	0.170981	0.204161	0.138849	0.245856	0.0549428	0.0384374	0.322359	0.1616	NA	0.139728	0.231358	0.0328418	0.292648	NA	0.057141	0.161195	0.666113	0	0.160982	0.145072	0.0386546	0.0550228	0.0155054	0.0499667	0.210962	0.311291	0.0627866	0	0	0.0679465	0.312629	NA	0	0.0569715	0	0.119927	0.134561	0.2077	0.14744	0	0.0907267	0
Chrysosplenium_fauriae_MD018-Chrysosplenium_lanuginosum_MD024	0.301178	0.165904	0.0316945	0.2848	0.170792	NA	0.266824	0.286009	0.50154	0.56909	0.380541	0.0201084	0.0416609	0.448365	0.11256	0	0.0440811	0.215297	0.0271542	0.292648	NA	0.0908219	0.294881	0.551339	0.0865938	0.244533	0.0975292	0.0524549	0.0677754	0.0199462	0.0599864	0.312519	0.29275	0.0689254	0.0896831	0	0.0354645	0.135539	0.39918	0	0.0833764	0	0.176734	0.130937	0.0948727	0.124156	0	0.131182	0.046536
Chrysosplenium_fauriae_MD018-Chrysosplenium_macrophyllum_MD035	0.416073	0	0.0351039	0.1427	0.344704	NA	0.616851	0.17256	0.221915	0.417472	0.0762084	0.0760758	0.0850171	0.310224	0.189668	NA	0.106214	0.193317	0.0226201	0.292648	0	0.0457752	0.295885	0.611055	0.0445202	0.121836	0.289618	0.0630079	0.10127	0.0387455	0.0848656	0.438914	1.04819	0.0311927	0	0	0.0618655	0.21418	0.408005	0.267057	0.225557	NA	0.106429	0.0641749	0.35406	0.223357	0	0.174766	0
Chrysosplenium_fauriae_MD018-Chrysosplenium_nudicaule_MD034	0.333357	0	0.0485613	0.2848	0.235997	NA	0.396587	0.255549	0.589335	0.860981	0.127885	0.0800536	0.0331414	0.35213	0.231412	NA	0.139728	0.204788	0.0324925	0.292648	NA	0.141273	0.447274	0.665575	0	0.159201	0.289618	0.0944193	0.0869898	0.0177999	0.0803354	0.430637	0.281726	0.055165	0.544049	0	0.048146	0.185919	0.832854	0	0.0397631	NA	0.139439	0.0884424	0.134624	0.200694	0	0.1603	0
Chrysosplenium_fauriae_MD018-Chrysosplenium_serreanum_MD005	0.261068	0	0.0465733	0.136761	0.144164	NA	0.562992	0.150359	0.225723	0.281892	0.241465	0.0630163	0.0460952	0.356776	0.18008	NA	0.138379	0.201531	0.0327915	0.292648	NA	0.057141	0.29594	0.666939	0	0.177972	0.289618	0.0420072	0.0340147	0.0354305	0.0489171	0.0998122	0.488141	0.0594347	0	0	0.0398205	0.20934	0.81768	0	0.0824831	NA	0.134677	0.135156	0.131799	0.143585	0	0.10438	0
Chrysosplenium_fauriae_MD018-Chrysosplenium_taibaishanense_MD020	0.272916	0	0.0444969	0.102692	0.111455	NA	0.283226	0.169388	0.483152	0.421138	0.1247	0.0235595	0.0291594	0.327466	0.137519	NA	0.278448	0.191706	0.0327832	0.292648	0	0.115462	0.119569	0.694317	0	0.12126	0.132645	0.0528836	0.159692	0.0223296	0.0753087	0.426028	0.29275	0.0426833	0.135167	0	0.0401898	0.168783	0.205052	0	0.111877	0	0.0992689	0.134561	0.11218	0.230082	0	0.119583	0
Chrysosplenium_fauriae_MD018-Chrysosplenium_tetrandrum_WH013	0.12736	0	0.0266352	0.136761	0.195758	NA	0.736486	0.214291	0.225723	0.280711	0.369675	0.0985239	0.0561676	0.365356	0.226009	NA	0.139728	0.208546	0.0302944	0.292648	NA	0.0925935	0.161195	0.693101	0.0513664	0.164237	0.289618	0.0386546	0.0529143	0.0327948	0.0591862	0.229506	0.486665	0.0566321	0.27513	0	0.0398941	0.312629	NA	0	0.0501488	0	0.10275	0.134561	0.228724	0.14744	0	0.0795701	0
Chrysosplenium_fauriae_MD018-Chrysosplenium_uniflorum_MD023	0.204868	0	0.0296009	0.2848	0.17333	NA	0.336194	0.231891	0.589335	0.566938	0.124352	0.0307878	0.0464859	0.343464	0.311728	NA	0.401704	0.217961	0.0250272	0.292648	NA	0.057141	0.297654	0.695066	0	0.196047	0.289618	0.0345098	0.0599803	0.0234517	0.0594534	0.33086	0.29275	0.0748424	0	0	0.0411579	0.0908007	0.832854	0	0.0444243	NA	0.127166	0.0900446	0.203719	0.245276	0	0.0748386	0
Chrysosplenium_fauriae_MD018-Chrysosplenium_wrightii_WH008	0.211344	0	0.0406084	0.136761	0.195758	NA	0.736486	0.187763	0.276895	0.280711	0.245856	0.0432871	0.0425077	0.347331	0.275505	NA	0.139728	0.198214	0.0302944	0.292648	NA	0.117743	0.161195	0.622951	0	0.159384	0.289618	0.0386546	0.0682891	0.0164359	0.0463276	0.191466	0.486665	0.0509554	0	0	0.0398941	0.331094	NA	0	0.0501488	0	0.119927	0.134561	0.233931	0.14744	0	0.136173	0
Chrysosplenium_fauriae_MD018-Chrysosplenium_zhangjiajieense_MD041	0.779881	0	0.0197048	0.1427	0.203689	NA	0.669074	0.152503	0.221915	0.417472	0.056877	0.0760758	0.085516	0.318877	0.189668	NA	0.157556	0.187297	0.0244725	0.292648	0	0.0379911	0.295885	0.552826	0.0526057	0.120921	0.289618	0.0690402	0.0985272	0.0436329	0.0678119	0.362936	1.04819	0.0350579	0	0	0.0515568	0.170406	0.945234	0.26542	0.294351	0	0.0834941	0.0879835	0.445874	0.279066	0	0.223116	0
Chrysosplenium_fauriae_MD018-Chrysosplenium_zhouzhiense_MD021	0.263859	0	0.040928	0.0917704	0.20101	NA	0.471317	0.192242	0.307518	0.223277	0.232369	0.0738327	0.0408184	0.344214	0.136022	NA	0.156725	0.16711	0.0462077	0.292648	0	0.0394348	0.36205	0.847617	0.040636	0.163424	0.0917427	0.0453872	0.0590528	0.0226397	0.0876853	0.389996	1.04819	0.0596175	0.275876	0	0.144838	0.226649	0.39591	0	0.1125	NA	0.198168	0.179862	0.248028	0.220206	0	0.23157	0
Chrysosplenium_grayanum_MD011-Chrysosplenium_alternifolium_MD031	0.254861	0.0839619	0.0156631	0	0.155669	0	0.367959	0.136599	0.10085	0	0.0515537	0.0362126	0.0420721	0.406741	0.177839	0	0.130854	0.165494	0	0	NA	0	0.168923	0.496536	0	0.113704	0.14426	0.0331839	0.0663045	0	0.0101768	0.342197	NA	0.0516539	NA	0	0	0.0765124	0.60272	0	0	0	0.0522836	0.0678272	0.0823809	0.0753264	0	0.200514	0.200215
Chrysosplenium_grayanum_MD011-Chrysosplenium_carnosum_MD040	0.211037	0.121008	0.0417918	0.0937124	0.227263	0	0.300395	0.150554	0.088424	0.0856426	0.0562474	0.0443365	0.0262952	0.436776	0.10646	0	0.103907	0.190109	0.042307	0.147351	NA	0	0.112057	0.546548	0	0.140135	0.14426	0.0588584	0.0830756	0.0390352	0.0250724	0.553204	0.113823	0.0597394	NA	0	0.0295283	0.0397601	0.210718	0	0	0	0.04613	0.0562865	0.0488976	0.0890019	0	0.232419	0.147693
Chrysosplenium_grayanum_MD011-Chrysosplenium_davidianum_MD025	0.283901	0.0641418	0.0294314	0	0.104364	0	0.143432	0.155727	0.308534	0.0518117	0	0.0223955	0.030166	0.41696	0.101652	0	0.130854	0.148577	0	0	0	0.0606476	0.139197	0.431893	0	0.0890602	0.14426	0.0626885	0.155271	0	0.0287697	0.357706	0.0590634	0.0445407	0.820122	0	0	0	0.148519	0	0.0475882	0	0.0748596	0.0678272	0.0519205	0.138622	0	0.0319601	0.147693
Chrysosplenium_grayanum_MD011-Chrysosplenium_flagelliferum_MD027	0.683332	0.105825	0.0866222	0.0678857	0.377723	0	0.442733	0.158563	0.209228	0.0885932	0.0608385	0.0456842	0.0588642	0.516365	0.145676	0	0.172656	0.202867	0	0	0	0.0569584	0.0928331	0.450672	0.440964	0.17238	0.14426	0.0497429	0.0651336	0	0.0304846	0.372019	0.476883	0.0446732	NA	0	0.0293815	0.198898	0.540658	0	0.0344765	0	0.113046	0.0530795	0.118779	0.173963	0	0.738409	0.41603
Chrysosplenium_grayanum_MD011-Chrysosplenium_forrestii_MD038	0.503961	0.0664031	0.0285422	0	0.10522	0	0.232362	0.283554	NA	0.0366886	0.123767	0.044605	0.0513661	0.434106	0.0771038	0	0.130854	0.211881	0	0	NA	0.0956693	0.286435	0.420054	0.387892	0.126696	0.0975116	0.100734	0.144107	0.0315444	0.0229996	0.401523	0.230997	0.0623996	NA	0	0	0.0394899	0.847398	0.288208	0	0	0.0897853	0.0512662	0.0931479	0.0995939	0.33938	0.0587723	0.13116
Chrysosplenium_grayanum_MD011-Chrysosplenium_giraldianum_MD008	0.306574	0.0803337	0.0176215	0	0.18142	0	0.179592	0.141193	0.281695	0	0.060603	0.0252413	0.0424851	0.461242	0.177868	0	0.15588	0.167929	0	0	NA	0	0.190517	0.563614	0	0.116687	0.14426	0.03556	0.0984807	0.0244745	0.0116677	0.48478	0.107854	0.0549412	NA	0	0	0	0.151537	0	0	0	0.0426263	0.0543887	0.0673016	0.103178	0	0.0576235	0.11913
Chrysosplenium_grayanum_MD011-Chrysosplenium_glossophyllum_MD030	0.334422	0.0797987	0.0438624	0	0.0929866	0	0.206582	0.180842	0.331655	0.0518117	0	0.0183915	0.0286044	0.338722	0.0970532	0	0.130854	0.140979	0.0194686	0	0	0.0659228	0.139197	0.394429	0	0.106685	0.14426	0.0462276	0.141842	0	0.0308492	0.302623	0.230997	0.0452237	0.542343	0	0	0.0296529	0.117559	0	0.0639306	0	0.0653059	0.0544382	0.0572929	0.108206	0	0.0830086	0.161103
Chrysosplenium_grayanum_MD011-Chrysosplenium_griffithii_MD036	0.381857	0.0459525	0.0594743	0	0.136923	0	0.308367	0.170213	0.407375	0	0	0.0888596	0.0292132	0.379321	0.119788	0	0.130854	0.249431	0	0	NA	0.0956693	0.253922	0.524451	0	0.105894	0.14426	0.0854185	0.140511	0.0258827	0.0279209	0.276549	0.230997	0.0451151	NA	0	0	0	0.473895	0.269628	0	0	0.0688514	0.0512662	0.030422	0.0812624	0	0.150986	0.181829
Chrysosplenium_grayanum_MD011-Chrysosplenium_griffithii_var__intermedium_MD029	0.381857	0.0414478	0.0438645	0	0.136923	0	0.342799	0.198288	0.407375	0	0	0.0888596	0.0459593	0.318759	0.100948	0	0.130854	0.231774	0.0183966	0	NA	0.0956693	0.167738	0.514138	0	0.125646	0.14426	0.0854185	0.13204	0.0491903	0.0254959	0.305518	0.230997	0.0466288	NA	0	0	0	0.30223	0.0771356	0	0	0.08247	0.0512662	0.0280884	0.0812624	0	0.120245	0.145712
Chrysosplenium_grayanum_MD011-Chrysosplenium_henryi_MD022	0.334422	0.0803337	0.0420739	0	0.0929866	0	0.206582	0.180842	0.331655	0.0518117	0	0.0183915	0.0286044	0.414608	0.0970532	0	0.130854	0.160439	0.0203224	0	0	0.0659228	0.139197	0.394226	0	0.102997	0.14426	0.0462276	0.141917	0	0.029385	0.248384	0.230997	0.0452237	0.542343	0	0	0.0296529	0.117559	0	0.0357315	0	0.0557461	0.0544382	0.0572929	0.108206	0	0.0830086	0.161103
Chrysosplenium_grayanum_MD011-Chrysosplenium_hydrocotylifolium_MD026	0.462761	0.149871	0.0310008	0	0.226559	0	0.280121	0.193491	0.112523	0	0.123589	0.0593882	0.0822064	0.364751	0.114675	0	0.161552	0.14137	0	0	0	0.0382155	0.254087	0.472603	0	0.104589	0.14426	0.106735	0.12359	0.0705123	0.0237006	0.44759	0.232875	0.0523725	0.489159	0	0.0470296	0.0294069	0.241412	0.288299	0.0446802	0	0.116666	0.0534667	0.222487	0.152825	0	0.68415	0.148188
Chrysosplenium_grayanum_MD011-Chrysosplenium_japonicum_MD039	0.29752	0.0839619	0.0165405	0	0.155669	0	0.353152	0.117773	0.10085	0.0445229	0.0515537	0.0362126	0.0369153	0.366989	0.177839	0	0.130854	0.16547	0	0	NA	0	0.168923	0.448835	0	0.117882	0.095997	0.0344136	0.0623389	0	0.0106414	0.342197	0.227453	0.0510774	NA	0	0.0269152	0.0765124	0.60272	0	0	0	0.0522836	0.0678272	0.0823809	0.0753264	0	0.200514	0.165171
Chrysosplenium_grayanum_MD011-Chrysosplenium_lanuginosum_MD024	0.266621	0.178117	0.0246267	0	0.139085	0	0.218053	0.237542	0.373749	0.0868637	0.120491	0.0224873	0.0398555	0.462738	0.144495	0	0.0626581	0.126587	0	0	NA	0.0478267	0.191487	0.42238	0.1711	0.154161	0.0726308	0.0556634	0.0835957	0	0.0214611	0.316867	0.230997	0.0542801	0.26933	0	0	0.0271937	0.14907	0	0.0295583	0	0.0676791	0.0841129	0.0272015	0.0885845	0	0.31915	0.193737
Chrysosplenium_grayanum_MD011-Chrysosplenium_macrophyllum_MD035	0.448962	0.0618233	0.013515	0	0.277453	0	0.438398	0.217439	0.103003	0.0851263	0	0.0583243	0.0816122	0.300247	0.155034	0	0.12678	0.162223	0	0	0	0	0.189521	0.564199	0.059499	0.0832866	0.14426	0.0646172	0.100971	0.0277567	0.0261181	0.458943	0.237208	0.0248379	NA	0	0	0.0390141	0.196796	0.269628	0.0893688	0	0.0943065	0.0433728	0.118561	0.0802464	0	0.427087	0.105739
Chrysosplenium_grayanum_MD011-Chrysosplenium_nudicaule_MD034	0.400589	0.0827576	0.0319501	0	0.190773	0	0.251593	0.188628	0.392173	0.0527201	0	0.0670395	0.0307658	0.38579	0.110006	0	0.130854	0.215705	0	0	NA	0.0956693	0.286435	0.461853	0	0.101148	0.14426	0.0896745	0.10161	0	0.0322039	0.413231	0.107854	0.0453272	NA	0	0	0	0.30223	0	0	0	0.0895107	0.0512662	0.0375715	0.0879383	0	0.150715	0.13116
Chrysosplenium_grayanum_MD011-Chrysosplenium_serreanum_MD005	0.441077	0.0844359	0.0365893	0	0.124388	0	0.394947	0.144424	0.110862	0	0.0535559	0.0396205	0.0436517	0.358308	0.0823863	0	0.129063	0.179991	0	0	NA	0	0.189543	0.40581	0	0.122855	0.14426	0.0403771	0.0455009	0.0313921	0	0.225173	NA	0.0484549	NA	0	0	0.0385606	0.298057	0	0	0	0.0440461	0.068152	0.0365519	0.087676	0	0.300417	0.139259
Chrysosplenium_grayanum_MD011-Chrysosplenium_taibaishanense_MD020	0.346613	0.0803337	0.0345384	0	0.0920958	0	0.226852	0.134946	0.351309	0.0428993	0	0.0227687	0.0275431	0.308962	0.10771	0	0.101755	0.138218	0	0	0	0.0606476	0.130113	0.449852	0	0.0839171	0.0878839	0.0506895	0.128504	0	0.0299116	0.470399	0.230997	0.0367081	0.542343	0	0	0.0256745	0.117511	0	0.0554948	0	0.0710994	0.0678272	0.0485051	0.158386	0	0.0832225	0.147693
Chrysosplenium_grayanum_MD011-Chrysosplenium_tetrandrum_WH013	0.353907	0.0714217	0.0158584	0	0.155669	0	0.45742	0.162768	0.110862	0	0.103434	0.0743255	0.0528284	0.404148	0.100982	0	0.130854	0.179074	0	0	NA	0.0490223	0.168923	0.471065	0.0739283	0.119103	0.14426	0.0344136	0.0663045	0.028041	0.0196536	0.330855	NA	0.0467129	NA	0	0	0.0765124	0.60272	0	0	0	0.0462178	0.0678272	0.106413	0.0753264	0	0.150199	0.200215
Chrysosplenium_grayanum_MD011-Chrysosplenium_uniflorum_MD023	0.283994	0.0684775	0.0182792	0	0.136923	0	0.183196	0.158366	0.392173	0	0	0.0252413	0.0425558	0.329432	0.100852	0	0.260065	0.183235	0	0	NA	0	0.190517	0.596545	0	0.118729	0.14426	0.0370625	0.074237	0	0.0122472	0.327701	0.230997	0.0567543	NA	0	0	0	0.30223	0	0	0	0.0418145	0.0544382	0.0778725	0.113572	0	0	0.121954
Chrysosplenium_grayanum_MD011-Chrysosplenium_wrightii_WH008	0.353643	0.0839619	0.0309969	0	0.155669	0	0.45742	0.145466	0.145435	0	0.0515537	0.0334595	0.0403908	0.37121	0.0853183	0	0.130854	0.178407	0	0	NA	0.062213	0.168923	0.396859	0	0.117925	0.14426	0.0344136	0.0789989	0	0.00989108	0.283368	NA	0.0435227	NA	0	0	0.115934	0.937852	0	0	0	0.0522836	0.0678272	0.109876	0.0753264	0	0.301639	0.200215
Chrysosplenium_grayanum_MD011-Chrysosplenium_zhangjiajieense_MD041	0.593395	0.0523616	0.011527	0	0.193741	0	0.479005	0.246915	0.103003	0.0851263	0	0.0583243	0.0819839	0.365871	0.155034	0	0.1709	0.145581	0	0	0	0	0.189521	0.517912	0.0753098	0.0952385	0.14426	0.0709623	0.101727	0.0325937	0.0132122	0.372995	0.237208	0.0272689	0.264134	0	0	0.0339432	0.367087	0.267863	0.134318	0	0.0619007	0.0534667	0.179336	0.08941	0	0.545846	0.121216
Chrysosplenium_grayanum_MD011-Chrysosplenium_zhouzhiense_MD021	0.43573	0.0659744	0.0376399	0	0.156586	0	0.279014	0.109885	0.17502	0.0371121	0.0829328	0.0616103	0.0336023	0.374763	0.117727	0	0.142652	0.175358	0.0165462	0	0	0	0.241987	0.535671	0.0532618	0.110642	0.145768	0.0432584	0.0642081	0	0.0268633	0.430707	0.237208	0.0460237	NA	0	0.0714106	0.0919426	0.233502	0	0.0345059	0	0.0543287	0.108715	0.0836973	0.0497494	0	0.299181	0.127001
Chrysosplenium_kamtschaticum_MD012-Chrysosplenium_alternifolium_MD031	0.141907	0	0.0149462	0	0.254723	NA	0.542213	0.185313	0.204161	0.28101	0.245856	0.0646334	0.0421697	0.368735	0.137578	NA	0.139728	0.236321	0.0298373	0.292648	NA	0.057141	0.161195	0.74924	0	0.156946	0.289618	0.0475313	0.0375005	0.0173722	0.0366645	0.210962	0.486665	0.0698727	0	0	0.0360748	0.312629	NA	0	0.11396	0	0.108214	0.134561	0.222434	0.14744	0	0.115226	0
Chrysosplenium_kamtschaticum_MD012-Chrysosplenium_carnosum_MD040	0.29609	0.0664182	0.0450319	0.150607	0.358775	NA	0.376103	0.192028	0.255623	0.569311	0.250189	0.0632719	0.0292205	0.401425	0.151867	0	0.0913967	0.203743	0.0979091	0.582266	NA	0.0351061	0.146882	0.660292	0	0.207055	0.289618	0.0708813	0.0469474	0.0538808	0.0670546	0.358825	0.15383	0.0867181	0	0	0.0833757	0.281076	0.235497	0	0.107583	NA	0.109438	0.0894414	0.211507	0.202865	0	0.198159	0
Chrysosplenium_kamtschaticum_MD012-Chrysosplenium_davidianum_MD025	0.274366	0	0.0258187	0	0.15005	0	0.173033	0.187613	0.408305	0.846844	0.0679233	0.0317852	0.0304744	0.387651	0.117787	NA	0.139728	0.169902	0.0278551	0.134359	0	0.115462	0.194478	0.619444	0	0.142863	0.289618	0.0807648	0.132544	0.0218897	0.0605758	0.327993	0.346636	0.057611	0.272501	0	0.0402459	0.111663	0.157811	0	0.152177	0	0.151162	0.134561	0.129587	0.210895	0	0.0894316	0
Chrysosplenium_kamtschaticum_MD012-Chrysosplenium_flagelliferum_MD027	1.72679	0.0489093	0.0761828	0.0959528	0.723605	NA	0.589681	0.212946	0.34002	0.269881	0.128774	0.0661121	0.0587491	0.440064	0.217175	0	0.202241	0.248181	0.0294746	0.292648	0	0.118849	0.145584	0.647822	0.219625	0.263096	0.289618	0.0660441	0.0305647	0.025034	0.0783313	0.354241	0.883672	0.0592582	0.548206	0	0.0849494	0.601045	0.588994	0	0.0541298	NA	0.240922	0.0880874	0.276804	0.257071	0	0.333303	0.207718
Chrysosplenium_kamtschaticum_MD012-Chrysosplenium_forrestii_MD038	0.585328	0	0.0249212	0	0.151199	NA	0.303209	0.368521	NA	0.318873	0.359555	0.0633465	0.0521676	0.383995	0.194771	NA	0.139728	0.208364	0.0327832	0.292648	NA	0.141273	0.447274	0.649131	0.164593	0.196334	0.146765	0.121812	0.118747	0.0352343	0.0601988	0.393273	0.29275	0.0862901	0.268619	0	0.0425963	0.280956	1.61735	0.286352	0.0994897	NA	0.120524	0.0884424	0.198931	0.366875	0.103799	0.124017	0
Chrysosplenium_kamtschaticum_MD012-Chrysosplenium_giraldianum_MD008	0.326016	0	0.0165614	0	0.285969	NA	0.23239	0.2297	0.374664	0.285431	0.112856	0.0377468	0.0402574	0.359272	0.151458	NA	0.186553	0.2301	0.0239539	0.292648	NA	0.057141	0.297654	0.715101	0	0.191742	0.289618	0.0471565	0.055427	0.0350969	0.0441132	0.431949	0.517437	0.0763045	0	0	0.037778	0.111081	0.160762	0	0.118713	NA	0.114004	0.0900422	0.182734	0.152191	0	0.0566674	0
Chrysosplenium_kamtschaticum_MD012-Chrysosplenium_glossophyllum_MD030	0.325689	0	0.0387839	0	0.129695	NA	0.262057	0.246124	0.457608	0.846844	0.0832798	0.0244048	0.0320079	0.355551	0.111065	NA	0.139728	0.163906	0.0492598	0.292648	0	0.0847204	0.194478	0.495644	0	0.175423	0.289618	0.0611984	0.0898161	0.020995	0.0664264	0.283664	0.29275	0.0589545	0.135167	0	0.0485489	0.168057	0.117595	0	0.228426	0	0.144209	0.0900446	0.146267	0.145193	0	0.0759031	0.0257345
Chrysosplenium_kamtschaticum_MD012-Chrysosplenium_griffithii_MD036	0.416888	0	0.0629845	0	0.214939	NA	0.397607	0.25096	0.611882	0.566938	0.0819863	0.126057	0.0299745	0.331952	0.232124	NA	0.139728	0.240652	0.0399724	0.292648	NA	0.141273	0.243575	0.750273	0	0.148473	0.289618	0.098452	0.112171	0.0396247	0.0767765	0.252922	0.29275	0.05845	0	0	0.0530957	0.109647	0.838232	0.267057	0.114384	NA	0.0952924	0.0884424	0.107956	0.318708	0	0.181006	0.0599484
Chrysosplenium_kamtschaticum_MD012-Chrysosplenium_griffithii_var__intermedium_MD029	0.416888	0	0.0411884	0	0.214939	NA	0.439701	0.308563	0.611882	0.566938	0.0819863	0.126057	0.0463273	0.332015	0.207715	NA	0.139728	0.223649	0.0576699	0.292648	NA	0.141273	0.161341	0.717607	0	0.177079	0.289618	0.098452	0.104949	0.0575145	0.0678484	0.259958	0.29275	0.0611944	0.274467	0	0.0530957	0.0932473	0.478453	0.0830426	0.114384	NA	0.107171	0.0884424	0.097354	0.318708	0	0.163669	0.0300346
Chrysosplenium_kamtschaticum_MD012-Chrysosplenium_henryi_MD022	0.325689	0	0.0444799	0	0.129695	NA	0.262057	0.246124	0.457608	0.846844	0.0832798	0.0244048	0.0320079	0.379311	0.111065	NA	0.139728	0.200113	0.0525464	0.292648	0	0.0847204	0.194478	0.495462	0	0.162292	0.289618	0.0611984	0.0896155	0.0197474	0.0621274	0.23574	0.29275	0.0589545	0.135167	0	0.0485489	0.168057	0.117595	0	0.166489	0	0.12508	0.0900446	0.146267	0.145193	0	0.0759031	0.0257345
Chrysosplenium_kamtschaticum_MD012-Chrysosplenium_hydrocotylifolium_MD026	0.415939	0.207303	0.0254245	0	0.310886	0	0.362272	0.164042	0.213462	0.279971	0.237274	0.0958369	0.080678	0.404329	0.186037	NA	0.149809	0.186	0.0191891	0.292648	0	0.0751542	0.131344	0.430621	0	0.156056	0.289618	0.111578	0.0941394	0.0693689	0.0576947	0.42013	0.417386	0.0743094	0.178866	0	0.0981101	0.138634	0.298718	0.285364	0.250222	NA	0.149946	0.0879835	0.383047	0.435254	0	0.316595	0.0411493
Chrysosplenium_kamtschaticum_MD012-Chrysosplenium_japonicum_MD039	0.209206	0	0.0155081	0	0.254723	NA	0.537407	0.173339	0.204161	0.138849	0.245856	0.0646334	0.0368544	0.322087	0.137578	NA	0.139728	0.23632	0.0328418	0.292648	NA	0.057141	0.161195	0.637365	0	0.16194	0.145072	0.0494207	0.0391677	0.0155054	0.0386951	0.210962	0.311291	0.0682296	0	0	0.0679465	0.312629	NA	0	0.11396	0	0.108214	0.134561	0.222434	0.14744	0	0.115226	0
Chrysosplenium_kamtschaticum_MD012-Chrysosplenium_lanuginosum_MD024	0.359248	0.165904	0.0200382	0	0.200456	NA	0.266824	0.29446	0.50154	0.56909	0.380541	0.0233412	0.0398318	0.431092	0.099251	0	0.0440811	0.221073	0.0271542	0.292648	NA	0.0908219	0.294881	0.530058	0.0865938	0.244831	0.0975292	0.0628305	0.0461155	0.0199462	0.0497097	0.303512	0.29275	0.0717604	0.0896831	0	0.0354645	0.135539	0.278077	0	0.135572	0	0.152312	0.130937	0.102881	0.124156	0	0.145751	0.046536
Chrysosplenium_kamtschaticum_MD012-Chrysosplenium_macrophyllum_MD035	0.506201	0	0.0274078	0	0.437458	NA	0.616851	0.175475	0.221915	0.417472	0.0762084	0.0934882	0.0804682	0.301836	0.200418	NA	0.106214	0.1995	0.0226201	0.292648	0	0.0457752	0.295885	0.582846	0.0445202	0.122419	0.289618	0.0720556	0.0805592	0.0387455	0.0710062	0.386699	1.04819	0.0334539	0	0	0.0618655	0.21418	0.234112	0.267057	0.31498	NA	0.0933918	0.0641749	0.379545	0.223357	0	0.181788	0
Chrysosplenium_kamtschaticum_MD012-Chrysosplenium_nudicaule_MD034	0.419791	0	0.0304512	0	0.293408	NA	0.396587	0.265135	0.589335	0.860981	0.127885	0.0959864	0.0315459	0.340519	0.208266	NA	0.139728	0.210652	0.0324925	0.292648	NA	0.141273	0.447274	0.640913	0	0.163643	0.289618	0.106762	0.057115	0.0177999	0.0694813	0.245056	0.281726	0.0589872	0.544049	0	0.048146	0.185919	0.478453	0	0.079508	NA	0.120124	0.0884424	0.142829	0.200694	0	0.179866	0
Chrysosplenium_kamtschaticum_MD012-Chrysosplenium_serreanum_MD005	0.32722	0	0.0294271	0	0.177556	NA	0.562992	0.156496	0.225723	0.281892	0.241465	0.0756125	0.0439053	0.35586	0.168615	NA	0.138379	0.20723	0.0327915	0.292648	NA	0.057141	0.29594	0.636906	0	0.178444	0.289618	0.0534617	0.0180858	0.0354305	0.0325757	0.0998122	0.488141	0.0641069	0	0	0.0398205	0.20934	0.470748	0	0.164957	NA	0.117748	0.135156	0.139444	0.143585	0	0.129897	0
Chrysosplenium_kamtschaticum_MD012-Chrysosplenium_taibaishanense_MD020	0.348147	0	0.0281164	0	0.128476	NA	0.283226	0.175737	0.483152	0.421138	0.1247	0.027541	0.0278649	0.323819	0.126276	NA	0.278448	0.197977	0.0327832	0.292648	0	0.115462	0.119569	0.665787	0	0.127097	0.132645	0.0667938	0.12675	0.0223296	0.063678	0.396194	0.29275	0.0451959	0.135167	0	0.0401898	0.168783	0.117501	0	0.160628	0	0.0888829	0.134561	0.116098	0.230082	0	0.132579	0
Chrysosplenium_kamtschaticum_MD012-Chrysosplenium_tetrandrum_WH013	0.169847	0	0.0148336	0	0.254723	NA	0.736486	0.218256	0.225723	0.280711	0.369675	0.113762	0.0537966	0.36575	0.196437	NA	0.139728	0.214072	0.0302944	0.292648	NA	0.0925935	0.161195	0.665113	0.0513664	0.165298	0.289618	0.0494207	0.0375005	0.0327948	0.0489648	0.229506	0.486665	0.0609443	0.27513	0	0.0398941	0.312629	NA	0	0.100324	0	0.0934354	0.134561	0.237567	0.14744	0	0.102596	0
Chrysosplenium_kamtschaticum_MD012-Chrysosplenium_uniflorum_MD023	0.275771	0	0.0172978	0	0.214939	NA	0.336194	0.238133	0.589335	0.566938	0.124352	0.0377468	0.0444463	0.33169	0.263731	NA	0.401704	0.223781	0.0250272	0.292648	NA	0.057141	0.297654	0.664351	0	0.202718	0.289618	0.0490484	0.0352011	0.0234517	0.0460534	0.292662	0.29275	0.0804203	0	0	0.0411579	0.0908007	0.478453	0	0.0887729	NA	0.111162	0.0900446	0.221989	0.245276	0	0.101943	0
Chrysosplenium_kamtschaticum_MD012-Chrysosplenium_wrightii_WH008	0.25371	0	0.0263989	0	0.254723	NA	0.736486	0.191113	0.276895	0.280711	0.245856	0.0494535	0.0406526	0.346822	0.253519	NA	0.139728	0.203901	0.0302944	0.292648	NA	0.117743	0.161195	0.594776	0	0.160716	0.289618	0.0494207	0.0542113	0.0164359	0.0356489	0.191466	0.486665	0.0550455	0	0	0.0398941	0.331094	NA	0	0.100324	0	0.108214	0.134561	0.241659	0.14744	0	0.157728	0
Chrysosplenium_kamtschaticum_MD012-Chrysosplenium_zhangjiajieense_MD041	0.898225	0	0.0113666	0	0.247808	NA	0.669074	0.15904	0.221915	0.417472	0.056877	0.0934882	0.0809241	0.309661	0.200418	NA	0.157556	0.193433	0.0244725	0.292648	0	0.0379911	0.295885	0.528089	0.0526057	0.121685	0.289618	0.07698	0.078319	0.0436329	0.0521042	0.318748	1.04819	0.0379062	0	0	0.0515568	0.170406	0.60554	0.26542	0.382061	0	0.0752531	0.0879835	0.478077	0.279066	0	0.22243	0
Chrysosplenium_kamtschaticum_MD012-Chrysosplenium_zhouzhiense_MD021	0.316895	0	0.0288315	0	0.255008	NA	0.471317	0.181099	0.307518	0.223277	0.232369	0.0851742	0.0383507	0.332884	0.124845	NA	0.156725	0.174402	0.0462077	0.292648	0	0.0394348	0.36205	0.817082	0.040636	0.167944	0.0917427	0.054878	0.0336561	0.0226397	0.0727173	0.332359	1.04819	0.0661409	0.275876	0	0.144838	0.226649	0.276096	0	0.0561301	NA	0.167139	0.179862	0.262858	0.220206	0	0.241447	0
Chrysosplenium_kiotense_MD015-Chrysosplenium_alternifolium_MD031	0.0709512	0	0.0401758	0.276433	0.0751725	NA	0.558751	0.204851	0.157786	0.188145	0.122534	0.0493981	0.0268001	0.307713	0.11107	NA	0.094098	0.19127	0.0242924	0	NA	0	0.145465	0.598167	0	0.137002	0.289618	0.0282061	0.0550247	0.0246215	0.0376336	0.29288	0.156468	0.0454639	NA	0	0	0.240312	NA	NA	0	0	0.0583969	0	0.0495365	0	0	0.151238	0.0417693
Chrysosplenium_kiotense_MD015-Chrysosplenium_carnosum_MD040	0.107224	0.133374	0.0673835	0.297801	0.140779	NA	0.458848	0.22404	0.206401	0.380391	0.124738	0.0490529	0.0157115	0.305564	0.143356	0.35357	0.0706564	0.1551	0.0676946	0.155448	NA	0	0.0977392	0.496395	0	0.195962	0.289618	0.0377006	0.067343	0.0605687	0.0670443	0.293195	0.0621667	0.0594726	NA	0	0.0764708	0.277412	0.413538	0	0	NA	0.0602388	0	0	0.0767956	0	0.17928	0.033714
Chrysosplenium_kiotense_MD015-Chrysosplenium_davidianum_MD025	0.126204	0	0.0618397	0.145191	0.0572887	0	0.264988	0.245928	0.335197	0.427082	0	0.024519	0.0160991	0.3102	0.0696953	NA	0.094098	0.132613	0.0231661	0	0	0.120568	0.145827	0.445871	0	0.121892	0.289618	0.0467808	0.146209	0.0239285	0.0612894	0.30395	0.123313	0.035799	0.549458	0	0	0.0686032	0.515932	0	0.0616034	0	0.103643	0	0.0333971	0.123201	0	0.0538872	0.033714
Chrysosplenium_kiotense_MD015-Chrysosplenium_flagelliferum_MD027	1.25777	0.0918879	0.116634	0.190645	0.255931	NA	0.605315	0.236855	0.248774	0.233225	0.0856184	0.0510737	0.0432232	0.44154	0.196023	0.354737	0.169312	0.204689	0.020821	0	0	0.118039	0.0972048	0.475779	0.295458	0.243042	0.289618	0.0408291	0.0469483	0.0278447	0.0803425	0.412197	0.372684	0.0363219	NA	0	0.0613652	0.496593	0.708442	NA	0.0409548	NA	0.214784	0	0.0977187	0.20477	0	0.488146	0.229709
Chrysosplenium_kiotense_MD015-Chrysosplenium_forrestii_MD038	0.396209	0	0.0537337	0.283361	0.0577165	NA	0.375146	0.418545	NA	0.215907	0.259349	0.0488297	0.0414272	0.306203	0.0999261	NA	0.094098	0.170139	0.0226602	0	NA	0.161585	0.597562	0.440662	0.262405	0.178891	0.146765	0.0746521	0.134571	0.0510149	0.0599592	0.346271	0.104753	0.0609356	NA	0	0	0.275359	1.55524	0.288906	0	NA	0.139991	0	0.0711007	0.21984	0.33938	0.0742095	0.0306552
Chrysosplenium_kiotense_MD015-Chrysosplenium_giraldianum_MD008	0.163711	0	0.0512172	0.283361	0.105181	NA	0.297186	0.255591	0.309119	0.191666	0.0880253	0.0281731	0.0273109	0.321848	0.122786	NA	0.141129	0.18596	0.0180925	0	NA	0	0.298237	0.508309	0	0.157681	0.289618	0.0232034	0.0738772	0.0373186	0.0454028	0.489041	0.161431	0.0508812	NA	0	0	0.0600079	0.403163	0	0	NA	0.0529202	0	0.0468362	0.0576651	0	0.0729774	0.0283257
Chrysosplenium_kiotense_MD015-Chrysosplenium_glossophyllum_MD030	0.14691	0	0.085765	0.145191	0.0516039	NA	0.399049	0.283949	0.358049	0.427082	0	0.019691	0.0169621	0.298897	0.0672506	NA	0.094098	0.142033	0.0372253	0	0	0.0661514	0.145827	0.374629	0	0.143939	0.289618	0.0348011	0.0981453	0.0231604	0.0683899	0.161996	0.104753	0.0367113	0.272524	0	0	0.137685	0.351178	0	0.0896294	0	0.093972	0	0.0376677	0.0725204	0	0.0949493	0.0536762
Chrysosplenium_kiotense_MD015-Chrysosplenium_griffithii_MD036	0.237777	0	0.102246	0.148124	0.0706544	NA	0.478334	0.28152	0.460342	0.285649	0	0.0972866	0.0160707	0.258173	0.105133	NA	0.094098	0.193994	0.0224257	0	NA	0.161585	0.292638	0.543439	0	0.132805	0.289618	0.0678309	0.129588	0.0434104	0.0777111	0.146494	0.104753	0.035228	NA	0	0	0.0680857	1.59021	0.269885	0	NA	0.0922018	0	0	0.228373	0	0.131229	0.0776278
Chrysosplenium_kiotense_MD015-Chrysosplenium_griffithii_var__intermedium_MD029	0.237777	0	0.0752915	0.283361	0.0706544	NA	0.521254	0.360025	0.460342	0.285649	0	0.0972866	0.0321302	0.259288	0.0869952	NA	0.094098	0.179106	0.0341959	0	NA	0.161585	0.14515	0.524949	0	0.159877	0.289618	0.0678309	0.121605	0.0622441	0.0687737	0.160513	0.104753	0.0370001	NA	0	0	0.0482172	1.19987	0.106837	0	NA	0.122665	0	0	0.228373	0	0.120087	0.0519086
Chrysosplenium_kiotense_MD015-Chrysosplenium_henryi_MD022	0.14691	0	0.0765809	0.145191	0.0516039	NA	0.399049	0.283949	0.358049	0.427082	0	0.019691	0.0169621	0.320687	0.0672506	NA	0.094098	0.1749	0.0390284	0	0	0.0661514	0.145827	0.386996	0	0.139786	0.289618	0.0348011	0.0995121	0.0216465	0.0627526	0.161996	0.104753	0.0367113	0.272524	0	0	0.137685	0.351178	0	0.0500342	0	0.0772848	0	0.0376677	0.0725204	0	0.0949493	0.0536762
Chrysosplenium_kiotense_MD015-Chrysosplenium_hydrocotylifolium_MD026	0.330082	0.291766	0.0578006	0.142086	0.128727	0	0.365541	0.17579	0.236888	0.18812	0.157506	0.0681435	0.0678701	0.311543	0.156258	NA	0.133072	0.154736	0.0149013	0	0	0.0564206	0.292725	0.369415	0	0.148739	0.289618	0.075545	0.109339	0.0759529	0.0663532	0.471621	0.242708	0.0425399	0.270362	0	0.10232	0.0932211	0.637368	0.288541	0.0585114	NA	0.168165	0	0.20972	0.327588	0	0.389007	0.0533436
Chrysosplenium_kiotense_MD015-Chrysosplenium_japonicum_MD039	0.104207	0	0.0411246	0.276433	0.0751725	NA	0.546724	0.190897	0.157786	0.0929855	0.122534	0.0493981	0.023659	0.272525	0.11107	NA	0.094098	0.191277	0.0227024	0	NA	0	0.145465	0.585723	0	0.142108	0.145072	0.0292333	0.0520944	0.0218147	0.0397272	0.29288	0.110287	0.0442388	NA	0	0.0519482	0.240312	NA	NA	0	0	0.0583969	0	0.0495365	0	0	0.151238	0.034159
Chrysosplenium_kiotense_MD015-Chrysosplenium_lanuginosum_MD024	0.242673	0.258079	0.0471735	0.283361	0.0857701	NA	0.321377	0.325809	0.407494	0.189698	0.252744	0.0188524	0.0255189	0.31968	0.0842145	0.349065	0.0388623	0.174601	0.022345	0	NA	0.0793986	0.29549	0.401894	0.129507	0.221791	0.0975292	0.0393027	0.0720512	0.0244565	0.0502175	0.268611	0.104753	0.0480363	0.135247	0	0	0.0882739	0.526382	0	0.0372984	0	0.093277	0.0508396	0	0.0501925	0	0.214948	0.0869488
Chrysosplenium_kiotense_MD015-Chrysosplenium_macrophyllum_MD035	0.326481	0	0.0344799	0.142086	0.179733	NA	0.628396	0.187179	0.230092	0.280221	0	0.0653766	0.0642877	0.249177	0.125272	NA	0.0911267	0.163376	0.0167583	0	0	0	0.296537	0.439376	0.063226	0.117536	0.289618	0.0451851	0.0963175	0.0414619	0.0710006	0.343397	0.246777	0	NA	0	0	0.183217	0.586973	0.269885	0.117054	NA	0.105294	0	0.0840476	0.133881	0	0.265712	0.0270591
Chrysosplenium_kiotense_MD015-Chrysosplenium_nudicaule_MD034	0.248728	0	0.0617323	0.283361	0.117346	NA	0.483806	0.295749	0.440906	0.143679	0	0.073991	0.0168415	0.276126	0.0953571	NA	0.094098	0.166425	0.0224506	0	NA	0.161585	0.597562	0.452225	0	0.147438	0.289618	0.0669312	0.0762847	0.0193756	0.0699545	0.414778	0.104314	0.0367884	NA	0	0	0.137618	1.19987	0	0	NA	0.139543	0	0	0.076122	0	0.130264	0.0306552
Chrysosplenium_kiotense_MD015-Chrysosplenium_serreanum_MD005	0.195511	0	0.0666553	0.276433	0.0627079	NA	0.573929	0.178108	0.171653	0.189341	0.12039	0.0556228	0.0290838	0.273877	0.0762767	NA	0.112496	0.165679	0.0226728	0	NA	0	0.296576	0.475109	0	0.155708	0.289618	0.0308398	0.0357014	0.0465377	0.0334923	0.269099	0.0781292	0.0408734	NA	0	0	0.161799	1.18057	NA	0	NA	0.0542218	0	0	0.0445612	0	0.180117	0.0305455
Chrysosplenium_kiotense_MD015-Chrysosplenium_taibaishanense_MD020	0.198003	0	0.068702	0.102512	0.0510838	NA	0.407785	0.195012	0.381085	0.283127	0	0.0217863	0.0148169	0.25497	0.0764737	NA	0.141218	0.161248	0.0226602	0	0	0.120568	0.0946947	0.471877	0	0.115565	0.132645	0.037676	0.141823	0.0246861	0.065591	0.542886	0.104753	0.026789	0.272524	0	0	0.137265	0.350865	0	0.0705166	0	0.0974407	0	0.0304322	0.142501	0	0.0954532	0.033714
Chrysosplenium_kiotense_MD015-Chrysosplenium_tetrandrum_WH013	0.0849244	0	0.0393881	0.276433	0.0751725	NA	0.746566	0.239894	0.171653	0.188594	0.245823	0.0905966	0.0397624	0.305169	0.0772545	NA	0.094098	0.17129	0.0215493	0	NA	0.0811885	0.145465	0.537826	0.0752296	0.144695	0.289618	0.0292333	0.0550247	0.0461343	0.049637	0.49177	0.156468	0.0383478	NA	0	0	0.240312	NA	NA	0	0	0.0672967	0	0.0814166	0	0	0.129788	0.0417693
Chrysosplenium_kiotense_MD015-Chrysosplenium_uniflorum_MD023	0.136039	0	0.0542936	0.283361	0.0706544	NA	0.41909	0.271923	0.440906	0.285649	0	0.0281731	0.0302756	0.255405	0.119795	NA	0.280285	0.132066	0.0209139	0	NA	0	0.298237	0.512753	0	0.16019	0.289618	0.0240004	0.0530988	0.026187	0.0473162	0.28757	0.104753	0.0541585	NA	0	0	0.0471474	1.19987	0	0	NA	0.0527584	0	0.0569016	0.076286	0	0.0399988	0.0275271
Chrysosplenium_kiotense_MD015-Chrysosplenium_wrightii_WH008	0.16904	0	0.0541874	0.276433	0.0751725	NA	0.746566	0.209125	0.175447	0.188594	0.122534	0.0397133	0.0277868	0.304657	0.108053	NA	0.094098	0.162748	0.0215493	0	NA	0.123364	0.145465	0.473973	0	0.141993	0.289618	0.0292333	0.0705087	0.0178359	0.0366824	0.233479	0.156468	0.033945	NA	0	0	0.274274	NA	NA	0	0	0.0583969	0	0.0819793	0	0	0.2019	0.0417693
Chrysosplenium_kiotense_MD015-Chrysosplenium_zhangjiajieense_MD041	0.662307	0	0.0325644	0.142086	0.112179	NA	0.680591	0.179934	0.230092	0.280221	0	0.0653766	0.0644621	0.268878	0.125272	NA	0.0457485	0.15799	0.0178709	0	0	0	0.296537	0.417028	0.050394	0.117582	0.289618	0.0552328	0.094284	0.0473482	0.0535593	0.252102	0.246777	0	0	0	0	0.136877	1.29198	0.268253	0.175817	0	0.0869793	0	0.169339	0.167277	0	0.324425	0.0272903
Chrysosplenium_kiotense_MD015-Chrysosplenium_zhouzhiense_MD021	0.21104	0	0.0534041	0.138598	0.0865518	NA	0.490063	0.211253	0.198345	0.179581	0.154542	0.0664549	0.0164352	0.279586	0.0648564	NA	0.137093	0.158663	0.0342768	0	0	0	0.590587	0.531801	0.0356559	0.149779	0.0917427	0.0362029	0.0520475	0.0246022	0.0736696	0.332925	0.246777	0.0312407	NA	0	0.157705	0.182677	0.523018	0	0.0425055	NA	0.0773017	0.0658639	0.0711955	0.0758712	0	0.208328	0.029637
Chrysosplenium_lectus_cochleae_MD010-Chrysosplenium_alternifolium_MD031	0.199654	0	0.0466594	0	0.146646	NA	0.432807	0.404231	0.202807	0.14022	0.158414	0.0708464	0.037452	0.360534	0.141568	NA	0.569054	0.215111	0.0354926	0	NA	0	0.0942284	0.871119	0	0.126554	NA	0.04674	0.129834	0.0214556	0.0366945	0.24542	0.149844	0.0767317	0.261076	0	0	0.464792	NA	0	0.0376396	0	0.057582	0.109372	0.256313	0.0752353	0	0.393652	0.0811681
Chrysosplenium_lectus_cochleae_MD010-Chrysosplenium_carnosum_MD040	0.186879	0.087234	0.0763322	0.150607	0.241718	NA	0.314323	0.473929	0.193811	0.425543	0.168161	0.140872	0.0271091	0.412534	0.130526	0	0.28633	0.176851	0.11872	0.30338	NA	0	0.0707346	0.797363	0	0.168574	NA	0.0775734	0.219067	0.0513376	0.0765171	0.418892	0.0540922	0.0977826	0.261076	0	0.0439589	0.450362	0.2687	0	0.0364497	NA	0.0592013	0.0949931	0.258956	0.148041	0	0.379713	0.0487394
Chrysosplenium_lectus_cochleae_MD010-Chrysosplenium_davidianum_MD025	0.202665	0	0.0636401	0	0.0867918	0	0.154035	0.409553	0.448313	0.563386	0.0548167	0.0648206	0.027664	0.368941	0.12164	NA	0.569054	0.142395	0.0329523	0	0	0.120568	0.0938674	0.819579	0	0.102829	NA	0.088644	0.253487	0.0208742	0.0605748	0.308926	0.123129	0.0622925	0.389619	0	0	0.197446	0.20298	0	0.0801393	0	0.101977	0.109372	0.0973229	0.138373	0	0.154721	0.0487394
Chrysosplenium_lectus_cochleae_MD010-Chrysosplenium_flagelliferum_MD027	1.4869	0.063506	0.119553	0.0959528	0.514803	NA	0.499052	0.459003	0.318256	0.21505	0.115416	0.101634	0.0304993	0.454779	0.214447	0	0.383373	0.227468	0.0420952	0	0	0.118039	0.0705981	0.68971	0.29025	0.218895	NA	0.0733863	0.150627	0.0238611	0.0784002	0.322756	0.372317	0.0642632	0.78597	0	0.0353587	0.746943	0.752098	0	0.0659182	NA	0.210145	0.0891162	0.381721	0.226547	0	0.710678	0.473171
Chrysosplenium_lectus_cochleae_MD010-Chrysosplenium_forrestii_MD038	0.489892	0	0.0556887	0	0.0874418	NA	0.257861	0.756717	NA	0.190209	0.24171	0.0967973	0.0503294	0.406494	0.175268	NA	0.569054	0.187365	0.0397152	0	NA	0.161585	0.290205	0.766205	0.260206	0.146127	0.310039	0.125687	0.248593	0.0444863	0.060679	0.453158	0.0847759	0.0957241	0.513035	0	0	0.48448	1.72962	0.286274	0.0342275	NA	0.137577	0.0856672	0.192912	0.224963	0.33938	0.229929	0.040057
Chrysosplenium_lectus_cochleae_MD010-Chrysosplenium_giraldianum_MD008	0.246798	0	0.0519765	0	0.206267	NA	0.199119	0.437955	0.342616	0.142433	0.0971814	0.0782372	0.0379132	0.354386	0.122867	NA	0.429036	0.221905	0.0278255	0	NA	0	0.14483	0.984241	0	0.135956	NA	0.0441255	0.150457	0.0332069	0.0462375	0.399649	0.162417	0.0845607	0.261076	0	0	0.334544	0.205858	0	0.0395175	NA	0.0521676	0.0912338	0.170369	0.111255	0	0.225331	0.0342368
Chrysosplenium_lectus_cochleae_MD010-Chrysosplenium_glossophyllum_MD030	0.236781	0	0.0766761	0	0.0764085	NA	0.221873	0.445314	0.476288	0.563386	0.0624626	0.049143	0.0289334	0.361843	0.114482	NA	0.569054	0.150407	0.05713	0	0	0.0661514	0.0938674	0.608218	0	0.123064	NA	0.0642727	0.215752	0.0203534	0.066119	0.263882	0.0847759	0.0639348	0.257892	0	0	0.247489	0.150746	0	0.10798	0	0.0926944	0.0912772	0.117188	0.0709912	0	0.223704	0.0810607
Chrysosplenium_lectus_cochleae_MD010-Chrysosplenium_griffithii_MD036	0.326804	0	0.105156	0	0.121063	NA	0.334927	0.520833	0.498494	0.282912	0.0648074	0.160779	0.0276434	0.341197	0.210511	NA	0.569054	0.216498	0.0393355	0	NA	0.161585	0.189524	1.00484	0	0.121726	NA	0.105485	0.195893	0.0383865	0.0771164	0.24624	0.0847759	0.0615729	0.261076	0	0	0.210667	0.967397	0.267571	0.0378823	NA	0.0909209	0.0856672	0.0516702	0.220055	0	0.333308	0.127687
Chrysosplenium_lectus_cochleae_MD010-Chrysosplenium_griffithii_var__intermedium_MD029	0.326804	0	0.0780407	0	0.121063	NA	0.370367	0.635301	0.498494	0.282912	0.0648074	0.160779	0.0428205	0.316098	0.177859	NA	0.569054	0.201767	0.0558499	0	NA	0.161585	0.0940466	0.944098	0	0.145834	NA	0.105485	0.176215	0.0552939	0.0722761	0.271498	0.0847759	0.0645589	0.524226	0	0	0.18332	0.615954	0.104396	0.0378823	NA	0.120556	0.0856672	0.0432107	0.220055	0	0.294527	0.0853721
Chrysosplenium_lectus_cochleae_MD010-Chrysosplenium_henryi_MD022	0.236781	0	0.0746785	0	0.0764085	NA	0.221873	0.445314	0.476288	0.563386	0.0624626	0.049143	0.0289334	0.406381	0.114482	NA	0.569054	0.185528	0.0614943	0	0	0.0661514	0.0938674	0.626423	0	0.118619	NA	0.0642727	0.184315	0.0191472	0.0622608	0.221938	0.0847759	0.0639348	0.257892	0	0	0.247489	0.150746	0	0.0689832	0	0.0760439	0.0912772	0.117188	0.0709912	0	0.223704	0.0810607
Chrysosplenium_lectus_cochleae_MD010-Chrysosplenium_hydrocotylifolium_MD026	0.413448	0.239801	0.0668039	0	0.181721	0	0.358241	0.334727	0.23107	0.139703	0.172794	0.137705	0.0872132	0.389577	0.18857	NA	0.273913	0.165859	0.0243811	0	0	0.0564206	0.189447	0.53105	0	0.115173	NA	0.112105	0.227125	0.0651022	0.0570619	0.39987	0.240734	0.0834439	0.302593	0	0.051664	0.201686	0.36882	0.286213	0.0777749	NA	0.164978	0.136656	0.507554	0.286701	0	0.667472	0.0909381
Chrysosplenium_lectus_cochleae_MD010-Chrysosplenium_japonicum_MD039	0.262088	0	0.0409476	0	0.146646	NA	0.435081	0.374534	0.202807	0.278436	0.158414	0.0708464	0.0334171	0.310514	0.141568	NA	0.569054	0.215103	0.0397828	0	NA	0	0.0942284	0.742669	0	0.130759	0.305528	0.0495326	0.120751	0.020333	0.0387231	0.24542	0.0902448	0.0745172	0.261076	0	0.0351078	0.464792	NA	0	0.0376396	0	0.057582	0.109372	0.256313	0.0752353	0	0.393652	0.0603548
Chrysosplenium_lectus_cochleae_MD010-Chrysosplenium_lanuginosum_MD024	0.298562	0.199192	0.0614484	0	0.130512	NA	0.236711	0.609673	0.530805	0.425453	0.267999	0.0474445	0.0389659	0.381784	0.101247	0	0.112386	0.193927	0.0318282	0	NA	0.0793986	0.143484	0.713682	0.128372	0.180227	0.154214	0.065352	0.0871649	0.0193186	0.0498678	0.251901	0.0847759	0.0781823	0.170352	0	0	0.233878	0.319444	0	0.0573812	0	0.0919927	0.108421	0.0529619	0.0490963	0	0.469864	0.105204
Chrysosplenium_lectus_cochleae_MD010-Chrysosplenium_macrophyllum_MD035	0.415059	0	0.0398681	0	0.260358	NA	0.505495	0.335766	0.237294	0.417562	0.0550398	0.134004	0.0786293	0.28199	0.159483	NA	0.210791	0.178008	0.0258501	0	0	0	0.144009	0.647519	0.0409219	0.0899688	NA	0.0744358	0.189901	0.0364458	0.071481	0.395174	0.246505	0.0366528	0.261076	0	0	0.340914	0.300972	0.267571	0.112385	NA	0.103827	0.106213	NA	0.13768	0	0.522367	0.0416245
Chrysosplenium_lectus_cochleae_MD010-Chrysosplenium_nudicaule_MD034	0.335418	0	0.0635354	0	0.171519	NA	0.326649	0.538294	0.483158	0.572332	0.0902816	0.132151	0.0287894	0.34755	0.188562	NA	0.569054	0.185458	0.0510088	0	NA	0.161585	0.290205	0.84533	0	0.117042	NA	0.116216	0.124043	0.017322	0.0697976	0.293264	0.0861447	0.0638197	0.924222	0	0	0.357498	0.615954	0	0.0291119	NA	0.13713	0.0856672	0.0863441	0.0752353	0	0.32992	0.040057
Chrysosplenium_lectus_cochleae_MD010-Chrysosplenium_serreanum_MD005	0.258857	0	0.0739288	0	0.111732	NA	0.468542	0.377708	0.222032	0.14068	0.156767	0.0795999	0.0406585	0.324643	0.173761	NA	0.282185	0.183009	0.0397325	0	NA	0	0.144071	0.637551	0	0.143048	NA	0.0538415	0.115853	0.0405849	0.0325552	0.159258	0.0743312	0.0698778	0.261076	0	0	0.370911	0.607645	0	0.0476579	NA	0.0534783	0.109911	0.0846152	0.113298	0	0.485596	0.056192
Chrysosplenium_lectus_cochleae_MD010-Chrysosplenium_taibaishanense_MD020	0.272446	0	0.0702639	0	0.0757086	NA	0.245148	0.313376	0.503891	0.280192	0.0831091	0.0557195	0.0257477	0.290532	0.131279	NA	0.279163	0.174912	0.0397152	0	0	0.120568	0.068804	0.828161	0	0.0952332	0.280964	0.0747916	0.2391	0.021536	0.0633644	0.36794	0.0847759	0.0480036	0.257892	0	0	0.277417	0.150685	0	0.079828	0	0.0957721	0.109372	0.0884297	0.129836	0	0.225245	0.0487394
Chrysosplenium_lectus_cochleae_MD010-Chrysosplenium_tetrandrum_WH013	0.156514	0	0.038894	0	0.146646	NA	0.564327	0.443835	0.222032	0.14007	0.238098	0.10832	0.0526941	0.35687	0.203518	NA	0.569054	0.182086	0.0362403	0	NA	0.0811885	0.0942284	0.76047	0.0742704	0.132944	NA	0.0495326	0.129834	0.0404987	0.0490731	0.237341	0.149844	0.0660304	0.525273	0	0	0.464792	NA	0	0.0344839	0	0.0651969	0.109372	0.252996	0.0752353	0	0.329239	0.0811681
Chrysosplenium_lectus_cochleae_MD010-Chrysosplenium_uniflorum_MD023	0.207559	0	0.0548734	0	0.121063	NA	0.278947	0.515759	0.483158	0.282912	0.0870163	0.0782372	0.0415233	0.32052	0.229161	NA	1.1306	0.189183	0.0291512	0	NA	0	0.14483	0.930022	0	0.141438	NA	0.0472265	0.0893701	0.0226518	0.046073	0.285107	0.0847759	0.103821	0.261076	0	0	0.246258	0.615954	0	0.0319784	NA	0.0520107	0.0912772	0.258415	0.15057	0	0.184931	0.0468556
Chrysosplenium_lectus_cochleae_MD010-Chrysosplenium_wrightii_WH008	0.260401	0	0.0557532	0	0.146646	NA	0.564327	0.399046	0.257847	0.14007	0.158414	0.0569302	0.0365521	0.337102	0.251616	NA	0.569054	0.180782	0.0362403	0	NA	0.123364	0.0942284	0.685919	0	0.131439	NA	0.0495326	0.14296	0.0160143	0.0355343	0.203238	0.149844	0.0589988	0.261076	0	0	0.448702	NA	0	0.0344839	0	0.057582	0.109372	0.254741	0.0752353	0	0.460071	0.0811681
Chrysosplenium_lectus_cochleae_MD010-Chrysosplenium_zhangjiajieense_MD041	0.780128	0	0.0366676	0	0.151309	NA	0.547204	0.309884	0.237294	0.417562	0.0437546	0.134004	0.0787944	0.313754	0.159483	NA	0.283215	0.16838	0.0282664	0	0	0	0.144009	0.622925	0.0496048	0.107708	NA	0.0824612	0.194447	0.0409727	0.0552706	0.324945	0.246505	0.0420133	0.125288	0	0	0.271046	0.747564	0.266021	0.147339	0	0.0848705	0.136656	NA	0.171757	0	0.592862	0.046489
Chrysosplenium_lectus_cochleae_MD010-Chrysosplenium_zhouzhiense_MD021	0.315783	0	0.0591929	0	0.140764	NA	0.401155	0.357197	0.285716	0.148384	0.173071	0.111919	0.0301034	0.332665	0.107225	NA	0.281662	0.179893	0.0527717	0	0	0	0.286757	0.817163	0.0350938	0.118373	0.146261	0.0588895	0.157121	0.0212919	0.0729367	0.392079	0.246505	0.0744658	0.526706	0	0.101338	0.334315	0.317944	0	0.0670089	NA	0.0761936	0.0454107	0.518448	0.149731	0	0.467412	0.0386769
Chrysosplenium_macrospermum_MD019-Chrysosplenium_alternifolium_MD031	0.199654	0	0.0441573	0	0.111331	NA	0.359875	0.354074	0.235312	0.0934993	0.158414	0.0708464	0.0514438	0.316851	0.128913	NA	0.569054	0.207964	0.0354926	0	NA	0	0.0942284	0.821272	0	0.120682	NA	0.0441595	0.119045	0.0214556	0.0506738	0.191542	0.235156	0.0721623	0.148161	0	0	0.464792	NA	0	0.0376396	0	0.0956023	0.0664987	0.256069	0.0752353	0	0.393652	0.0811681
Chrysosplenium_macrospermum_MD019-Chrysosplenium_carnosum_MD040	0.186879	0.087234	0.0675699	0.150607	0.191842	NA	0.271074	0.404743	0.194324	0.283662	0.168161	0.140872	0.0421835	0.358111	0.118568	0	0.28633	0.16683	0.11872	0.30338	NA	0	0.0707346	0.743513	0	0.15757	NA	0.0649967	0.189807	0.0513376	0.0977827	0.372446	0.0778642	0.0864307	0.148161	0	0.0362927	0.450362	0.2687	0	0.0364497	NA	0.0912009	0.0545297	0.259045	0.148041	0	0.379713	0.0487394
Chrysosplenium_macrospermum_MD019-Chrysosplenium_davidianum_MD025	0.202665	0	0.0584673	0	0.07275	0	0.13037	0.352136	0.449525	0.281322	0.0548167	0.0648206	0.0428977	0.32721	0.134561	NA	0.569054	0.132435	0.0329523	0	0	0.120568	0.0938674	0.768211	0	0.0988499	NA	0.0762492	0.228225	0.0208742	0.059922	0.252154	0.164827	0.0574771	0.285834	0	0	0.197446	0.20298	0	0.0801393	0	0.140948	0.0664987	0.11359	0.138373	0	0.154721	0.0487394
Chrysosplenium_macrospermum_MD019-Chrysosplenium_flagelliferum_MD027	1.4869	0.063506	0.111242	0.0959528	0.382769	NA	0.444284	0.385041	0.351378	0.172236	0.115416	0.101634	0.0402751	0.390715	0.221514	0	0.383373	0.221466	0.0420952	0	0	0.118039	0.0705981	0.656771	0.443404	0.205866	NA	0.0577183	0.141119	0.0238611	0.101322	0.289113	0.746236	0.0590277	0.494993	0	0.0372705	0.746943	0.752098	0	0.0659182	NA	0.25176	0.0520591	0.373312	0.226547	0	0.710678	0.473171
Chrysosplenium_macrospermum_MD019-Chrysosplenium_forrestii_MD038	0.489892	0	0.0513956	0	0.0732897	NA	0.214988	0.635932	0.555887	0.142207	0.24171	0.0967973	0.0671233	0.354685	0.164363	NA	0.569054	0.180653	0.0397152	0	NA	0.161585	0.290205	0.717402	0.398312	0.138199	0.310039	0.102333	0.224907	0.0444863	0.0776072	0.31664	0.141196	0.0859844	0.307902	0	0	0.48448	1.72962	0.286274	0.0342275	NA	0.192814	0.0527132	0.226011	0.224963	0.33938	0.229929	0.040057
Chrysosplenium_macrospermum_MD019-Chrysosplenium_giraldianum_MD008	0.246798	0	0.0478878	0	0.155929	NA	0.163633	0.357006	0.343536	0.0999925	0.0971814	0.0782372	0.0545933	0.302138	0.152447	NA	0.429036	0.214893	0.0278255	0	NA	0	0.14483	0.904996	0	0.128405	NA	0.0354845	0.136838	0.0332069	0.0635029	0.30214	0.244045	0.0760953	0.148161	0	0	0.334544	0.205858	0	0.0395175	NA	0.113959	0.0532316	0.19173	0.111255	0	0.225331	0.0342368
Chrysosplenium_macrospermum_MD019-Chrysosplenium_glossophyllum_MD030	0.236781	0	0.0712491	0	0.0648977	NA	0.187696	0.386384	0.47763	0.281322	0.0624626	0.049143	0.044975	0.330184	0.127535	NA	0.569054	0.141752	0.05713	0	0	0.0661514	0.0938674	0.579078	0	0.117572	NA	0.0557384	0.191299	0.0203534	0.0653357	0.205242	0.141196	0.0684086	0.187009	0	0	0.247489	0.150746	0	0.10798	0	0.132457	0.0532134	0.133085	0.0709912	0	0.223704	0.0810607
Chrysosplenium_macrospermum_MD019-Chrysosplenium_griffithii_MD036	0.326804	0	0.0987484	0	0.096255	NA	0.28507	0.453009	0.499914	0.141284	0.0648074	0.160779	0.0430556	0.297538	0.197455	NA	0.569054	0.209433	0.0393355	0	NA	0.161585	0.189524	0.928233	0	0.115853	NA	0.0936723	0.218981	0.0383865	0.0981297	0.231455	0.141196	0.0568376	0.148161	0	0	0.210667	0.967397	0.267571	0.0378823	NA	0.172931	0.0527132	0.107297	0.220055	0	0.333308	0.127687
Chrysosplenium_macrospermum_MD019-Chrysosplenium_griffithii_var__intermedium_MD029	0.326804	0	0.0733778	0	0.096255	NA	0.318205	0.550135	0.499914	0.141284	0.0648074	0.160779	0.0594336	0.27988	0.165553	NA	0.569054	0.194032	0.0558499	0	NA	0.161585	0.0940466	0.877604	0	0.138116	NA	0.0936723	0.202018	0.0552939	0.0919802	0.258857	0.141196	0.0593774	0.311412	0	0	0.18332	0.615954	0.104396	0.0378823	NA	0.168299	0.0527132	0.0989292	0.220055	0	0.294527	0.0853721
Chrysosplenium_macrospermum_MD019-Chrysosplenium_henryi_MD022	0.236781	0	0.0703969	0	0.0648977	NA	0.187696	0.386384	0.47763	0.281322	0.0624626	0.049143	0.044975	0.353794	0.127535	NA	0.569054	0.176996	0.0614943	0	0	0.0661514	0.0938674	0.59658	0	0.113392	NA	0.0557384	0.165153	0.0191472	0.0615697	0.159583	0.141196	0.0684086	0.187009	0	0	0.247489	0.150746	0	0.0689832	0	0.117012	0.0532134	0.133085	0.0709912	0	0.223704	0.0810607
Chrysosplenium_macrospermum_MD019-Chrysosplenium_hydrocotylifolium_MD026	0.413448	0.239801	0.0622822	0	0.177708	0	0.307805	0.297875	0.26589	0.0927022	0.172794	0.137705	0.108307	0.350642	0.167264	NA	0.273913	0.158342	0.0243811	0	0	0.0564206	0.189447	0.512942	0	0.110407	NA	0.101363	0.211808	0.0651022	0.0723901	0.396988	0.364319	0.0784051	0.246051	0	0.0418358	0.201686	0.36882	0.286213	0.0777749	NA	0.208999	0.0887331	0.321266	0.286701	0	0.667472	0.0909381
Chrysosplenium_macrospermum_MD019-Chrysosplenium_japonicum_MD039	0.262088	0	0.0463669	0	0.111331	NA	0.355983	0.329183	0.235312	0.185628	0.158414	0.0708464	0.0458688	0.27499	0.128913	NA	0.569054	0.207959	0.0397828	0	NA	0	0.0942284	0.705932	0	0.12465	0.305528	0.046637	0.11106	0.020333	0.0534822	0.191542	0.148953	0.0700831	0.148161	0	0.0304172	0.464792	NA	0	0.0376396	0	0.0956023	0.0664987	0.256069	0.0752353	0	0.393652	0.0603548
Chrysosplenium_macrospermum_MD019-Chrysosplenium_lanuginosum_MD024	0.298562	0.199192	0.0574582	0	0.109199	NA	0.202049	0.512533	0.532284	0.298511	0.267999	0.0474445	0.0493536	0.337824	0.12217	0	0.112386	0.185871	0.0318282	0	NA	0.0793986	0.143484	0.673076	0.174812	0.169274	0.154214	0.0584948	0.105141	0.0193186	0.0647605	0.228085	0.141196	0.0746492	0.132164	0	0	0.233878	0.319444	0	0.0573812	0	0.174414	0.0869031	0.0827469	0.0490963	0	0.469864	0.105204
Chrysosplenium_macrospermum_MD019-Chrysosplenium_macrophyllum_MD035	0.415059	0	0.0364682	0	0.222269	NA	0.434877	0.283335	0.277789	0.277084	0.0550398	0.134004	0.101269	0.258505	0.173008	NA	0.210791	0.169419	0.0258501	0	0	0	0.144009	0.619009	0.0500176	0.08729	NA	0.0666477	0.171267	0.0364458	0.0911152	0.35321	0.494116	0.0417012	0.148161	0	0	0.340914	0.300972	0.267571	0.112385	NA	0.148841	0.0647296	0.782333	0.13768	0	0.522367	0.0416245
Chrysosplenium_macrospermum_MD019-Chrysosplenium_nudicaule_MD034	0.335418	0	0.0583524	0	0.141348	NA	0.278881	0.467453	0.484533	0.285781	0.0902816	0.132151	0.0448164	0.304266	0.174922	NA	0.569054	0.177215	0.0510088	0	NA	0.161585	0.290205	0.785095	0	0.111099	NA	0.0996159	0.140287	0.017322	0.0844804	0.255956	0.132488	0.0605809	0.572903	0	0	0.357498	0.615954	0	0.0291119	NA	0.192203	0.0527132	0.134046	0.0752353	0	0.32992	0.040057
Chrysosplenium_macrospermum_MD019-Chrysosplenium_serreanum_MD005	0.258857	0	0.0710757	0	0.0893571	NA	0.394522	0.323072	0.258452	0.0990382	0.156767	0.0795999	0.0561898	0.274543	0.162642	NA	0.282185	0.175248	0.0397325	0	NA	0	0.144071	0.59848	0	0.135768	NA	0.0505062	0.106188	0.0405849	0.044722	0.0988596	0.11736	0.0659497	0.148161	0	0	0.370911	0.607645	0	0.0476579	NA	0.106628	0.0668211	0.131565	0.113298	0	0.485596	0.056192
Chrysosplenium_macrospermum_MD019-Chrysosplenium_taibaishanense_MD020	0.272446	0	0.0642931	0	0.0642912	NA	0.208984	0.313585	0.505241	0.196466	0.0831091	0.0557195	0.0398793	0.270305	0.146375	NA	0.279163	0.166177	0.0397152	0	0	0.120568	0.068804	0.776713	0	0.0921762	0.280964	0.0633607	0.223055	0.021536	0.0626118	0.314137	0.141196	0.0460556	0.187009	0	0	0.277417	0.150685	0	0.079828	0	0.133823	0.0664987	0.10869	0.129836	0	0.225245	0.0487394
Chrysosplenium_macrospermum_MD019-Chrysosplenium_tetrandrum_WH013	0.156514	0	0.0442885	0	0.111331	NA	0.469901	0.389461	0.258452	0.0991154	0.238098	0.10832	0.0705288	0.313469	0.194388	NA	0.569054	0.174487	0.0362403	0	NA	0.0811885	0.0942284	0.717394	0.101149	0.126481	NA	0.046637	0.119045	0.0404987	0.0622864	0.204637	0.235156	0.0625098	0.312184	0	0	0.464792	NA	0	0.0344839	0	0.0970868	0.0664987	0.252223	0.0752353	0	0.329239	0.0811681
Chrysosplenium_macrospermum_MD019-Chrysosplenium_uniflorum_MD023	0.207559	0	0.050441	0	0.096255	NA	0.232529	0.393388	0.484533	0.141284	0.0870163	0.0782372	0.0600122	0.277509	0.214004	NA	1.1306	0.180441	0.0291512	0	NA	0	0.14483	0.855131	0	0.132645	NA	0.0372688	0.101569	0.0226518	0.0636603	0.204631	0.141196	0.0911742	0.148161	0	0	0.246258	0.615954	0	0.0319784	NA	0.11356	0.0532134	0.258617	0.15057	0	0.184931	0.0468556
Chrysosplenium_macrospermum_MD019-Chrysosplenium_wrightii_WH008	0.260401	0	0.0598564	0	0.111331	NA	0.469901	0.352122	0.294345	0.0991154	0.158414	0.0569302	0.0502509	0.300134	0.241527	NA	0.569054	0.172969	0.0362403	0	NA	0.123364	0.0942284	0.634135	0	0.125436	NA	0.046637	0.131477	0.0160143	0.0488375	0.163609	0.235156	0.0560122	0.148161	0	0	0.448702	NA	0	0.0344839	0	0.0956023	0.0664987	0.26494	0.0752353	0	0.460071	0.0811681
Chrysosplenium_macrospermum_MD019-Chrysosplenium_zhangjiajieense_MD041	0.780128	0	0.0347407	0	0.151974	NA	0.474741	0.279667	0.277789	0.277084	0.0437546	0.134004	0.10146	0.280264	0.173008	NA	0.283215	0.159944	0.0282664	0	0	0	0.144009	0.597655	0.0631463	0.103829	NA	0.0742784	0.172382	0.0409727	0.0759935	0.285817	0.494116	0.0393502	0.0882064	0	0	0.271046	0.747564	0.266021	0.147339	0	0.1227	0.0887331	1.05043	0.171757	0	0.592862	0.046489
Chrysosplenium_macrospermum_MD019-Chrysosplenium_zhouzhiense_MD021	0.315783	0	0.0576119	0	0.11025	NA	0.338076	0.316052	0.324328	0.104743	0.173071	0.111919	0.0467024	0.302339	0.125088	NA	0.281662	0.17121	0.0527717	0	0	0	0.286757	0.769119	0.0416936	0.113795	0.146261	0.0503022	0.13933	0.0212919	0.0926662	0.315627	0.494116	0.0686865	0.313193	0	0.0837475	0.334315	0.317944	0	0.0670089	NA	0.117166	0.106267	0.384754	0.149731	0	0.467412	0.0386769
Chrysosplenium_macrostemon_MD017-Chrysosplenium_alternifolium_MD031	0.106442	0	0.0256544	0.136761	0.195758	NA	0.542213	0.181746	0.204161	0.28101	0.245856	0.0549428	0.0441721	0.368483	0.1616	NA	0.139728	0.231357	0.0298373	0.292648	NA	0.057141	0.161195	0.782104	0	0.155945	0.289618	0.0371246	0.0529143	0.0173722	0.0473473	0.210962	0.486665	0.0646738	0	0	0.0360748	0.312629	NA	0	0.0569715	0	0.119927	0.134561	0.2077	0.14744	0	0.0907267	0
Chrysosplenium_macrostemon_MD017-Chrysosplenium_carnosum_MD040	0.184753	0.0664182	0.0496015	0.326018	0.288225	NA	0.376103	0.187989	0.255623	0.569311	0.250189	0.0525425	0.0306662	0.415127	0.162186	0	0.0913967	0.196778	0.0979091	0.582266	NA	0.0351061	0.146882	0.692707	0	0.207649	0.289618	0.0569816	0.0772677	0.0538808	0.0800797	0.551667	0.15383	0.0806808	0	0	0.0833757	0.281076	0.322976	0	0.0538362	NA	0.110304	0.0894414	0.197273	0.202865	0	0.197094	0
Chrysosplenium_macrostemon_MD017-Chrysosplenium_davidianum_MD025	0.200063	0	0.0407187	0.145848	0.127904	0	0.173033	0.180766	0.408305	0.846844	0.0679233	0.0266618	0.0320287	0.402899	0.127555	NA	0.139728	0.162637	0.0278551	0.134359	0	0.115462	0.194478	0.646794	0	0.135221	0.289618	0.0687323	0.164424	0.0218897	0.0714362	0.356378	0.346636	0.0538297	0.272501	0	0.0402459	0.111663	0.274782	0	0.10967	0	0.17063	0.134561	0.124373	0.210895	0	0.0765114	0
Chrysosplenium_macrostemon_MD017-Chrysosplenium_flagelliferum_MD027	1.49273	0.0489093	0.0940754	0.194216	0.535496	NA	0.589681	0.231676	0.34002	0.269881	0.128774	0.0554207	0.0617623	0.452641	0.240733	0	0.202241	0.244062	0.0294746	0.292648	0	0.118849	0.145584	0.676299	0.219625	0.260063	0.289618	0.0524164	0.0520998	0.025034	0.0949793	0.376748	0.883672	0.0566935	0.548206	0	0.0849494	0.601045	0.706248	0	0	NA	0.269788	0.0880874	0.268443	0.257071	0	0.35556	0.207718
Chrysosplenium_macrostemon_MD017-Chrysosplenium_forrestii_MD038	0.4911	0	0.0390445	0.2848	0.128835	NA	0.303209	0.358451	NA	0.318873	0.359555	0.0531697	0.0544541	0.391699	0.207932	NA	0.139728	0.203331	0.0327832	0.292648	NA	0.141273	0.447274	0.676515	0.164593	0.192273	0.146765	0.111538	0.153776	0.0352343	0.0714242	0.412027	0.29275	0.0822133	0.268619	0	0.0425963	0.280956	2.002	0.286352	0.0497334	NA	0.139894	0.0884424	0.192417	0.366875	0.103799	0.104237	0
Chrysosplenium_macrostemon_MD017-Chrysosplenium_giraldianum_MD008	0.246533	0	0.0282957	0.2848	0.230148	NA	0.23239	0.222705	0.374664	0.285431	0.112856	0.0307878	0.0419255	0.376435	0.175283	NA	0.186553	0.225166	0.0239539	0.292648	NA	0.057141	0.297654	0.743882	0	0.190344	0.289618	0.0331289	0.0834197	0.0350969	0.0575057	0.473404	0.517437	0.0705564	0	0	0.037778	0.111081	0.281085	0	0.0593821	NA	0.130473	0.0900422	0.167976	0.152191	0	0.0339267	0
Chrysosplenium_macrostemon_MD017-Chrysosplenium_glossophyllum_MD030	0.23629	0	0.0535575	0.145848	0.112537	NA	0.262057	0.218705	0.457608	0.846844	0.0832798	0.0211922	0.033739	0.359866	0.119955	NA	0.139728	0.157017	0.0492598	0.292648	0	0.0847204	0.194478	0.516638	0	0.166496	0.289618	0.0482944	0.115754	0.020995	0.0785777	0.309457	0.29275	0.0552575	0.135167	0	0.0485489	0.168057	0.205278	0	0.165443	0	0.162661	0.0900446	0.140456	0.145193	0	0.0591158	0.0257345
Chrysosplenium_macrostemon_MD017-Chrysosplenium_griffithii_MD036	0.327154	0	0.0811121	0.148705	0.17333	NA	0.397607	0.240357	0.611882	0.566938	0.0819863	0.105634	0.0314367	0.345739	0.266195	NA	0.139728	0.235728	0.0399724	0.292648	NA	0.141273	0.243575	0.779029	0	0.146733	0.289618	0.0884324	0.150668	0.0396247	0.0922095	0.373144	0.29275	0.0550378	0	0	0.0530957	0.109647	1.2006	0.267057	0.0571833	NA	0.110753	0.0884424	0.10272	0.318708	0	0.16167	0.0599484
Chrysosplenium_macrostemon_MD017-Chrysosplenium_griffithii_var__intermedium_MD029	0.327154	0	0.057332	0.2848	0.17333	NA	0.439701	0.304949	0.611882	0.566938	0.0819863	0.105634	0.0487272	0.342306	0.240654	NA	0.139728	0.218258	0.0576699	0.292648	NA	0.141273	0.161341	0.745853	0	0.175728	0.289618	0.0884324	0.139918	0.0575145	0.0817478	0.417642	0.29275	0.0578578	0.274467	0	0.0530957	0.0932473	0.832854	0.0830426	0.0571833	NA	0.122414	0.0884424	0.0932814	0.318708	0	0.148407	0.0300346
Chrysosplenium_macrostemon_MD017-Chrysosplenium_henryi_MD022	0.23629	0	0.0605446	0.145848	0.112537	NA	0.262057	0.218705	0.457608	0.846844	0.0832798	0.0211922	0.033739	0.38603	0.119955	NA	0.139728	0.193386	0.0525464	0.292648	0	0.0847204	0.194478	0.516457	0	0.15416	0.289618	0.0482944	0.115812	0.0197474	0.0730747	0.261552	0.29275	0.0552575	0.135167	0	0.0485489	0.168057	0.205278	0	0.10477	0	0.141204	0.0900446	0.140456	0.145193	0	0.0591158	0.0257345
Chrysosplenium_macrostemon_MD017-Chrysosplenium_hydrocotylifolium_MD026	0.415732	0.207303	0.0408999	0.1427	0.245141	0	0.362272	0.162207	0.213462	0.279971	0.237274	0.0754801	0.0846371	0.4144	0.202832	NA	0.149809	0.180369	0.0191891	0.292648	0	0.0751542	0.131344	0.452784	0	0.15521	0.289618	0.094551	0.123786	0.0693689	0.0715812	0.445057	0.417386	0.0703868	0.178866	0	0.0981101	0.138634	0.466157	0.285364	0.157477	NA	0.16936	0.0879835	0.372256	0.435254	0	0.32911	0.0411493
Chrysosplenium_macrostemon_MD017-Chrysosplenium_japonicum_MD039	0.156511	0	0.0277142	0.136761	0.195758	NA	0.537407	0.170981	0.204161	0.138849	0.245856	0.0549428	0.0384374	0.322359	0.1616	NA	0.139728	0.231358	0.0328418	0.292648	NA	0.057141	0.161195	0.666113	0	0.160982	0.145072	0.0386546	0.0550228	0.0155054	0.0499667	0.210962	0.311291	0.0627866	0	0	0.0679465	0.312629	NA	0	0.0569715	0	0.119927	0.134561	0.2077	0.14744	0	0.0907267	0
Chrysosplenium_macrostemon_MD017-Chrysosplenium_lanuginosum_MD024	0.301178	0.165904	0.0316945	0.2848	0.170792	NA	0.266824	0.286009	0.50154	0.56909	0.380541	0.0201084	0.0416609	0.448365	0.11256	0	0.0440811	0.215297	0.0271542	0.292648	NA	0.0908219	0.294881	0.551339	0.0865938	0.244533	0.0975292	0.0524549	0.0677754	0.0199462	0.0599864	0.312519	0.29275	0.0689254	0.0896831	0	0.0354645	0.135539	0.39918	0	0.0833764	0	0.176734	0.130937	0.0948727	0.124156	0	0.131182	0.046536
Chrysosplenium_macrostemon_MD017-Chrysosplenium_macrophyllum_MD035	0.416073	0	0.0351039	0.1427	0.344704	NA	0.616851	0.17256	0.221915	0.417472	0.0762084	0.0760758	0.0850171	0.310224	0.189668	NA	0.106214	0.193317	0.0226201	0.292648	0	0.0457752	0.295885	0.611055	0.0445202	0.121836	0.289618	0.0630079	0.10127	0.0387455	0.0848656	0.438914	1.04819	0.0311927	0	0	0.0618655	0.21418	0.408005	0.267057	0.225557	NA	0.106429	0.0641749	0.35406	0.223357	0	0.174766	0
Chrysosplenium_macrostemon_MD017-Chrysosplenium_nudicaule_MD034	0.333357	0	0.0485613	0.2848	0.235997	NA	0.396587	0.255549	0.589335	0.860981	0.127885	0.0800536	0.0331414	0.35213	0.231412	NA	0.139728	0.204788	0.0324925	0.292648	NA	0.141273	0.447274	0.665575	0	0.159201	0.289618	0.0944193	0.0869898	0.0177999	0.0803354	0.430637	0.281726	0.055165	0.544049	0	0.048146	0.185919	0.832854	0	0.0397631	NA	0.139439	0.0884424	0.134624	0.200694	0	0.1603	0
Chrysosplenium_macrostemon_MD017-Chrysosplenium_serreanum_MD005	0.261068	0	0.0465733	0.136761	0.144164	NA	0.562992	0.150359	0.225723	0.281892	0.241465	0.0630163	0.0460952	0.356776	0.18008	NA	0.138379	0.201531	0.0327915	0.292648	NA	0.057141	0.29594	0.666939	0	0.177972	0.289618	0.0420072	0.0340147	0.0354305	0.0489171	0.0998122	0.488141	0.0594347	0	0	0.0398205	0.20934	0.81768	0	0.0824831	NA	0.134677	0.135156	0.131799	0.143585	0	0.10438	0
Chrysosplenium_macrostemon_MD017-Chrysosplenium_taibaishanense_MD020	0.272916	0	0.0444969	0.102692	0.111455	NA	0.283226	0.169388	0.483152	0.421138	0.1247	0.0235595	0.0291594	0.327466	0.137519	NA	0.278448	0.191706	0.0327832	0.292648	0	0.115462	0.119569	0.694317	0	0.12126	0.132645	0.0528836	0.159692	0.0223296	0.0753087	0.426028	0.29275	0.0426833	0.135167	0	0.0401898	0.168783	0.205052	0	0.111877	0	0.0992689	0.134561	0.11218	0.230082	0	0.119583	0
Chrysosplenium_macrostemon_MD017-Chrysosplenium_tetrandrum_WH013	0.12736	0	0.0266352	0.136761	0.195758	NA	0.736486	0.214291	0.225723	0.280711	0.369675	0.0985239	0.0561676	0.365356	0.226009	NA	0.139728	0.208546	0.0302944	0.292648	NA	0.0925935	0.161195	0.693101	0.0513664	0.164237	0.289618	0.0386546	0.0529143	0.0327948	0.0591862	0.229506	0.486665	0.0566321	0.27513	0	0.0398941	0.312629	NA	0	0.0501488	0	0.10275	0.134561	0.228724	0.14744	0	0.0795701	0
Chrysosplenium_macrostemon_MD017-Chrysosplenium_uniflorum_MD023	0.204868	0	0.0296009	0.2848	0.17333	NA	0.336194	0.231891	0.589335	0.566938	0.124352	0.0307878	0.0464859	0.343464	0.311728	NA	0.401704	0.217961	0.0250272	0.292648	NA	0.057141	0.297654	0.695066	0	0.196047	0.289618	0.0345098	0.0599803	0.0234517	0.0594534	0.33086	0.29275	0.0748424	0	0	0.0411579	0.0908007	0.832854	0	0.0444243	NA	0.127166	0.0900446	0.203719	0.245276	0	0.0748386	0
Chrysosplenium_macrostemon_MD017-Chrysosplenium_wrightii_WH008	0.211344	0	0.0406084	0.136761	0.195758	NA	0.736486	0.187763	0.276895	0.280711	0.245856	0.0432871	0.0425077	0.347331	0.275505	NA	0.139728	0.198214	0.0302944	0.292648	NA	0.117743	0.161195	0.622951	0	0.159384	0.289618	0.0386546	0.0682891	0.0164359	0.0463276	0.191466	0.486665	0.0509554	0	0	0.0398941	0.331094	NA	0	0.0501488	0	0.119927	0.134561	0.233931	0.14744	0	0.136173	0
Chrysosplenium_macrostemon_MD017-Chrysosplenium_zhangjiajieense_MD041	0.779881	0	0.0197048	0.1427	0.203689	NA	0.669074	0.152503	0.221915	0.417472	0.056877	0.0760758	0.085516	0.318877	0.189668	NA	0.157556	0.187297	0.0244725	0.292648	0	0.0379911	0.295885	0.552826	0.0526057	0.120921	0.289618	0.0690402	0.0985272	0.0436329	0.0678119	0.362936	1.04819	0.0350579	0	0	0.0515568	0.170406	0.945234	0.26542	0.294351	0	0.0834941	0.0879835	0.445874	0.279066	0	0.223116	0
Chrysosplenium_macrostemon_MD017-Chrysosplenium_zhouzhiense_MD021	0.263859	0	0.040928	0.0917704	0.20101	NA	0.471317	0.192242	0.307518	0.223277	0.232369	0.0738327	0.0408184	0.344214	0.136022	NA	0.156725	0.16711	0.0462077	0.292648	0	0.0394348	0.36205	0.847617	0.040636	0.163424	0.0917427	0.0453872	0.0590528	0.0226397	0.0876853	0.389996	1.04819	0.0596175	0.275876	0	0.144838	0.226649	0.39591	0	0.1125	NA	0.198168	0.179862	0.248028	0.220206	0	0.23157	0
Chrysosplenium_microspermum_MD033-Chrysosplenium_alternifolium_MD031	0.151881	0.0881202	0.0264429	0.0634698	0.0980137	NA	0.385429	0.263629	0.140084	0.0697812	0.122534	0.0207376	0.0340134	0.364822	0.147537	NA	0.0441532	0.133857	0.0207928	NA	NA	0.048289	0.174963	0.818293	0.101729	0.152645	NA	0.0240042	0.266312	0.0566971	0.0130972	0.34264	0.237184	0.0534681	0	0	0.0794768	0.153698	0.0801001	0	0	0	0.0816773	0	0.114081	0.101003	0	0.202619	0.029361
Chrysosplenium_microspermum_MD033-Chrysosplenium_carnosum_MD040	0.24118	0.0899079	0.05191	0.141193	0.0840742	NA	0.291505	0.277638	0.203748	0.212032	0.124738	0.0251801	0.0262388	0.436758	0.0606684	0	0.037884	0.108273	0.0459906	NA	NA	0.0307023	0.116381	0.706638	0.259649	0.18417	NA	0.0403474	0.299982	0.0924977	0.0364434	0.348203	0.053141	0.0684918	0	0	0.152746	0.114289	0.118345	0	0	NA	0.0886942	0	0.0724305	0.152609	0	0.223587	0.0235275
Chrysosplenium_microspermum_MD033-Chrysosplenium_davidianum_MD025	0.238368	0	0.0364679	0.0680953	0.0743924	0	0.132913	0.241552	0.29786	0.186421	0	0	0.02842	0.451694	0.103556	NA	0.0441532	0.0912628	0.0204181	0	0	0	0.145272	0.7444	0.101777	0.129566	NA	0.0483061	0.275951	0.0499736	0.0391536	0.296233	0.123779	0.0477432	0.170299	0	0.0911029	0.0552345	0.0393253	0	0.0662992	0	0.143475	0	0.0637122	0.249105	0	0.0816714	0.0235275
Chrysosplenium_microspermum_MD033-Chrysosplenium_flagelliferum_MD027	1.13944	0.0584188	0.0968643	0.107477	0.254718	NA	0.462179	0.261519	0.231951	0.161641	0.0856184	0.0262428	0.0503688	0.594476	0.0832725	0	0.138795	0.147078	0.0206079	NA	0	0.0958993	0.0971657	0.589217	0.645238	0.231867	NA	0.0333539	0.228265	0.0554218	0.0376506	0.360594	NA	0.0470732	0.258321	0	0.108366	0.316028	0.327612	0	0.0486172	NA	0.207552	0	0.169396	0.112667	0	0.609923	0.205945
Chrysosplenium_microspermum_MD033-Chrysosplenium_forrestii_MD038	0.492675	0	0.0428363	0.0896401	0.0748853	NA	0.225106	0.386011	NA	0.10981	0.259349	0.0257005	0.0469633	0.500316	0.0646532	NA	0.0441532	0.139425	0.0224393	NA	NA	0.0346718	0.299516	0.649533	0.53277	0.173876	0	0.0766897	0.280513	0.0820115	0.0319823	0.386034	0.107843	0.0711206	0.126576	0	0.0844316	0.113616	0.387184	0.286655	0	NA	0.191275	0	0.122035	0.159235	0.33938	0.112072	0.0210609
Chrysosplenium_microspermum_MD033-Chrysosplenium_giraldianum_MD008	0.28338	0	0.0301059	0.0896401	0.1126	NA	0.168889	0.297702	0.321821	0.0703653	0.0880253	0	0.0391895	0.472848	0.16506	NA	0.0774113	0.141238	0.0203104	NA	NA	0.048289	0.199126	0.657002	0.0861014	0.177309	NA	0.0158799	0.331064	0.0604349	0.0138774	0.442708	0.245182	0.0609639	0	0	0.0874946	0.0425121	0.040557	0	0	NA	0.0833793	0	0.0870203	0.1221	0	0.109928	0.0235491
Chrysosplenium_microspermum_MD033-Chrysosplenium_glossophyllum_MD030	0.275302	0	0.0523217	0.0680953	0.067489	NA	0.198192	0.268813	0.314251	0.186421	0	0	0.027087	0.380457	0.098117	NA	0.0441532	0.0733177	0.03614	NA	0	0	0.145272	0.575347	0.13137	0.145663	NA	0.0321842	0.212888	0.0469048	0.0396637	0.316617	0.107843	0.0488683	0.084464	0	0.0894636	0.110871	0.0334706	0	0.100199	0	0.130911	0	0.0719035	0.171146	0	0.127874	0.0426483
Chrysosplenium_microspermum_MD033-Chrysosplenium_griffithii_MD036	0.351614	0	0.0727239	0.0702079	0.0852314	NA	0.304324	0.347548	0.479943	0.0935927	0	0.0768462	0.0281809	0.434367	0.104356	NA	0.0441532	0.138373	0.0222402	NA	NA	0.0346718	0.262733	0.865902	0.13137	0.148487	NA	0.0740671	0.289751	0.0587577	0.0304867	0.20388	0.107843	0.0475738	0	0	0.101187	0.0372651	0.121318	0.268434	0	NA	0.129469	0	0.0386119	0.1501	0	0.176563	0.0752785
Chrysosplenium_microspermum_MD033-Chrysosplenium_griffithii_var__intermedium_MD029	0.351614	0	0.0563964	0.0896401	0.0852314	NA	0.341016	0.379378	0.479943	0.0935927	0	0.0768462	0.0375803	0.336104	0.0916984	NA	0.0441532	0.128788	0	NA	NA	0.0346718	0.173618	0.819219	0.13137	0.176359	NA	0.0740671	0.291336	0.099461	0.0305597	0.21663	0.107843	0.0497277	0.129555	0	0.101187	0.0366641	0.0603977	0.0625618	0	NA	0.167391	0	0.0350266	0.1501	0	0.161802	0.0503137
Chrysosplenium_microspermum_MD033-Chrysosplenium_henryi_MD022	0.275302	0	0.0518339	0.0680953	0.067489	NA	0.198192	0.268813	0.314251	0.186421	0	0	0.027087	0.508848	0.098117	NA	0.0441532	0.082768	0.0342193	NA	0	0	0.145272	0.590886	0.13137	0.141376	NA	0.0321842	0.213188	0.0433222	0.0402495	0.231568	0.107843	0.0488683	0.084464	0	0.0894636	0.110871	0.0334706	0	0.054564	0	0.11391	0	0.0719035	0.171146	0	0.127874	0.0426483
Chrysosplenium_microspermum_MD033-Chrysosplenium_hydrocotylifolium_MD026	0.425603	0.382726	0.0438446	0.0680414	0.152689	0	0.24426	0.304801	0.147211	0.0689582	0.157506	0.0336608	0.0536377	0.413069	0.0865455	NA	0.0830734	0.114924	0.0151132	NA	0	0.063471	0.262957	0.416179	0.0638562	0.139292	NA	0.0872	0.301662	0.123167	0.0311083	0.442231	0.489348	0.0551592	0.122635	0	0.178721	0.070095	0.0938967	0.287406	0.0820652	NA	0.211615	0	0.294874	0.255953	0	0.320082	0.0510784
Chrysosplenium_microspermum_MD033-Chrysosplenium_japonicum_MD039	0.143079	0.0881202	0.027679	0.0634698	0.0980137	NA	0.366563	0.263629	0.140084	0.13861	0.122534	0.0207376	0.0301124	0.323654	0.147537	NA	0.0441532	0.133888	0.022473	NA	NA	0.048289	0.174963	0.713348	0.101729	0.148637	0	0.0249519	0.242732	0.0494132	0.0138664	0.34264	0.113723	0.0525882	0	0	0.114743	0.153698	0.0801001	0	0	0	0.0816773	0	0.114081	0.101003	0	0.202619	0.0259281
Chrysosplenium_microspermum_MD033-Chrysosplenium_lanuginosum_MD024	0.322061	0.206623	0.0331107	0.0896401	0.0989101	NA	0.208833	0.34987	0.362767	0.21042	0.252744	0	0.0325236	0.580233	0.0833545	0	0.0328634	0.0996847	0.0221832	NA	NA	0	0.199884	0.516967	0.263018	0.196725	0	0.0433605	0.178224	0.0435828	0.0283609	0.341797	0.107843	0.0608446	0.0856654	0	0.0793356	0.109075	0.0801746	0	0.0378543	0	0.0970731	0.0436627	0.0339143	0.112066	0	0.268077	0.0591211
Chrysosplenium_microspermum_MD033-Chrysosplenium_macrophyllum_MD035	0.42627	0	0.026945	0.0680414	0.211584	NA	0.37102	0.305358	0.136504	0.206153	0	0.0338341	0.0497638	0.324744	0.148507	NA	0.0578276	0.111242	0.0174739	NA	0	0.0403458	0.197937	0.648228	0.101031	0.111419	NA	0.0524353	0.247959	0.0704281	0.0441189	0.373871	NA	0.0281344	0	0	0.119681	0.110918	0.0473042	0.268434	0.164182	NA	0.146549	0	0.194981	0.107416	0	0.4005	0.0235892
Chrysosplenium_microspermum_MD033-Chrysosplenium_nudicaule_MD034	0.356571	0	0.0471776	0.0896401	0.148367	NA	0.242266	0.351156	0.458337	0.189405	0	0.0443063	0.0294789	0.434403	0.0948925	NA	0.0441532	0.119816	0.02226	NA	NA	0.0346718	0.299516	0.713307	0.13137	0.141926	NA	0.075584	0.204369	0.0376261	0.0364428	0.298589	0.0897294	0.0488752	0.254597	0	0.0882471	0.0567576	0.0603977	0	0	NA	0.190679	0	0.0503949	0.15113	0	0.174918	0.0210609
Chrysosplenium_microspermum_MD033-Chrysosplenium_serreanum_MD005	0.215541	0.0885022	0.0498679	0.0634698	0.0825427	NA	0.545321	0.24317	0.153526	0.0695186	0.12039	0.0227154	0.0413559	0.339809	0.0469059	NA	0.0674876	0.136988	0.0224694	NA	NA	0.048289	0.198021	0.645516	0.259649	0.174709	NA	0.0270268	0.186098	0.0878445	0	0.153214	0	0.0522377	0	0	0.089819	0.103339	0.120659	0	0	NA	0.085443	0	0.0491324	0.0974733	0	0.241557	0.0289538
Chrysosplenium_microspermum_MD033-Chrysosplenium_taibaishanense_MD020	0.301806	0	0.0431407	0.0581728	0.0715	NA	0.224053	0.230772	0.338322	0.138515	0	0	0.0264053	0.299757	0.108597	NA	0.0367794	0.0870128	0.0224393	NA	0	0	0.134867	0.823514	0.0652891	0.117015	0	0.0354733	0.224629	0.051096	0.0421078	0.410576	0.107843	0.0386354	0.084464	0	0.0910409	0.110523	0.0334449	0	0.0735024	0	0.132464	0	0.0592291	0.295324	0	0.128578	0.0235275
Chrysosplenium_microspermum_MD033-Chrysosplenium_tetrandrum_WH013	0.176369	0.288601	0.0265459	0.0634698	0.0980137	NA	0.414704	0.255326	0.153526	0.0691695	0.245823	0.0567354	0.0446239	0.362518	0.0870396	NA	0.0441532	0.145402	0.0215343	NA	NA	0.0397176	0.174963	0.733175	0.203585	0.160339	NA	0.0249519	0.266312	0.0711343	0.0248604	0.342053	0.237184	0.0479371	0.129922	0	0.0900468	0.153698	0.0801001	0	0	0	0.0909559	0	0.140577	0.101003	0	0.1742	0.029361
Chrysosplenium_microspermum_MD033-Chrysosplenium_uniflorum_MD023	0.242113	0	0.0316902	0.0896401	0.0852314	NA	0.246001	0.320096	0.458337	0.0935927	0	0	0.0427883	0.338362	0.110566	NA	0.133636	0.114177	0.0184126	NA	NA	0.048289	0.199126	0.635354	0.0861014	0.161326	NA	0.0164983	0.275305	0.055171	0.0147988	0.23245	0.107843	0.0642607	0	0	0.0997927	0.0357859	0.0603977	0	0	NA	0.113404	0	0.10563	0.151528	0	0.0786975	0.0263779
Chrysosplenium_microspermum_MD033-Chrysosplenium_wrightii_WH008	0.26384	0.0881202	0.0415672	0.0634698	0.0980137	NA	0.414704	0.264781	0.188483	0.0691695	0.122534	0.0163948	0.0357984	0.348802	0.0717824	NA	0.0441532	0.135132	0.0215343	NA	NA	0.0477468	0.174963	0.588546	0.101729	0.158123	NA	0.0249519	0.273589	0.0394619	0.0124861	0.28486	0.237184	0.0441466	0	0	0.0900468	0.184344	0.160189	0	0	0	0.0816773	0	0.147796	0.101003	0	0.253849	0.029361
Chrysosplenium_microspermum_MD033-Chrysosplenium_zhangjiajieense_MD041	0.721893	0	0.0214752	0.0680414	0.135229	NA	0.406842	0.281967	0.136504	0.206153	0	0.0338341	0.0503034	0.456088	0.148507	NA	0.0870802	0.11451	0.0165648	NA	0	0.03439	0.197937	0.568635	0.127512	0.129956	NA	0.0597618	0.248853	0.0837287	0.0188986	0.285207	NA	0.0313106	0	0	0.0999468	0.0920175	0.119043	0.266457	0.246476	0	0.11549	0	0.29479	0.128986	0	0.473555	0.02454
Chrysosplenium_microspermum_MD033-Chrysosplenium_zhouzhiense_MD021	0.297603	0	0.0427295	0.0515675	0.106344	NA	0.356646	0.21862	0.1991	0.0988188	0.154542	0.0569336	0.0310281	0.375998	0.100384	NA	0.0866722	0.113359	0.0309591	NA	0	0.0358746	0.296537	0.782339	0.0842511	0.149398	0	0.0320675	0.228722	0.0591779	0.0334385	0.304971	NA	0.0448375	0.130286	0	0.171724	0.129749	0.0797967	0	0.0529682	NA	0.0930138	0.0544706	0.126972	0.0500504	0	0.348981	0.0202724
Chrysosplenium_nepalense_MD002-Chrysosplenium_alternifolium_MD031	0.0865426	0.187699	0.0481536	0	0.112695	0	0.436293	0.303734	0.204772	0	0.0795627	0.0661994	0.100731	0.529793	0.156782	NA	0	0.239744	0	0	NA	0	0.145465	0.435041	0	0.1024	0.309107	0.0566644	0.151621	0.0278686	0.0444583	0.218079	0.119906	0.032222	NA	0	0	0.23903	0.822796	0	0.0657959	0	0.0951557	0	0.301874	0.108137	0	0.11891	0.162596
Chrysosplenium_nepalense_MD002-Chrysosplenium_carnosum_MD040	0.108352	0.256993	0.074859	0.0664421	0.168711	0	0.36808	0.321941	0.204502	0.16207	0.081279	0.0876714	0.081108	0.547062	0.0924233	0	0	0.237907	0.0499282	0.093832	NA	0	0.0977392	0.568355	0	0.1491	0.309107	0.109384	0.1984	0.0698469	0.0809263	0.244713	0.039573	0.0369039	NA	0	0.0608893	0.27673	0.257649	0	0.0719375	NA	0.0852861	0	0.342641	0.1646	0	0.153698	0.128209
Chrysosplenium_nepalense_MD002-Chrysosplenium_davidianum_MD025	0.168164	0.128239	0.0634178	0	0.0817961	0	0.189102	0.353125	0.392796	0.0923999	0	0.0586238	0.0956392	0.558718	0.113595	NA	0	0.188524	0	0	0	0.0480429	0.145827	0.427647	0	0.0905922	0.309107	0.102012	0.209915	0.0265375	0.0743622	0.216206	0.0839711	0.0283722	0.83068	0	0	0.109573	0.204587	0	0.0995074	0	0.13734	0	0.145171	0.138839	0	0.0323894	0.128209
Chrysosplenium_nepalense_MD002-Chrysosplenium_flagelliferum_MD027	0.488865	0.212565	0.142937	0.0515177	0.274677	0	0.482053	0.279587	0.328306	0.122914	0.0661714	0.0893011	0.144419	0.625994	0.126332	0	0.13516	0.289109	0	0	0	0.0472215	0.0972048	0.459537	0.44344	0.179483	0.309107	0.085915	0.150526	0.0316275	0.112969	0.299614	0.505685	0.0289733	NA	0	0.0463076	0.432419	0.617125	0	0.104467	NA	0.184707	0	0.406853	0.10573	0	0.602665	0.331101
Chrysosplenium_nepalense_MD002-Chrysosplenium_forrestii_MD038	0.359024	0.169495	0.0602836	0	0.0824769	0	0.308079	0.58558	NA	0.0549528	0.155565	0.0875268	0.112651	0.652736	0.0637308	NA	0	0.239611	0	0	NA	0.0779659	0.597562	0.435874	0.398382	0.129513	0.156377	0.145153	0.260741	0.0578536	0.0348283	0.251465	0.071919	0.0433872	NA	0	0	0.274535	0.997268	0.286717	0.059537	NA	0.178713	0	0.244138	0.139223	0.33938	0.041516	0.114986
Chrysosplenium_nepalense_MD002-Chrysosplenium_giraldianum_MD008	0.200173	0.192258	0.0705799	0	0.134791	0	0.247051	0.343733	0.355798	0	0.0675771	0.0681321	0.100905	0.602439	0.158794	NA	0.09082	0.28291	0	0	NA	0	0.298237	0.511421	0	0.121521	0.309107	0.0734148	0.21807	0.0410854	0.0552681	0.2223	0.124219	0.0339846	NA	0	0	0.0953441	0.210007	0	0.0718768	NA	0.0969082	0	0.225958	0.13061	0	0.0406768	0.105422
Chrysosplenium_nepalense_MD002-Chrysosplenium_glossophyllum_MD030	0.191341	0.191036	0.0785578	0	0.074303	0	0.273711	0.380923	0.424705	0.0923999	0	0.0461262	0.0892985	0.408307	0.108434	NA	0	0.184469	0.0228747	0	0	0.0526609	0.145827	0.420142	0	0.111121	0.309107	0.0794987	0.246726	0.0258464	0.081021	0.171804	0.071919	0.0288703	0.548241	0	0	0.206865	0.16296	0	0.133116	0	0.131291	0	0.170191	0.0988921	0	0.0840544	0.136147
Chrysosplenium_nepalense_MD002-Chrysosplenium_griffithii_MD036	0.243798	0.0929933	0.120554	0	0.101898	0	0.330583	0.438195	0.538603	0	0	0.145516	0.0949722	0.574646	0.107762	NA	0	0.281247	0	0	NA	0.0779659	0.292638	0.527393	0	0.0939375	0.309107	0.117087	0.271107	0.0480106	0.0481392	0.192713	0.071919	0.0280852	NA	0	0	0.108212	0.597211	0.268765	0.0660539	NA	0.146491	0	0.123761	0.16199	0	0.0995043	0.164281
Chrysosplenium_nepalense_MD002-Chrysosplenium_griffithii_var__intermedium_MD029	0.243798	0.0822213	0.0863665	0	0.101898	0	0.364224	0.505833	0.538603	0	0	0.145516	0.11626	0.415398	0.0883016	NA	0	0.258714	0.0227966	0	NA	0.0779659	0.14515	0.517117	0	0.116701	0.309107	0.117087	0.249887	0.0684562	0.0416875	0.201549	0.071919	0.0289647	NA	0	0	0.0797792	0.41482	0.0561459	0.0660539	NA	0.156827	0	0.110569	0.16199	0	0.0849187	0.133592
Chrysosplenium_nepalense_MD002-Chrysosplenium_henryi_MD022	0.191341	0.192258	0.0779435	0	0.074303	0	0.273711	0.380923	0.424705	0.0923999	0	0.0461262	0.0892985	0.501431	0.108434	NA	0	0.218666	0.0239298	0	0	0.0526609	0.145827	0.433303	0	0.106836	0.309107	0.0794987	0.246682	0.0239567	0.0765722	0.123109	0.071919	0.0288703	0.548241	0	0	0.206865	0.16296	0	0.0948562	0	0.109111	0	0.170191	0.0988921	0	0.0840544	0.136147
Chrysosplenium_nepalense_MD002-Chrysosplenium_hydrocotylifolium_MD026	0.308831	0.251772	0.0728483	0	0.16132	0	0.311405	0.285462	0.230621	0	0.160396	0.124391	0.146183	0.473635	0.099436	NA	0.127081	0.226266	0	0	0	0.0330025	0.292725	0.424137	0	0.104992	0.309107	0.141744	0.222099	0.0871849	0.0716963	0.291294	0.24721	0.033242	0.407508	0	0.154466	0.132321	0.310398	0.287622	0.122155	NA	0.199041	0	0.497984	0.233628	0	0.40603	0.136411
Chrysosplenium_nepalense_MD002-Chrysosplenium_japonicum_MD039	0.0800734	0.187699	0.0503219	0	0.112695	0	0.41753	0.303734	0.204772	0.0799643	0.0795627	0.0661994	0.0853639	0.457372	0.156782	NA	0	0.239766	0	0	NA	0	0.145465	0.389886	0	0.107577	0.154515	0.0587993	0.140724	0.0243362	0.0472883	0.218079	0.0761061	0.0317389	NA	0	0.0420031	0.23903	0.822796	0	0.0657959	0	0.0951557	0	0.301874	0.108137	0	0.11891	0.141284
Chrysosplenium_nepalense_MD002-Chrysosplenium_lanuginosum_MD024	0.204164	0.316136	0.056472	0	0.10885	0	0.271766	0.431206	0.470993	0.139391	0.150393	0.0443322	0.106318	0.656265	0.128993	0	0	0.225819	0	0	NA	0.0394999	0.29549	0.420193	0.174842	0.168911	0.103741	0.0857539	0.175989	0.0241626	0.0631227	0.238679	0.071919	0.0382486	0.272191	0	0	0.109959	0.297781	0	0.0799678	0	0.140293	0.0888591	0.114235	0.104932	0	0.189815	0.169368
Chrysosplenium_nepalense_MD002-Chrysosplenium_macrophyllum_MD035	0.304104	0.138075	0.0278374	0	0.203415	0	0.48405	0.291532	0.238496	0.136806	0	0.116056	0.165059	0.387721	0.134485	NA	0.066754	0.227303	0	0	0	0	0.296537	0.551942	0.0500283	0.0819786	0.309107	0.097678	0.181269	0.0542179	0.0869276	0.268526	0.251607	0.0104188	NA	0	0	0.237329	0.270906	0.268765	0.158806	NA	0.172726	0	0.919718	0.0923849	0	0.337311	0.0999853
Chrysosplenium_nepalense_MD002-Chrysosplenium_nudicaule_MD034	0.253195	0.199297	0.0792288	0	0.143476	0	0.315592	0.461458	0.521389	0.0939039	0	0.116921	0.100849	0.520621	0.093578	NA	0	0.244131	0	0	NA	0.0779659	0.597562	0.4596	0	0.102555	0.309107	0.130147	0.188181	0.0211929	0.0484261	0.249436	0.0675953	0.0287887	NA	0	0	0.182933	0.41482	0	0.0532065	NA	0.178218	0	0.177396	0.163049	0	0.0993325	0.114986
Chrysosplenium_nepalense_MD002-Chrysosplenium_serreanum_MD005	0.125207	0.188529	0.084989	0	0.0953093	0	0.447868	0.284389	0.228331	0	0.0783557	0.0733637	0.108716	0.46354	0.0681625	NA	0.0676927	0.238455	0	0	NA	0	0.296576	0.386807	0	0.113304	0.309107	0.0693228	0.120647	0.0621057	0.0378504	0.118582	0	0.0304737	NA	0	0	0.181058	0.40725	0	0.084281	NA	0.09996	0	0.174539	0.102557	0	0.1475	0.124801
Chrysosplenium_nepalense_MD002-Chrysosplenium_taibaishanense_MD020	0.222511	0.192258	0.0707419	0	0.0735696	0	0.304592	0.282265	0.446448	0.0689079	0	0.0515411	0.0853741	0.343695	0.120331	NA	0	0.193984	0	0	0	0.0480429	0.0946947	0.447843	0	0.0848317	0.142436	0.0871625	0.205219	0.0277062	0.077177	0.276818	0.071919	0.0239054	0.548241	0	0	0.164438	0.162782	0	0.0991225	0	0.126332	0	0.129923	0.167904	0	0.0842658	0.128209
Chrysosplenium_nepalense_MD002-Chrysosplenium_tetrandrum_WH013	0.0936247	0.149689	0.0478556	0	0.112695	0	0.509422	0.387351	0.228331	0	0.15962	0.113728	0.115812	0.525815	0.0834685	NA	0	0.238199	0	0	NA	0.0405879	0.145465	0.464251	0.101151	0.108847	0.309107	0.0587993	0.151621	0.0517156	0.0573504	0.229978	0.119906	0.0294779	NA	0	0	0.23903	0.822796	0	0.05997	0	0.0814881	0	0.31068	0.108137	0	0.098999	0.162596
Chrysosplenium_nepalense_MD002-Chrysosplenium_uniflorum_MD023	0.169986	0.153741	0.0761084	0	0.101898	0	0.333493	0.377425	0.521389	0	0	0.0681321	0.114374	0.405971	0.0800546	NA	0.276686	0.240705	0	0	NA	0	0.298237	0.4797	0	0.121672	0.309107	0.0765723	0.178538	0.0297296	0.0579408	0.150809	0.071919	0.035055	NA	0	0	0.0779639	0.41482	0	0.0632141	NA	0.0944559	0	0.304164	0.160909	0	0	0.112392
Chrysosplenium_nepalense_MD002-Chrysosplenium_wrightii_WH008	0.154742	0.187699	0.0671794	0	0.112695	0	0.509422	0.303045	0.268184	0	0.0795627	0.0599585	0.0955061	0.477912	0.0676939	NA	0	0.233029	0	0	NA	0.049409	0.145465	0.333954	0	0.107745	0.309107	0.0587993	0.163128	0.0193633	0.0432553	0.197373	0.119906	0.0275765	NA	0	0	0.272508	1.18031	0	0.05997	0	0.0951557	0	0.31632	0.108137	0	0.178885	0.162596
Chrysosplenium_nepalense_MD002-Chrysosplenium_zhangjiajieense_MD041	0.431296	0.115228	0.0366657	0	0.143019	0	0.519145	0.275895	0.238496	0.136806	0	0.116056	0.166692	0.429493	0.134485	NA	0.134754	0.201908	0	0	0	0	0.296537	0.48431	0.0631596	0.0824582	0.309107	0.102294	0.181681	0.053746	0.0674596	0.222918	0.251607	0.0112573	0.267182	0	0	0.189331	0.472068	0.266975	0.195237	0	0.107421	0	1.15702	0.111861	0	0.42935	0.11215
Chrysosplenium_nepalense_MD002-Chrysosplenium_zhouzhiense_MD021	0.186285	0.168051	0.062936	0	0.113998	0	0.410886	0.274055	0.303049	0.0564113	0.113318	0.102625	0.109632	0.465265	0.103779	NA	0.104512	0.219585	0.0189274	0	0	0	0.590587	0.525358	0.0417026	0.114708	0.311391	0.0659787	0.150801	0.0270124	0.0906375	0.219712	0.251607	0.0234577	NA	0	0.136133	0.193731	0.295331	0	0.104313	NA	0.0482257	0.13659	0.431205	0.053309	0	0.233143	0.111026
Chrysosplenium_oppositifolium_WH014-Chrysosplenium_alternifolium_MD031	0.151193	0	0.0192141	0	0.167459	NA	0.31793	0.317299	0.113333	0.0998911	0.052462	0.0737467	0.0520536	0.409497	0.203899	NA	0	0.261607	0	0	0	0	0.435553	0.510189	0	0.100527	0.309107	0.0319161	0.124921	0.0279362	0.011648	0.28346	0.0777131	0.0365387	0	0	0	0.111306	0.235983	NA	0	0	0.0642702	0	0.0935002	0.0490618	0	0.200434	0.0292987
Chrysosplenium_oppositifolium_WH014-Chrysosplenium_carnosum_MD040	0.102856	0.0535383	0.0517631	0.0937124	0.240377	NA	0.267254	0.294813	0.0750818	0.301151	0.0573583	0.101208	0.0374104	0.434843	0.0869796	0	0	0.233591	0.0619752	0.157415	0.144058	0	0.292646	0.482219	0	0.145586	0.309107	0.0484627	0.139482	0.0633349	0.0297576	0.398873	0.0279936	0.0453373	0	0	0.0436147	0.0925661	0.116254	0	0	NA	0.0702619	0	0.0590524	0.0742813	0	0.232328	0.0311464
Chrysosplenium_oppositifolium_WH014-Chrysosplenium_davidianum_MD025	0.179116	0	0.0326622	0	0.108828	0.347117	0.136617	0.290451	0.301833	0.283509	0	0.0664443	0.0424768	0.383848	0.11165	NA	0	0.191836	0	0	0	0.0472451	0.436463	0.479431	0	0.0889761	0.309107	0.0593372	0.205575	0.0261055	0.0334914	0.256097	0.0821302	0.0317447	0.26363	0	0	0	0.0589065	0	0.0550429	0	0.0971586	0	0.0577999	0.0754767	0	0.0319531	0.0311464
Chrysosplenium_oppositifolium_WH014-Chrysosplenium_flagelliferum_MD027	0.668301	0.0445403	0.0888287	0.0678857	0.408321	NA	0.393046	0.276529	0.208935	0.190185	0.0624828	0.10116	0.0683411	0.519136	0.0662651	0	0.133066	0.280425	0	0	0	0.0436801	0.290839	0.443016	0.440451	0.154087	0.309107	0.0423505	0.110459	0.0311022	0.0376664	0.338339	0.256447	0.0322918	0.53048	0	0.0344552	0.285968	0.437215	NA	0.0331118	NA	0.144464	0	0.165064	0.0638964	0	1.5047	0.195638
Chrysosplenium_oppositifolium_WH014-Chrysosplenium_forrestii_MD038	0.443926	0	0.0313754	0	0.109708	NA	0.208196	0.483929	NA	0.143808	0.127361	0.0991585	0.0668738	0.425774	0.0773042	NA	0	0.231524	0	0	0	0.0794928	1.1939	0.456255	0.781179	0.126302	0.156377	0.0851638	0.203753	0.0580269	0.0267054	0.417828	0.0438441	0.0511311	0.259806	0	0	0.09188	0.606441	0.288906	0	NA	0.123061	0	0.119014	0.063365	0.33938	0.0587523	0.0286983
Chrysosplenium_oppositifolium_WH014-Chrysosplenium_giraldianum_MD008	0.21343	0	0.0201094	0	0.192104	NA	0.165561	0.31953	0.280018	0.09561	0.0626094	0.0804065	0.0548034	0.388509	0.18365	NA	0.0910086	0.241171	0	0	0	0	0.893006	0.558873	0	0.128671	0.309107	0.0301351	0.161228	0.0456849	0.0138094	0.322394	0.0840744	0.0387878	0	0	0	0	0.0594169	0	0	NA	0.0564219	0	0.073186	0.0660704	0	0.0576008	0.0260979
Chrysosplenium_oppositifolium_WH014-Chrysosplenium_glossophyllum_MD030	0.215592	0	0.0496132	0	0.0970367	NA	0.188987	0.322477	0.321195	0.283509	0	0.0500196	0.0403798	0.323513	0.105603	NA	0	0.170961	0.0248475	0	0	0.050571	0.436463	0.419808	0	0.109109	0.309107	0.0439413	0.157443	0.0257906	0.0360987	0.213595	0.0438441	0.0322825	0.13074	0	0	0.0551219	0.0468683	0	0.0756698	0	0.0860717	0	0.0652973	0.0568074	0	0.0829851	0.0509254
Chrysosplenium_oppositifolium_WH014-Chrysosplenium_griffithii_MD036	0.291024	0	0.0660105	0	0.144995	NA	0.270833	0.358716	0.393849	0.142421	0	0.0985418	0.0419273	0.360298	0.127831	NA	0	0.274314	0	0	0	0.0794928	0.584252	0.556142	0	0.0882591	0.309107	0.0745644	0.20333	0.0431061	0.0337892	0.246372	0.0438441	0.0313981	0	0	0	0	0.237448	0.269885	0	NA	0.0944302	0	0.0348897	0.0730794	0	0.150931	0.0736391
Chrysosplenium_oppositifolium_WH014-Chrysosplenium_griffithii_var__intermedium_MD029	0.291024	0	0.048892	0	0.144995	NA	0.298242	0.444971	0.393849	0.142421	0	0.0985418	0.0573051	0.322994	0.102778	NA	0	0.255233	0.0254275	0	0	0.0794928	0.434119	0.529518	0	0.109306	0.309107	0.0745644	0.190329	0.0668546	0.0303981	0.27039	0.0438441	0.0324382	0.265716	0	0	0	0.118707	0.106837	0	NA	0.109633	0	0.0323217	0.0730794	0	0.120205	0.0492512
Chrysosplenium_oppositifolium_WH014-Chrysosplenium_henryi_MD022	0.215592	0	0.0474328	0	0.0970367	NA	0.188987	0.322477	0.321195	0.283509	0	0.0500196	0.0403798	0.357174	0.105603	NA	0	0.194645	0.0262964	0	0	0.050571	0.436463	0.434855	0	0.104954	0.309107	0.0439413	0.157571	0.023907	0.034407	0.169398	0.0438441	0.0322825	0.13074	0	0	0.0551219	0.0468683	0	0.040425	0	0.072371	0	0.0652973	0.0568074	0	0.0829851	0.0509254
Chrysosplenium_oppositifolium_WH014-Chrysosplenium_hydrocotylifolium_MD026	0.382222	0.17621	0.0351078	0	0.195737	0.311191	0.259515	0.238323	0.130063	0.0938071	0.128549	0.139184	0.0883361	0.433152	0.0715329	NA	0.125232	0.221988	0	0	0	0.0317072	0.584828	0.407192	0	0.0903722	0.309107	0.0882254	0.164123	0.0939846	0.0255931	0.492737	0.166184	0.0365842	0.172333	0	0.0775365	0.0372113	0.153986	0.288541	0.0463096	NA	0.150925	0	0.275153	0.116103	0	0.683725	0.0415198
Chrysosplenium_oppositifolium_WH014-Chrysosplenium_japonicum_MD039	0.189083	0	0.0205037	0	0.167459	NA	0.30563	0.289609	0.113333	0.198206	0.052462	0.0737467	0.0456662	0.361251	0.203899	NA	0	0.235588	0	0	0	0	0.435553	0.452142	0	0.105522	0.154515	0.0330576	0.116029	0.024474	0.0122497	0.28346	0.0467711	0.0360279	0	0	0.0313402	0.111306	0.235983	NA	0	0	0.0642702	0	0.0935002	0.0490618	0	0.200434	0.0260719
Chrysosplenium_oppositifolium_WH014-Chrysosplenium_lanuginosum_MD024	0.216333	0.142733	0.0287829	0	0.145264	NA	0.197825	0.404392	0.361646	0.285303	0.124104	0.0484824	0.049424	0.4515	0.0919181	0	0	0.216175	0	0	0	0.0387071	0.884136	0.42509	0.258008	0.153607	0.103741	0.048726	0.125769	0.0270283	0.0271682	0.242512	0.0438441	0.041417	0.0864706	0	0	0.0350651	0.116678	0	0.0312226	0	0.0903363	0.0888591	0.0310357	0.0569326	0	0.319022	0.0821272
Chrysosplenium_oppositifolium_WH014-Chrysosplenium_macrophyllum_MD035	0.36553	0	0.0150968	0	0.273231	NA	0.380346	0.276158	0.119629	0.280174	0	0.140349	0.0902592	0.343496	0.100528	NA	0.0670635	0.225018	0	0	0	0	0.887296	0.494464	0.0595719	0.0701254	0.309107	0.0562214	0.142585	0.0509482	0.0313223	0.389128	0.12759	0.0117681	0	0	0	0.0571063	0.0771664	0.269885	0.0926603	NA	0.125628	0	0.158674	0.050651	0	0.426874	0.0201228
Chrysosplenium_oppositifolium_WH014-Chrysosplenium_nudicaule_MD034	0.311548	0	0.0358003	0	0.190766	NA	0.224929	0.372602	0.378534	0.288068	0	0.135441	0.043989	0.36136	0.112796	NA	0	0.250369	0	0	0.144058	0.0794928	1.1939	0.505173	0	0.0961268	0.309107	0.0758263	0.140346	0.021197	0.037377	0.302302	0.0449175	0.0322891	0.527621	0	0	0	0.118707	0	0	NA	0.122681	0	0.0439035	0.0735397	0	0.150672	0.0286983
Chrysosplenium_oppositifolium_WH014-Chrysosplenium_serreanum_MD005	0.347066	0	0.0419151	0	0.130387	NA	0.419669	0.294706	0.12254	0.094391	0.0547961	0.0832964	0.0544204	0.364331	0.0740915	NA	0.0679984	0.241586	0	0	0	0	0.887614	0.398657	0	0.106021	0.309107	0.0385193	0.0842125	0.0576319	0	0.14017	0	0.0343548	0	0	0	0.0562447	0.116767	NA	0	NA	0.0582583	0	0.0430762	0.0556628	0	0.300284	0.0233318
Chrysosplenium_oppositifolium_WH014-Chrysosplenium_taibaishanense_MD020	0.254049	0	0.0394116	0	0.0961086	NA	0.211271	0.2337	0.339946	0.187924	0	0.0569116	0.0423189	0.293605	0.117494	NA	0	0.192965	0	0	0	0.0472451	0.283342	0.509079	0	0.0834407	0.142436	0.0479768	0.165537	0.0313025	0.0347623	0.332345	0.0438441	0.0268528	0.13074	0	0	0.0549518	0.0468324	0	0.0600057	0	0.0902908	0	0.0556839	0.0904785	0	0.0831989	0.0311464
Chrysosplenium_oppositifolium_WH014-Chrysosplenium_tetrandrum_WH013	0.18061	0	0.0194549	0	0.167459	NA	0.383883	0.376904	0.12254	0.0940347	0.105183	0.111384	0.0636673	0.406456	0.133352	NA	0	0.251339	0	0	0	0.0395075	0.435553	0.460616	0.260056	0.106858	0.309107	0.0330576	0.124921	0.047175	0.0226021	0.291158	0.0777131	0.0331583	0.266167	0	0	0.111306	0.235983	NA	0	0	0.0554094	0	0.115471	0.0490618	0	0.150144	0.0292987
Chrysosplenium_oppositifolium_WH014-Chrysosplenium_uniflorum_MD023	0.187773	0	0.021104	0	0.144995	NA	0.223612	0.348066	0.378534	0.142421	0	0.0804065	0.0607544	0.32794	0.135865	NA	0.277199	0.18355	0	0	0	0	0.893006	0.511255	0	0.112673	0.309107	0.0312718	0.128639	0.0295816	0.0143896	0.274146	0.0438441	0.0427332	0	0	0	0	0.118707	0	0	NA	0.0549912	0	0.0886407	0.0727404	0	0	0.0259808
Chrysosplenium_oppositifolium_WH014-Chrysosplenium_wrightii_WH008	0.353167	0	0.0380954	0	0.167459	NA	0.383883	0.316327	0.152654	0.0940347	0.052462	0.0592708	0.0500417	0.370764	0.120895	NA	0	0.229123	0	0	0	0.0482504	0.435553	0.37888	0	0.105705	0.309107	0.0330576	0.137347	0.0193544	0.011366	0.242447	0.0777131	0.0308806	0	0	0	0.151641	0.469937	NA	0	0	0.0642702	0	0.129995	0.0490618	0	0.301519	0.0292987
Chrysosplenium_oppositifolium_WH014-Chrysosplenium_zhangjiajieense_MD041	0.542453	0	0.0127606	0	0.167698	NA	0.41292	0.257754	0.119629	0.280174	0	0.140349	0.0908006	0.402997	0.100528	NA	0.13528	0.199723	0	0	0	0	0.887296	0.47263	0.0754087	0.0734961	0.309107	0.0623119	0.144687	0.0587945	0.0160083	0.303768	0.12759	0.012843	0	0	0	0.0454225	0.234952	0.268253	0.139044	0	0.0774542	0	0.239553	0.0567729	0	0.54563	0.0211951
Chrysosplenium_oppositifolium_WH014-Chrysosplenium_zhouzhiense_MD021	0.353618	0	0.0397676	0	0.165509	NA	0.304074	0.246742	0.194581	0.132473	0.0847171	0.114439	0.0469531	0.331151	0.107608	NA	0.102851	0.236528	0.0223111	0	0	0	0.971751	0.526889	0.0533011	0.108128	0.311391	0.0389069	0.107952	0.0260822	0.0323613	0.263626	0.12759	0.0285549	0.267049	0	0.0902946	0.090176	0.116141	0	0.0349588	NA	0.0715208	0.13659	0.123841	0.0242651	0	0.299052	0.0229847
Chrysosplenium_pilosum_MD003-Chrysosplenium_alternifolium_MD031	0.106369	0.0640136	0.0438184	0	0.223798	NA	0.449033	0.396769	0.213854	0.0933748	0.117103	0.0558539	0.0266057	0.353656	0.157651	NA	0.0721117	0.310176	0.0354559	0	NA	0	0.134192	0.513949	0	0.134847	NA	0.0490642	0.0975199	0.0256861	0.0594956	0.415872	0.235156	0.0397571	0	0.0220407	0	0.307251	NA	NA	0.0779222	0	0.0957682	0.0531992	0.103441	0	0	0.310735	0.0728519
Chrysosplenium_pilosum_MD003-Chrysosplenium_carnosum_MD040	0.183918	0.13122	0.070542	0.0955358	0.306631	NA	0.343666	0.503979	0.220625	0.283148	0.132995	0.0783211	0.0144707	0.420159	0.136606	0	0.0580231	0.277824	0.119947	0.30338	NA	0	0.0923694	0.442275	NA	0.178205	NA	0.0598128	0.140472	0.0619739	0.105519	0.593175	0.0778642	0.0518091	0	0.0316666	0.0527155	0.266832	0.269609	0	0.0784854	0	0.102602	0.0454886	0.0652992	0.0368343	0	0.322002	0.0582513
Chrysosplenium_pilosum_MD003-Chrysosplenium_davidianum_MD025	0.199156	0.0436964	0.0618648	0	0.131982	0	0.180774	0.462936	0.563018	0.280859	0.0450384	0.038611	0.0148351	0.392797	0.0590138	NA	0.0721117	0.22523	0.0329043	0	0	0.120568	0.110533	0.464667	0	0.110663	NA	0.0706654	0.235786	0.0240611	0.086123	0.370991	0.164827	0.0320727	0.264754	0.0316347	0	0.139282	0.203829	0	0.109245	0	0.162704	0.0531992	0.0684212	0.0717582	0	0.102256	0.0582513
Chrysosplenium_pilosum_MD003-Chrysosplenium_flagelliferum_MD027	1.48694	0.10923	0.120433	0.0688344	0.43022	NA	0.514344	0.414595	0.341258	0.172593	0.101415	0.0808304	0.0415015	0.467615	0.131442	0	0.145676	0.320436	0.0420802	0	0	0.118039	0.076868	0.439809	0.896706	0.224167	NA	0.0569125	0.11577	0.0282982	0.130741	0.395741	0.746236	0.0349148	0.532953	0.0359039	0.0420136	0.494533	0.754004	NA	0.114542	0	0.257551	0.0433384	0.152964	0.110772	0	0.72642	0.248544
Chrysosplenium_pilosum_MD003-Chrysosplenium_forrestii_MD038	0.488975	0.058208	0.0541552	0	0.132965	NA	0.301105	0.948463	NA	0.14556	0.18114	0.0768837	0.0382726	0.413672	0.096466	NA	0.0721117	0.262877	0.0396693	0	NA	0.161585	0.213967	0.446176	0.779183	0.151232	0.310039	0.101006	0.217746	0.0533754	0.0511756	0.48617	0.141196	0.0564602	0.261047	0.0233373	0	0.287833	1.73459	0.288906	0.0704756	0	0.210891	0.04397	0.156981	0.10477	0.33938	0.15229	0.0529437
Chrysosplenium_pilosum_MD003-Chrysosplenium_giraldianum_MD008	0.245317	0.0654668	0.0494764	0	0.280936	NA	0.237521	0.518245	0.410526	0.10002	0.0849887	0.0479008	0.0276569	0.35935	0.0830725	NA	0.115926	0.321277	0.0277815	0	NA	0	0.142381	0.629914	0	0.147264	NA	0.0403428	0.138283	0.0383892	0.0774392	0.528654	0.244045	0.0440816	0	0.0292902	0	0.197819	0.206671	0	0.0839577	0	0.104218	0.0443233	0.0891288	0.0316023	0	0.150103	0.0490094
Chrysosplenium_pilosum_MD003-Chrysosplenium_glossophyllum_MD030	0.235107	0.0516864	0.075817	0	0.11612	NA	0.263362	0.502869	0.610941	0.280859	0.0530261	0.0282544	0.0155438	0.351499	0.0560571	NA	0.0721117	0.211168	0.0570559	0	0	0.0661514	0.110533	0.378804	0	0.130577	NA	0.0515459	0.203842	0.0238659	0.0955082	0.317405	0.141196	0.0330352	0.131321	0.0282901	0	0.17461	0.151384	0	0.147742	0	0.149418	0.0442864	0.0772085	0.0453307	0	0.166961	0.0918769
Chrysosplenium_pilosum_MD003-Chrysosplenium_griffithii_MD036	0.325656	0.0402085	0.107241	0	0.184454	NA	0.387855	0.59609	0.659161	0.1411	0.0520644	0.153306	0.0147895	0.347564	0.109276	NA	0.0721117	0.315894	0.0392854	0	NA	0.161585	0.201846	0.57934	0	0.127768	NA	0.0871294	0.228815	0.044526	0.0695519	0.374559	0.141196	0.0317532	0	0.0259132	0	0.148432	0.97022	0.269885	0.0783612	0	0.151463	0.04397	0.0325501	0.109517	0	0.251814	0.103288
Chrysosplenium_pilosum_MD003-Chrysosplenium_griffithii_var__intermedium_MD029	0.325656	0.0341063	0.0782569	0	0.184454	NA	0.423621	0.748528	0.659161	0.1411	0.0520644	0.153306	0.0306308	0.295629	0.0772815	NA	0.0721117	0.29492	0.0569308	0	NA	0.161585	0.133358	0.555739	0	0.151155	NA	0.0871294	0.21009	0.0630786	0.0641763	0.42691	0.141196	0.0358768	0.266906	0.0259132	0	0.135803	0.618399	0.106837	0.0783612	0	0.185033	0.04397	0.029026	0.109517	0	0.224615	0.0739006
Chrysosplenium_pilosum_MD003-Chrysosplenium_henryi_MD022	0.235107	0.0654668	0.0746448	0	0.11612	NA	0.263362	0.502869	0.610941	0.280859	0.0530261	0.0282544	0.0155438	0.436505	0.0560571	NA	0.0721117	0.26327	0.0614137	0	0	0.0661514	0.110533	0.394434	0	0.126594	NA	0.0515459	0.178573	0.022219	0.0891777	0.263667	0.141196	0.0330352	0.131321	0.0282901	0	0.17461	0.151384	0	0.106917	0	0.13451	0.0442864	0.0772085	0.0453307	0	0.166961	0.0918769
Chrysosplenium_pilosum_MD003-Chrysosplenium_hydrocotylifolium_MD026	0.413698	0.258753	0.0658662	0	0.414534	0	0.329868	0.315394	0.242287	0.0925999	0.134134	0.116565	0.0827995	0.365812	0.150335	NA	0.119051	0.243441	0.0243541	0	0	0.0564206	0.201723	0.34637	0	0.123715	NA	0.104908	0.183505	0.0790068	0.0881241	0.451659	0.364319	0.0389139	0.174309	0.0216649	0.0637119	0.154995	0.370625	0.288541	0.137513	0	0.221629	0.0664705	0.252499	0.178025	0	0.67514	0.0715248
Chrysosplenium_pilosum_MD003-Chrysosplenium_japonicum_MD039	0.156192	0.0640136	0.0473032	0	0.223798	NA	0.442608	0.361794	0.213854	0.185296	0.117103	0.0558539	0.02355	0.306879	0.157651	NA	0.0721117	0.31015	0.0397372	0	NA	0	0.134192	0.445562	0	0.1392	0.305528	0.0459666	0.0918277	0.0241487	0.0632672	0.415872	0.148953	0.038327	0	0.0220407	0.0406486	0.307251	NA	NA	0.0779222	0	0.0957682	0.0531992	0.103441	0	0	0.310735	0.0631539
Chrysosplenium_pilosum_MD003-Chrysosplenium_lanuginosum_MD024	0.299799	0.231732	0.0504501	0	0.176338	NA	0.267074	0.742146	0.638945	0.298351	0.201802	0.0272913	0.0254046	0.411026	0.0736992	0	0.0355816	0.291277	0.0317963	0	NA	0.0793986	0.14297	0.41418	0.257443	0.190178	0.154214	0.0547742	0.110623	0.0224051	0.0758751	0.348709	0.141196	0.0452574	0.0868575	0.0257577	0	0.173798	0.320252	0	0.0886022	0	0.153257	0.0744716	0.0353386	0.0287777	0	0.414035	0.108423
Chrysosplenium_pilosum_MD003-Chrysosplenium_macrophyllum_MD035	0.414263	0.0476312	0.02627	0	0.580978	NA	0.51533	0.31763	0.257816	0.276615	0.0422611	0.117466	0.0722045	0.275792	0.0288051	NA	0.0813654	0.271601	0.0258212	0	0	0	0.141482	0.462242	0.0632327	0.0971456	NA	0.0625836	0.155413	0.0426985	0.113216	0.511313	0.494116	0	0	0.0186239	0	0.224434	0.302176	0.269885	0.177727	0	0.163561	0.0516843	0.17538	0.0799018	0	0.484743	0.0531683
Chrysosplenium_pilosum_MD003-Chrysosplenium_nudicaule_MD034	0.331786	0.0487441	0.0618745	0	0.238188	NA	0.38326	0.618773	0.637468	0.285369	0.0681826	0.11803	0.0154587	0.354182	0.09173	NA	0.0721117	0.276541	0.0393256	0	NA	0.161585	0.213967	0.485603	0	0.12378	NA	0.0914799	0.149712	0.0198424	0.0638697	0.449597	0.132488	0.0328721	0.529665	0.0259132	0	0.211823	0.618399	0	0.060734	0	0.210175	0.04397	0.0435321	0.0364995	0	0.249761	0.0529437
Chrysosplenium_pilosum_MD003-Chrysosplenium_serreanum_MD005	0.260535	0.130153	0.072361	0	0.169717	NA	0.471375	0.367301	0.181943	0.0990467	0.116567	0.0640386	0.0289055	0.345023	0.0931932	NA	0.0938025	0.266788	0.0396871	0	NA	0	0.141475	0.392583	NA	0.147698	NA	0.0497902	0.080822	0.0479686	0.0547107	0.224555	0.11736	0.0360462	0	0.0238601	0	0.244855	0.610103	NA	0.0994684	0	0.106732	0.0534813	0.0426848	0.0266848	0	0.410857	0.0545076
Chrysosplenium_pilosum_MD003-Chrysosplenium_taibaishanense_MD020	0.271661	0.0654668	0.0685645	0	0.11502	NA	0.293452	0.331653	0.644142	0.19639	0.0657531	0.0325304	0.0137403	0.278965	0.0642187	NA	0.0566249	0.261564	0.0396693	0	0	0.120568	0.107675	0.467092	0	0.101712	0.280964	0.0580975	0.212647	0.0253779	0.0908867	0.454507	0.141196	0.0245126	0.131321	0.0316745	0	0.196408	0.151322	0	0.109429	0	0.149801	0.0531992	0.0635197	0.0857205	0	0.168001	0.0582513
Chrysosplenium_pilosum_MD003-Chrysosplenium_tetrandrum_WH013	0.127297	0.0422255	0.0451983	0	0.223798	NA	0.563245	0.447303	0.235431	0.0991555	0.176085	0.100088	0.0399153	0.352811	0.111385	NA	0.0721117	0.265047	0.0361927	0	NA	0.0811885	0.134192	0.457759	0.131844	0.141683	NA	0.0459666	0.0975199	0.0479057	0.0725694	0.287792	0.235156	0.033938	0.267421	0.020499	0	0.307251	NA	NA	0.0871704	0	0.105625	0.0531992	0.127671	0	0	0.248921	0.0728519
Chrysosplenium_pilosum_MD003-Chrysosplenium_uniflorum_MD023	0.203932	0.0523683	0.0522208	0	0.184454	NA	0.32843	0.671589	0.637468	0.1411	0.0652524	0.0479008	0.0277102	0.31123	0.117524	NA	0.214893	0.285504	0.0291126	0	NA	0	0.142381	0.574696	0	0.158569	NA	0.0368798	0.114027	0.0270776	0.0774609	0.34653	0.141196	0.0551262	0	0.0283363	0	0.161648	0.618399	0	0.0689039	0	0.103911	0.0442864	0.10801	0.0365643	0	0.117501	0.0491482
Chrysosplenium_pilosum_MD003-Chrysosplenium_wrightii_WH008	0.211223	0.0640136	0.0612394	0	0.223798	NA	0.563245	0.391772	0.274965	0.0991555	0.117103	0.0439869	0.0259094	0.335929	0.146045	NA	0.0721117	0.263422	0.0361927	0	NA	0.123364	0.134192	0.393546	0	0.139735	NA	0.0459666	0.112125	0.0181672	0.0570824	0.345785	0.235156	0.0300341	0	0.0258526	0	0.318075	NA	NA	0.0871704	0	0.0957682	0.0531992	0.128506	0	0	0.389291	0.0728519
Chrysosplenium_pilosum_MD003-Chrysosplenium_zhangjiajieense_MD041	0.776634	0.039614	0.0342847	0	0.310155	NA	0.555204	0.295189	0.257816	0.276615	0.0349805	0.117466	0.0724003	0.309975	0.0288051	NA	0.122998	0.259595	0.0282336	0	0	0	0.141482	0.431809	0.085132	0.114672	NA	0.0700461	0.156537	0.0490942	0.0964249	0.402974	0.494116	0	0	0.0216786	0	0.191049	0.751143	0.268253	0.219143	0	0.128507	0.0664705	0.264906	0.0912071	0	0.574869	0.0487875
Chrysosplenium_pilosum_MD003-Chrysosplenium_zhouzhiense_MD021	0.263488	0.057777	0.0571188	0	0.213006	NA	0.409675	0.313251	0.301039	0.104394	0.14496	0.0990938	0.0162344	0.379099	0.0448188	NA	0.122337	0.234169	0.0527265	0	0	0	0.182006	0.530807	0.0506101	0.131972	0.146261	0.0494746	0.118152	0.023945	0.11544	0.44432	0.494116	0.0258584	0.268256	0.025664	0.122281	0.235943	0.318782	0	0.115364	0	0.137661	0.088438	0.13499	0.03636	0	0.410569	0.0511711
Chrysosplenium_pilosum_var__valdepilosum_MD016-Chrysosplenium_alternifolium_MD031	0.267134	0	0.0466594	0	0.146646	NA	0.394395	0.381748	0.228443	0.0934993	0.158414	0.0708464	0.0402744	0.339175	0.141568	NA	0.569054	0.190421	0.0326582	0	NA	0	0.0942284	0.842282	0	0.129843	NA	0.0442104	0.129834	0.0429207	0.0366945	0.229065	0.235156	0.0811738	0.261076	0	0	0.464792	NA	0	0.0376396	0	0.069558	0.132839	0.256313	0.112444	0	0.393652	0.0811681
Chrysosplenium_pilosum_var__valdepilosum_MD016-Chrysosplenium_carnosum_MD040	0.295472	0.0682787	0.0763322	0.0934583	0.241718	NA	0.291031	0.452709	0.229438	0.283662	0.168161	0.140872	0.0294579	0.385974	0.130526	0	0.28633	0.151446	0.108098	0.30338	NA	0	0.0707346	0.722282	0	0.173905	NA	0.0777223	0.219067	0.0770325	0.0765171	0.37852	0.0778642	0.102785	0.261076	0	0.0439589	0.450362	0.2687	0	0.0364497	NA	0.0663498	0.108824	0.258956	0.153988	0	0.379713	0.0487394
Chrysosplenium_pilosum_var__valdepilosum_MD016-Chrysosplenium_davidianum_MD025	0.274925	0	0.0636401	0	0.0867918	0	0.141264	0.395654	0.493996	0.281322	0.0548167	0.0648206	0.030025	0.349031	0.12164	NA	0.569054	0.121751	0.0304046	0	0	0.120568	0.0938674	0.791528	0	0.105325	NA	0.0888321	0.253487	0.0417626	0.0605748	0.256345	0.164827	0.065261	0.389619	0	0	0.197446	0.20298	0	0.0801393	0	0.104916	0.132839	0.0973229	0.170747	0	0.154721	0.0487394
Chrysosplenium_pilosum_var__valdepilosum_MD016-Chrysosplenium_flagelliferum_MD027	1.71495	0.0545147	0.119553	0.0677272	0.514803	NA	0.469367	0.429615	0.358651	0.172236	0.115416	0.101634	0.0309494	0.421128	0.214447	0	0.383373	0.20325	0.0384723	0	0	0.118039	0.0705981	0.676815	0.443404	0.22433	NA	0.067464	0.150627	0.0477383	0.0784002	0.296212	0.746236	0.066195	0.78597	0	0.0353587	0.746943	0.752098	0	0.0659182	NA	0.206743	0.103991	0.381721	0.270853	0	0.710678	0.473171
Chrysosplenium_pilosum_var__valdepilosum_MD016-Chrysosplenium_forrestii_MD038	0.58144	0	0.0556887	0	0.0874418	NA	0.235072	0.702443	NA	0.142207	0.24171	0.0967973	0.054707	0.381573	0.175268	NA	0.569054	0.167688	0.0361776	0	NA	0.161585	0.290205	0.766594	0.398312	0.149826	0.310039	0.117092	0.248593	0.0667549	0.060679	0.415131	0.141196	0.0962569	0.513035	0	0	0.48448	1.72962	0.286274	0.0342275	NA	0.139658	0.105298	0.192912	0.279588	0.33938	0.229929	0.040057
Chrysosplenium_pilosum_var__valdepilosum_MD016-Chrysosplenium_giraldianum_MD008	0.324241	0	0.0519765	0	0.206267	NA	0.180247	0.41584	0.370235	0.0999925	0.0971814	0.0782372	0.041305	0.334174	0.122867	NA	0.429036	0.196049	0.0259357	0	NA	0	0.14483	0.949678	0	0.139888	NA	0.0409342	0.150457	0.0515046	0.0462375	0.31724	0.244045	0.0897411	0.261076	0	0	0.334544	0.205858	0	0.0395175	NA	0.0754568	0.106341	0.170369	0.123558	0	0.225331	0.0342368
Chrysosplenium_pilosum_var__valdepilosum_MD016-Chrysosplenium_glossophyllum_MD030	0.324262	0	0.0766761	0	0.0764085	NA	0.203482	0.431576	0.52839	0.281322	0.0624626	0.049143	0.0315635	0.346089	0.114482	NA	0.569054	0.131152	0.0532736	0	0	0.0661514	0.0938674	0.59546	0	0.125921	NA	0.0644338	0.215752	0.0407178	0.066119	0.209972	0.141196	0.0667309	0.257892	0	0	0.247489	0.150746	0	0.10798	0	0.0985595	0.106286	0.117188	0.122527	0	0.223704	0.0810607
Chrysosplenium_pilosum_var__valdepilosum_MD016-Chrysosplenium_griffithii_MD036	0.414515	0	0.105156	0	0.121063	NA	0.308329	0.499909	0.558339	0.141284	0.0648074	0.160779	0.0300582	0.320541	0.210511	NA	0.569054	0.19091	0.0358283	0	NA	0.161585	0.189524	0.971908	0	0.124884	NA	0.105772	0.195893	0.0575945	0.0771164	0.232961	0.141196	0.0643204	0.261076	0	0	0.210667	0.967397	0.267571	0.0378823	NA	0.120292	0.105298	0.0516702	0.241331	0	0.333308	0.127687
Chrysosplenium_pilosum_var__valdepilosum_MD016-Chrysosplenium_griffithii_var__intermedium_MD029	0.414515	0	0.0780407	0	0.121063	NA	0.342502	0.617278	0.558339	0.141284	0.0648074	0.160779	0.0466555	0.301428	0.177859	NA	0.569054	0.1777	0.0520901	0	NA	0.161585	0.0940466	0.913989	0	0.149612	NA	0.105772	0.176215	0.0737533	0.0722761	0.260643	0.141196	0.067314	0.524226	0	0	0.18332	0.615954	0.104396	0.0378823	NA	0.162203	0.105298	0.0432107	0.241331	0	0.294527	0.0853721
Chrysosplenium_pilosum_var__valdepilosum_MD016-Chrysosplenium_henryi_MD022	0.324262	0	0.0746785	0	0.0764085	NA	0.203482	0.431576	0.52839	0.281322	0.0624626	0.049143	0.0315635	0.383898	0.114482	NA	0.569054	0.161307	0.0570647	0	0	0.0661514	0.0938674	0.612781	0	0.121433	NA	0.0644338	0.184315	0.0383046	0.0622608	0.164897	0.141196	0.0667309	0.257892	0	0	0.247489	0.150746	0	0.0689832	0	0.0836306	0.106286	0.117188	0.122527	0	0.223704	0.0810607
Chrysosplenium_pilosum_var__valdepilosum_MD016-Chrysosplenium_hydrocotylifolium_MD026	0.500753	0.205063	0.0668039	0	0.181721	0	0.33144	0.315652	0.263605	0.0927022	0.172794	0.137705	0.0958522	0.385879	0.18857	NA	0.273913	0.147766	0.0229663	0	0	0.0564206	0.189447	0.525885	0	0.118047	NA	0.112404	0.227125	0.0912322	0.0570619	0.397983	0.364319	0.083915	0.302593	0	0.051664	0.201686	0.36882	0.286213	0.0777749	NA	0.163489	0.17726	0.507554	0.355418	0	0.667472	0.0909381
Chrysosplenium_pilosum_var__valdepilosum_MD016-Chrysosplenium_japonicum_MD039	0.350775	0	0.0409476	0	0.146646	NA	0.393677	0.381748	0.228443	0.185628	0.158414	0.0708464	0.0357351	0.293278	0.141568	NA	0.569054	0.190417	0.0362401	0	NA	0	0.0942284	0.724719	0	0.134076	0.305528	0.0466924	0.120751	0.0406743	0.0387231	0.229065	0.148953	0.0794164	0.261076	0	0.0351078	0.464792	NA	0	0.0376396	0	0.069558	0.132839	0.256313	0.112444	0	0.393652	0.0603548
Chrysosplenium_pilosum_var__valdepilosum_MD016-Chrysosplenium_lanuginosum_MD024	0.355017	0.169716	0.0614484	0	0.130512	NA	0.218112	0.581181	0.590178	0.298511	0.267999	0.0474445	0.0421765	0.358415	0.101247	0	0.112386	0.169462	0.0295265	0	NA	0.0793986	0.143484	0.701385	0.174812	0.185281	0.154214	0.0655155	0.0871649	0.0386476	0.0498678	0.230464	0.141196	0.0784343	0.170352	0	0	0.233878	0.319444	0	0.0573812	0	0.121702	0.130316	0.0529619	0.105216	0	0.469864	0.105204
Chrysosplenium_pilosum_var__valdepilosum_MD016-Chrysosplenium_macrophyllum_MD035	0.502775	0	0.0398681	0	0.260358	NA	0.468068	0.307849	0.274923	0.277084	0.0550398	0.134004	0.0871969	0.278783	0.159483	NA	0.210791	0.156285	0.0242743	0	0	0	0.144009	0.635918	0.0500176	0.0920309	NA	0.0745956	0.189901	0.0570731	0.071481	0.355843	0.494116	0.03852	0.261076	0	0	0.340914	0.300972	0.267571	0.112385	NA	0.109373	0.129294	NA	0.189561	0	0.522367	0.0416245
Chrysosplenium_pilosum_var__valdepilosum_MD016-Chrysosplenium_nudicaule_MD034	0.419919	0	0.0635354	0	0.171519	NA	0.30101	0.52721	0.541002	0.285781	0.0902816	0.132151	0.0313628	0.326398	0.188562	NA	0.569054	0.16228	0.0451688	0	NA	0.161585	0.290205	0.823266	0	0.120078	NA	0.116523	0.124043	0.0346521	0.0697976	0.25837	0.132488	0.0669926	0.924222	0	0	0.357498	0.615954	0	0.0291119	NA	0.139197	0.105298	0.0863441	0.152332	0	0.32992	0.040057
Chrysosplenium_pilosum_var__valdepilosum_MD016-Chrysosplenium_serreanum_MD005	0.324825	0	0.0739288	0	0.111732	NA	0.429634	0.356518	0.253217	0.0990382	0.156767	0.0795999	0.0441271	0.305542	0.173761	NA	0.282185	0.161638	0.0361914	0	NA	0	0.144071	0.625686	0	0.146851	NA	0.0505941	0.115853	0.0623088	0.0325552	0.112566	0.11736	0.0736957	0.261076	0	0	0.370911	0.607645	0	0.0476579	NA	0.0705591	0.1335	0.0846152	0.122566	0	0.485596	0.056192
Chrysosplenium_pilosum_var__valdepilosum_MD016-Chrysosplenium_taibaishanense_MD020	0.345938	0	0.0702639	0	0.0757086	NA	0.225652	0.30299	0.559937	0.196466	0.0831091	0.0557195	0.0277933	0.278323	0.131279	NA	0.279163	0.152802	0.0361776	0	0	0.120568	0.068804	0.799869	0	0.0972009	0.280964	0.0749749	0.2391	0.0430846	0.0633644	0.318731	0.141196	0.0499382	0.257892	0	0	0.277417	0.150685	0	0.079828	0	0.100682	0.132839	0.0884297	0.191122	0	0.225245	0.0487394
Chrysosplenium_pilosum_var__valdepilosum_MD016-Chrysosplenium_tetrandrum_WH013	0.209418	0	0.038894	0	0.146646	NA	0.514565	0.430368	0.253217	0.0991154	0.238098	0.10832	0.057465	0.33565	0.203518	NA	0.569054	0.160945	0.0399477	0	NA	0.0811885	0.0942284	0.739945	0.101149	0.1364	NA	0.0466924	0.129834	0.0607617	0.0490731	0.237943	0.235156	0.0696639	0.525273	0	0	0.464792	NA	0	0.0344839	0	0.0711082	0.132839	0.252996	0.112444	0	0.329239	0.0811681
Chrysosplenium_pilosum_var__valdepilosum_MD016-Chrysosplenium_uniflorum_MD023	0.276829	0	0.0548734	0	0.121063	NA	0.254276	0.486701	0.541002	0.141284	0.0870163	0.0782372	0.045574	0.302854	0.229161	NA	1.1306	0.164616	0.0271346	0	NA	0	0.14483	0.897524	0	0.145665	NA	0.0434822	0.0893701	0.0453164	0.046073	0.211313	0.141196	0.109851	0.261076	0	0	0.246258	0.615954	0	0.0319784	NA	0.0752061	0.106286	0.258415	0.187739	0	0.184931	0.0468556
Chrysosplenium_pilosum_var__valdepilosum_MD016-Chrysosplenium_wrightii_WH008	0.313596	0	0.0557532	0	0.146646	NA	0.514565	0.377318	0.29407	0.0991154	0.158414	0.0569302	0.0392584	0.320067	0.251616	NA	0.569054	0.159546	0.0399477	0	NA	0.123364	0.0942284	0.672164	0	0.134658	NA	0.0466924	0.14296	0.0320383	0.0355343	0.190225	0.235156	0.0624443	0.261076	0	0	0.448702	NA	0	0.0344839	0	0.069558	0.132839	0.254741	0.112444	0	0.460071	0.0811681
Chrysosplenium_pilosum_var__valdepilosum_MD016-Chrysosplenium_zhangjiajieense_MD041	0.891987	0	0.0366676	0	0.151309	NA	0.508718	0.276796	0.274923	0.277084	0.0437546	0.134004	0.0873802	0.308381	0.159483	NA	0.283215	0.147493	0.0263911	0	0	0	0.144009	0.613022	0.0631463	0.110168	NA	0.0826196	0.194447	0.0643874	0.0552706	0.28774	0.494116	0.0445459	0.125288	0	0	0.271046	0.747564	0.266021	0.147339	0	0.0930691	0.17726	NA	0.227076	0	0.592862	0.046489
Chrysosplenium_pilosum_var__valdepilosum_MD016-Chrysosplenium_zhouzhiense_MD021	0.379483	0	0.0591929	0	0.140764	NA	0.367914	0.33467	0.325777	0.104743	0.173071	0.111919	0.0328743	0.314651	0.107225	NA	0.281662	0.15683	0.049573	0	0	0	0.286757	0.793619	0.0416936	0.120988	0.146261	0.055828	0.157121	0.0426054	0.0729367	0.332312	0.494116	0.0804957	0.526706	0	0.101338	0.334315	0.317944	0	0.0670089	NA	0.0826121	0.0528566	0.518448	0.167928	0	0.467412	0.0386769
Chrysosplenium_qinlingense_MD009-Chrysosplenium_alternifolium_MD031	0.0851885	0	0.0397291	0	0.0632188	NA	0.292144	0.206898	0.167273	0.0728726	0.0621338	0.0766169	0.0194462	0.396465	0.130944	NA	0.190207	0.196588	0	0	NA	0	0.193297	0.683556	0	0.110737	0.596127	0.0297026	0.0616887	0	0.0146738	0.460148	0.158878	0.0444185	NA	1.60656e-11	0	0.368249	0.0787542	0	0	0	0.0360023	0	0.0429103	0.1155	0	0.222777	0.0397866
Chrysosplenium_qinlingense_MD009-Chrysosplenium_carnosum_MD040	0.0884155	0.0670084	0.0754541	0.150607	0.183678	NA	0.252222	0.218336	0.211772	0.219301	0.062928	0.100555	0	0.442641	0.0633318	0	0.14043	0.156745	0.0733029	0.0786017	NA	0	0.146245	0.703893	0	0.144059	0.596127	0.0480931	0.0761186	0.0238725	0.03445	0.700885	0.0793953	0.0471173	NA	2.02893e-11	0.047283	0.418152	0.0842037	0	0	NA	0.0341209	0	0	0.166308	0	0.250352	0.0328549
Chrysosplenium_qinlingense_MD009-Chrysosplenium_davidianum_MD025	0.117978	0	0.0618175	0	0.0398501	0	0.18791	0.183731	0.374152	0.185347	0	0.0673556	0	0.486761	0.0691802	NA	0.190207	0.126877	0	0	0	0.0790405	0.194081	0.613831	0	0.0917951	0.596127	0.0566126	0.166387	0	0.0459158	0.4691	0.0908437	0.033453	0.549458	1.07805e-11	0	0.138076	0.038649	0	0.0557926	0	0.0647933	0	0.0345707	0.182789	0	0.1051	0.0328549
Chrysosplenium_qinlingense_MD009-Chrysosplenium_flagelliferum_MD027	0.552445	0.0587147	0.119731	0.0959528	0.376362	NA	0.368161	0.257091	0.26833	0.161126	0.057335	0.105537	0.0414403	0.545687	0.0630479	0	0.219409	0.211249	0	0	0	0.0754525	0.145784	0.630693	0.447305	0.202343	0.596127	0.0468563	0.0562917	0	0.042368	0.475884	0.0598873	0.0340172	NA	4.05331e-11	0.0348256	0.47653	0.29398	0	0.0419454	NA	0.174124	0	0.085651	0.201182	0	0.515863	0.240281
Chrysosplenium_qinlingense_MD009-Chrysosplenium_forrestii_MD038	0.345721	0	0.0524863	0	0.0401475	NA	0.197749	0.373124	0.290743	0.110229	0.118871	0.102468	0.0348727	0.452169	0.0451046	NA	0.190207	0.173364	0	0	NA	0.114869	0.44929	0.756201	0.398352	0.124735	0.301719	0.0867369	0.156267	0.0219556	0.0303484	0.532084	0.144867	0.0506925	NA	1.88961e-11	0	0.414879	0.303452	0.286274	0	NA	0.0900817	0	0.0646478	0.181166	0.33938	0.136041	0.0302299
Chrysosplenium_qinlingense_MD009-Chrysosplenium_giraldianum_MD008	0.144971	0	0.0461135	0	0.107961	NA	0.158944	0.240268	0.3463	0.0703164	0.06065	0.0796947	0.0200074	0.44339	0.0965102	NA	0.210124	0.204156	0	0	NA	0	0.299084	1.06234	0	0.133495	0.596127	0.0302447	0.0955626	0.017455	0.015994	0.555946	0.136632	0.0477543	NA	6.80559e-12	0	0.136963	0.0607535	0	0	NA	0.0239302	0	0.0331285	0.132911	0	0.133792	0.0281013
Chrysosplenium_qinlingense_MD009-Chrysosplenium_glossophyllum_MD030	0.130099	0	0.0737026	0	0.0350956	NA	0.226301	0.219556	0.403279	0.185347	0	0.0520802	0	0.406439	0.0656749	NA	0.190207	0.160646	0.0268596	0	0	0.0510293	0.194081	0.500101	0	0.113124	0.596127	0.0421647	0.114721	0	0.0457252	0.411573	0.144867	0.0349422	0.272524	3.85642e-11	0	0.207945	0.0328835	0	0.0786194	0	0.0582113	0	0.0396363	0.134575	0	0.158606	0.0529192
Chrysosplenium_qinlingense_MD009-Chrysosplenium_griffithii_MD036	0.206722	0	0.0925292	0	0.0541649	NA	0.254225	0.249238	0.552643	0.093112	0	0.176839	0	0.387582	0.0684794	NA	0.190207	0.199533	0	0	NA	0.114869	0.291954	0.938104	0	0.104994	0.596127	0.0746963	0.156336	0.0189215	0.0399235	0.475075	0.144867	0.0330571	NA	2.75107e-11	0	0.135995	0.118801	0.267571	0	NA	0.0548391	0	0	0.148936	0	0.197329	0.0756259
Chrysosplenium_qinlingense_MD009-Chrysosplenium_griffithii_var__intermedium_MD029	0.206722	0	0.0729181	0	0.0541649	NA	0.279611	0.303193	0.552643	0.093112	0	0.176839	0.0225865	0.347621	0.0518829	NA	0.190207	0.184332	0.0302418	0	NA	0.114869	0.193057	0.877289	0	0.127314	0.596127	0.0746963	0.14471	0.0392785	0.0355098	0.534509	0.144867	0.0341971	NA	2.75107e-11	0	0.110464	0.059397	0.104396	0	NA	0.0798935	0	0	0.148936	0	0.198392	0.0505791
Chrysosplenium_qinlingense_MD009-Chrysosplenium_henryi_MD022	0.130099	0	0.0702177	0	0.0350956	NA	0.226301	0.219556	0.403279	0.185347	0	0.0520802	0	0.466054	0.0656749	NA	0.190207	0.169453	0.0287714	0	0	0.0510293	0.194081	0.516668	0	0.108877	0.596127	0.0421647	0.113848	0	0.0429947	0.360637	0.144867	0.0349422	0.272524	3.85642e-11	0	0.207945	0.0328835	0	0.0440293	0	0.0430004	0	0.0396363	0.134575	0	0.158606	0.0529192
Chrysosplenium_qinlingense_MD009-Chrysosplenium_hydrocotylifolium_MD026	0.30854	0.209371	0.0593277	0	0.138173	0	0.246927	0.23859	0.254363	0.0689592	0.105439	0.160206	0.0773476	0.419813	0.069271	NA	0.206928	0.16296	0	0	0	0.0454138	0.291849	0.528919	0	0.105671	0.596127	0.0993336	0.127801	0.0447301	0.0295684	0.488108	0.141664	0.0433619	0.270362	1.60207e-11	0.0553963	0.156799	0.0927689	0.286213	0.0587797	NA	0.127388	0	0.192943	0.269557	0	0.335726	0.0652245
Chrysosplenium_qinlingense_MD009-Chrysosplenium_japonicum_MD039	0.102435	0	0.0421026	0	0.0632188	NA	0.281295	0.194283	0.167273	0.144537	0.0621338	0.0766169	0.0164416	0.35301	0.130944	NA	0.190207	0.196595	0	0	NA	0	0.193297	0.633678	0	0.115409	0.297922	0.0306927	0.0601652	0	0.0155621	0.460148	0.138237	0.043813	NA	1.60656e-11	0.0363294	0.368249	0.0787542	0	0	0	0.0360023	0	0.0429103	0.1155	0	0.222777	0.0344835
Chrysosplenium_qinlingense_MD009-Chrysosplenium_lanuginosum_MD024	0.165025	0.178216	0.0442539	0	0.0797882	NA	0.189925	0.283343	0.578977	0.069549	0.114883	0.0495716	0.018292	0.491208	0.0773673	0	0.0774329	0.196211	0	0	NA	0.0584953	0.296165	0.517686	0.17491	0.168431	0.197651	0.0488819	0.0770506	0	0.035073	0.400441	0.144867	0.0472814	0.135247	1.63481e-11	0	0.142519	0.0784147	0	0.0345156	0	0.055671	0.0888591	0	0.111399	0	0.293743	0.0862445
Chrysosplenium_qinlingense_MD009-Chrysosplenium_macrophyllum_MD035	0.28553	0	0.0334795	0	0.187039	NA	0.353187	0.207314	0.256983	0.205688	0	0.158459	0.0737187	0.328919	0.063281	NA	0.165161	0.16011	0	0	0	0	0.297226	0.660639	0.050398	0.0867189	0.596127	0.0658262	0.100575	0.0190078	0.036515	0.579769	0.120294	0.014686	NA	5.36111e-12	0	0.319269	0.0465009	0.267571	0.117575	NA	0.0955293	0	0.06583	0.122926	0	0.336612	0.0306419
Chrysosplenium_qinlingense_MD009-Chrysosplenium_nudicaule_MD034	0.2355	0	0.0606253	0	0.101871	NA	0.21456	0.272618	0.527851	0	0	0.140425	0	0.393608	0.0595326	NA	0.190207	0.169415	0	0	NA	0.114869	0.44929	0.838862	0	0.0985182	0.596127	0.0764063	0.0839633	0	0.0428821	0.57156	0.136632	0.0383614	NA	2.75107e-11	0	0.276448	0.059397	0	0	NA	0.0897935	0	0	0.164711	0	0.195878	0.0302299
Chrysosplenium_qinlingense_MD009-Chrysosplenium_serreanum_MD005	0.235359	0	0.0723254	0	0.0488943	NA	0.31621	0.19336	0.187792	0.0694315	0.0608112	0.0867368	0.0218854	0.367645	0.0438588	NA	0.167691	0.167096	0	0	NA	0	0.297125	0.616364	0	0.126813	0.596127	0.0355396	0.0310649	0.0206511	0	0.311824	0.0792797	0.0412903	NA	2.37712e-11	0	0.278433	0.058437	0	0	NA	0.0243018	0	0	0.112477	0	0.258301	0.0293708
Chrysosplenium_qinlingense_MD009-Chrysosplenium_taibaishanense_MD020	0.171183	0	0.0673561	0	0.0347409	NA	0.241036	0.155689	0.430794	0.13823	0	0.0585761	0	0.352602	0.0727345	NA	0.139256	0.158313	0	0	0	0.0790405	0.14164	0.654716	0	0.0888504	0.273335	0.0456787	0.159564	0	0.0436466	0.52333	0.144867	0.030343	0.272524	4.89685e-11	0	0.207214	0.0328576	0	0.0646916	0	0.0647826	0	0.0323685	0.107818	0	0.159281	0.0328549
Chrysosplenium_qinlingense_MD009-Chrysosplenium_tetrandrum_WH013	0.102027	0	0.0398682	0	0.0632188	NA	0.349536	0.227117	0.187792	0.0691351	0.124729	0.118563	0.0364538	0.393658	0.0696821	NA	0.190207	0.166761	0	0	NA	0.0599458	0.193297	0.651652	0.101495	0.117311	0.596127	0.0306927	0.0616887	0.0189521	0.0283635	0.341832	0.158878	0.0396153	NA	1.3107e-11	0	0.368249	0.0787542	0	0	0	0.042067	0	0.0725864	0.1155	0	0.195062	0.0397866
Chrysosplenium_qinlingense_MD009-Chrysosplenium_uniflorum_MD023	0.133282	0	0.0486693	0	0.0541649	NA	0.211428	0.220717	0.527851	0.093112	0	0.0796947	0.0228443	0.348742	0.068489	NA	0.377636	0.189523	0	0	NA	0	0.299084	1.00139	0	0.116502	0.596127	0.0312977	0.068348	0	0.0166663	0.475997	0.144867	0.0428653	NA	2.5977e-11	0	0.107452	0.059397	0	0	NA	0.023848	0	0.0390377	0.17368	0	0.111399	0.0264707
Chrysosplenium_qinlingense_MD009-Chrysosplenium_wrightii_WH008	0.266545	0	0.0588325	0	0.0632188	NA	0.349536	0.211398	0.202249	0.0691351	0.0621338	0.061537	0.0186527	0.391575	0.0704792	NA	0.190207	0.164728	0	0	NA	0.0810704	0.193297	0.563328	0	0.115168	0.596127	0.0306927	0.0811342	0	0.0142592	0.389188	0.158878	0.0365209	NA	5.4281e-12	0	0.389496	0.156813	0	0	0	0.0360023	0	0.080221	0.1155	0	0.268031	0.0397866
Chrysosplenium_qinlingense_MD009-Chrysosplenium_zhangjiajieense_MD041	0.45643	0	0.0279034	0	0.114802	NA	0.383127	0.210812	0.256983	0.205688	0	0.158459	0.074029	0.377728	0.063281	NA	0.222115	0.1413	0	0	0	0	0.297226	0.601606	0.0636122	0.0954549	0.596127	0.0656368	0.0960996	0.0212635	0.0188566	0.474753	0.120294	0.0158001	0	1.61019e-11	0	0.238575	0.117605	0.266021	0.176659	0	0.0582393	0	0.132656	0.147059	0	0.390341	0.0332903
Chrysosplenium_qinlingense_MD009-Chrysosplenium_zhouzhiense_MD021	0.269725	0	0.0625433	0	0.0636936	NA	0.230321	0.219133	0.230895	0.107213	0.0939306	0.125044	0	0.337968	0.0614533	NA	0.0879709	0.171467	0.02499	0	0	0	0.365082	0.822935	0.0420225	0.112912	0.186256	0.0413454	0.0559564	0	0.0380476	0.543353	0.120294	0.0361275	NA	3.22066e-12	0.101855	0.280134	0.0780509	0	0.0426291	NA	0.0466975	0.13659	0.0522846	0.0572119	0	0.311612	0.0292586
Chrysosplenium_ramosum_MD001-Chrysosplenium_alternifolium_MD031	0.0524675	0	0.0167272	0	0.128264	NA	0.502519	0.247963	0.165453	0.0549873	0.0819345	0.0599447	0.0202148	0.364552	0.106532	NA	0.840823	0.190165	0	0	NA	0	0.193297	0.891615	0	0.09149	0.300591	0.049082	0.0632453	0	0.0283355	0.306555	0.123249	0.0383916	NA	0	0	0.368249	0.120302	NA	0	0	0.0788326	0	0.0514938	0.115441	0	0.135476	0.0807733
Chrysosplenium_ramosum_MD001-Chrysosplenium_carnosum_MD040	0.0520156	0.0874865	0.0435955	0.150607	0.184369	NA	0.378797	0.242568	0.207054	0.165709	0.0836414	0.075215	0	0.396657	0.0654919	0	0.424998	0.149799	0.080149	0.30338	NA	0	0.146245	0.837751	NA	0.141138	0.300591	0.0942385	0.056851	0.027826	0.0509821	0.382081	0.068357	0.040466	NA	0	0.0961396	0.418152	0.100021	0	0	0	0.0856617	0	0	0.166308	0	0.164346	0.0485013
Chrysosplenium_ramosum_MD001-Chrysosplenium_davidianum_MD025	0.105606	0	0.0347172	0	0.0889244	0	0.214175	0.203554	0.392999	0.132549	0	0.0505425	0	0.405044	0.0517333	NA	0.840823	0.121296	0	0	0	0.0581688	0.194081	0.705699	0	0.0857943	0.300591	0.0893772	0.155503	0	0.0497917	0.332628	0.0723395	0.0304776	0.549458	0	0	0.138076	0.0474737	0	0.0557926	0	0.138148	0	0.030342	0.182634	0	0.0681545	0.0485013
Chrysosplenium_ramosum_MD001-Chrysosplenium_flagelliferum_MD027	0.712018	0.0718408	0.0824344	0.0959528	0.338267	NA	0.548769	0.27273	0.324128	0.134435	0.0673452	0.078263	0.0428666	0.530479	0.0571965	0	0.463508	0.20542	0	0	0	0.0548628	0.145784	0.785249	0.896706	0.198654	0.300591	0.0861811	0.0485873	0	0.0614325	0.403076	0.0856957	0.030337	NA	0	0.0485983	0.47653	0.354142	NA	0.0419454	0	0.245117	0	0.103943	0.200923	0	0.373756	0.470223
Chrysosplenium_ramosum_MD001-Chrysosplenium_forrestii_MD038	0.413577	0	0.0302429	0	0.0895528	NA	0.306107	0.434476	NA	0.0894484	0.158453	0.0762534	0.0356138	0.435756	0.037347	NA	0.840823	0.174094	0	0	NA	0.0908504	0.44929	0.712305	0.779183	0.12228	0.152155	0.136533	0.1298	0.023423	0.0455349	0.324121	0.109447	0.0466523	NA	0	0	0.414879	0.411895	0.288906	0	0	0.183271	0	0.0738386	0.181058	0.164951	0.081611	0.0398636
Chrysosplenium_ramosum_MD001-Chrysosplenium_giraldianum_MD008	0.150786	0	0.018715	0	0.144923	NA	0.242121	0.261292	0.352893	0.0536463	0.0691495	0.0575141	0.0207287	0.425089	0.0881451	NA	0.559444	0.164192	0	0	NA	0	0.299084	1.03539	0	0.130014	0.300591	0.0624563	0.0728992	0.0192145	0.0341237	0.349122	0.11225	0.0408797	NA	0	0	0.136963	0.0824305	0	0	0	0.0803253	0	0.0387079	0.132822	0	0.0802786	0.0340672
Chrysosplenium_ramosum_MD001-Chrysosplenium_glossophyllum_MD030	0.125442	0	0.0469678	0	0.0800196	NA	0.273761	0.240211	0.442578	0.132549	0	0.0410051	0	0.347746	0.0498867	NA	0.840823	0.15506	0.0289442	0	0	0.0420315	0.194081	0.539329	0	0.107967	0.300591	0.070575	0.112042	0	0.05559	0.248527	0.109447	0.031041	0.272524	0	0	0.207945	0.0392857	0	0.0786194	0	0.126071	0	0.0342659	0.13442	0	0.103409	0.080693
Chrysosplenium_ramosum_MD001-Chrysosplenium_griffithii_MD036	0.224751	0	0.0629105	0	0.109458	NA	0.390733	0.24739	0.590884	0.066566	0	0.12932	0	0.368406	0.0657281	NA	0.840823	0.193985	0	0	NA	0.0908504	0.291954	1.04024	0	0.100453	0.300591	0.117863	0.133572	0.0202145	0.0591614	0.305618	0.109447	0.0308428	NA	0	0	0.135995	0.161268	0.269885	0	0	0.124347	0	0	0.149098	0	0.123466	0.126897
Chrysosplenium_ramosum_MD001-Chrysosplenium_griffithii_var__intermedium_MD029	0.224751	0	0.0464652	0	0.109458	NA	0.428165	0.334093	0.590884	0.066566	0	0.12932	0.0233969	0.326804	0.0577634	NA	0.840823	0.178388	0.0324433	0	NA	0.0908504	0.193057	0.910678	0	0.124059	0.300591	0.117863	0.12417	0.0391558	0.0589791	0.328592	0.109447	0.0319292	NA	0	0	0.110464	0.0806364	0.106837	0	0	0.160817	0	0	0.149098	0	0.124099	0.0848211
Chrysosplenium_ramosum_MD001-Chrysosplenium_henryi_MD022	0.125442	0	0.0447126	0	0.0800196	NA	0.273761	0.240211	0.442578	0.132549	0	0.0410051	0	0.41794	0.0498867	NA	0.840823	0.16422	0.0311521	0	0	0.0420315	0.194081	0.558194	0	0.103254	0.300591	0.070575	0.111405	0	0.0510423	0.214357	0.109447	0.031041	0.272524	0	0	0.207945	0.0392857	0	0.0440293	0	0.109776	0	0.0342659	0.13442	0	0.103409	0.080693
Chrysosplenium_ramosum_MD001-Chrysosplenium_hydrocotylifolium_MD026	0.348421	0.241294	0.0329293	0	0.187188	0	0.350255	0.224577	0.200996	0.052555	0.130772	0.105148	0.0774596	0.378059	0.0803325	NA	0.437612	0.156447	0	0	0	0.0369533	0.291849	0.605608	0	0.103949	0.300591	0.144914	0.112726	0.0518663	0.0457504	0.3122	0.190209	0.0377532	0.270362	0	0.0717694	0.156799	0.118136	0.288541	0.0587797	0	0.20318	0	0.225407	0.269092	0	0.302737	0.0904076
Chrysosplenium_ramosum_MD001-Chrysosplenium_japonicum_MD039	0.0647987	0	0.0177441	0	0.128264	NA	0.49125	0.233118	0.165453	0.109101	0.0819345	0.0599447	0.0169428	0.321143	0.106532	NA	0.840823	0.19018	0	0	NA	0	0.193297	0.746128	0	0.0969494	0.150505	0.0513278	0.0597085	0	0.0300501	0.306555	0.11384	0.0379045	NA	0	0.0442587	0.368249	0.120302	NA	0	0	0.0788326	0	0.0514938	0.115441	0	0.135476	0.0600608
Chrysosplenium_ramosum_MD001-Chrysosplenium_lanuginosum_MD024	0.177864	0.210983	0.0259683	0	0.118363	NA	0.271086	0.326983	0.485425	0.160175	0.153119	0.0389879	0.018917	0.459261	0.0600202	0	0.16468	0.171167	0	0	NA	0.0458506	0.296165	0.538608	0.257443	0.140381	0.09971	0.0782087	0.0597956	0	0.0422343	0.307701	0.109447	0.0470195	0.135247	0	0	0.142519	0.0958337	0	0.0345156	0	0.125767	0.0888591	0	0.111254	0	0.187625	0.104683
Chrysosplenium_ramosum_MD001-Chrysosplenium_macrophyllum_MD035	0.32726	0	0.0143392	0	0.233624	NA	0.574145	0.235323	0.19973	0.157026	0	0.102427	0.074132	0.292912	0.0717507	NA	0.36616	0.153443	0	0	0	0	0.297226	0.836995	0.0632327	0.0820133	0.300591	0.0925446	0.0939096	0.0214395	0.0539959	0.375832	0.172183	0.0123263	NA	0	0	0.319269	0.0592128	0.269885	0.117575	0	0.175792	0	0.0878624	0.122729	0	0.221434	0.0413655
Chrysosplenium_ramosum_MD001-Chrysosplenium_nudicaule_MD034	0.254804	0	0.0340422	0	0.16265	NA	0.319286	0.300112	0.568387	0.134755	0	0.102523	0	0.351321	0.0610748	NA	0.840823	0.163745	0	0	NA	0.0908504	0.44929	0.863536	0	0.094165	0.300591	0.130705	0.0693462	0	0.0578191	0.40865	0.103161	0.0345855	NA	0	0	0.276448	0.0806364	0	0	0	0.182725	0	0	0.164695	0	0.122484	0.0398636
Chrysosplenium_ramosum_MD001-Chrysosplenium_serreanum_MD005	0.173268	0	0.0391629	0	0.106123	NA	0.518696	0.216437	0.187257	0.0529295	0.0807508	0.0660478	0.0226227	0.320937	0.0272033	NA	0.370034	0.161212	0	0	NA	0	0.297125	0.631399	NA	0.112186	0.300591	0.0605296	0.0326736	0.0233975	0.0169884	0.210716	0.0615076	0.0359911	NA	0	0	0.278433	0.079362	NA	0	0	0.0823098	0	0	0.11229	0	0.15144	0.0558435
Chrysosplenium_ramosum_MD001-Chrysosplenium_taibaishanense_MD020	0.179417	0	0.036966	0	0.0792372	NA	0.287999	0.168545	0.468581	0.105412	0	0.0451795	0	0.293209	0.0547835	NA	0.411736	0.151914	0	0	0	0.0581688	0.14164	0.770075	0	0.0832677	0.138054	0.0797799	0.12999	0	0.0533222	0.372296	0.109447	0.0278496	0.272524	0	0	0.207214	0.0392551	0	0.0646916	0	0.127685	0	0.0287727	0.107734	0	0.103869	0.0485013
Chrysosplenium_ramosum_MD001-Chrysosplenium_tetrandrum_WH013	0.0653202	0	0.0169627	0	0.128264	NA	0.651161	0.262943	0.187257	0.052699	0.164383	0.0937244	0.0371787	0.36177	0.0532815	NA	0.840823	0.160978	0	0	NA	0.0468375	0.193297	0.765857	0.131844	0.0980698	0.300591	0.0513278	0.0632453	0.0212298	0.0416291	0.242579	0.123249	0.0346942	NA	0	0	0.368249	0.120302	NA	0	0	0.0901269	0	0.0846625	0.115441	0	0.121963	0.0807733
Chrysosplenium_ramosum_MD001-Chrysosplenium_uniflorum_MD023	0.128219	0	0.0194399	0	0.109458	NA	0.337717	0.281957	0.568387	0.066566	0	0.0575141	0.0236722	0.323846	0.0768356	NA	1.36113	0.18182	0	0	NA	0	0.299084	1.06757	0	0.113722	0.300591	0.0673629	0.0557087	0	0.03217	0.264436	0.109447	0.0372134	NA	0	0	0.107452	0.0806364	0	0	0	0.080059	0	0.0468897	0.173607	0	0.0576669	0.046564
Chrysosplenium_ramosum_MD001-Chrysosplenium_wrightii_WH008	0.195397	0	0.0333651	0	0.128264	NA	0.651161	0.250566	0.240035	0.052699	0.0819345	0.0496111	0.0193212	0.360904	0.0484496	NA	0.840823	0.159212	0	0	NA	0.0594628	0.193297	0.617554	0	0.0979836	0.300591	0.0513278	0.0808639	0	0.0274259	0.277871	0.123249	0.0322584	NA	0	0	0.389496	0.239537	NA	0	0	0.0788326	0	0.0935982	0.115441	0	0.169538	0.0807733
Chrysosplenium_ramosum_MD001-Chrysosplenium_zhangjiajieense_MD041	0.545059	0	0.0121101	0	0.163295	NA	0.619709	0.214775	0.19973	0.157026	0	0.102427	0.0744806	0.331522	0.0717507	NA	0.458012	0.136504	0	0	0	0	0.297226	0.714307	0.085132	0.092361	0.300591	0.0994021	0.0928452	0.024351	0.0411361	0.381863	0.172183	0.013528	0	0	0	0.238575	0.159718	0.268253	0.176659	0	0.111886	0	0.177055	0.146901	0	0.262134	0.0462277
Chrysosplenium_ramosum_MD001-Chrysosplenium_zhouzhiense_MD021	0.236015	0	0.038516	0	0.131606	NA	0.367359	0.228536	0.281925	0.0745715	0.116998	0.0936769	0	0.303492	0.058388	NA	0.204652	0.159934	0.0267005	0	0	0	0.365082	0.837888	0.0506101	0.10945	0.0936649	0.0678156	0.0522671	0	0.0570531	0.374999	0.172183	0.0303384	NA	0	0.141598	0.280134	0.0953932	0	0.0426291	0	0.114345	0.13659	0.0654723	0.0572026	0	0.113517	0.0384863
Chrysosplenium_sinicum_MD004-Chrysosplenium_alternifolium_MD031	0.157133	0.33205	0.041654	0	0.180643	0	0.469884	0.278256	0.194924	0	0.0479629	0.0970855	0.0672774	0.452791	0.173951	NA	0	0.227607	0	0	0	0	0.145465	0.369946	0.101151	0.129658	0.309107	0.0793021	0.122574	0.05567	0.0444583	0.262252	0.119906	0.0707164	NA	0	0	0.275483	0.830688	0	0.0892615	0	0.0756024	0	0.218918	0.106411	0	0.225721	0.101865
Chrysosplenium_sinicum_MD004-Chrysosplenium_carnosum_MD040	0.265919	0.370148	0.0836501	0.0648336	0.197809	0	0.345162	0.289421	0.176895	0.16207	0.0491166	0.137674	0.0535395	0.444786	0.0680008	0	0	0.223728	0.0498499	0.137855	0.299568	0	0.0977392	0.421657	0.257299	0.180752	0.309107	0.175315	0.154712	0.102647	0.0809263	0.329072	0.039573	0.0824793	NA	0	0.0430961	0.245291	0.259658	0	0.0979914	NA	0.0665781	0	0.208186	0.162217	0	0.260056	0.0830608
Chrysosplenium_sinicum_MD004-Chrysosplenium_davidianum_MD025	0.367592	0.265817	0.0486619	0	0.123205	0	0.167142	0.277652	0.372842	0.0923999	0	0.102142	0.0642379	0.461342	0.116469	NA	0	0.181196	0	0	0	0.0606476	0.145827	0.366786	0.101199	0.112745	0.309107	0.148021	0.21644	0.052022	0.0743622	0.23676	0.0839711	0.0604563	1.11573	0	0	0.104964	0.206486	0	0.123377	0	0.10243	0	0.12729	0.118394	0	0.0738836	0.0830608
Chrysosplenium_sinicum_MD004-Chrysosplenium_flagelliferum_MD027	0.962431	0.370491	0.135936	0.0505828	0.386385	0	0.517354	0.248338	0.307727	0.122914	0.0474862	0.138078	0.0978368	0.579502	0.0895773	0	0.13516	0.259423	0	0	NA	0.0569584	0.0972048	0.416797	0.638124	0.210986	0.309107	0.130015	0.122796	0.0619798	0.112969	0.3505	0.505685	0.0601754	NA	0	0.0432127	0.392559	0.608733	0	0.138342	NA	0.140471	0	0.264096	0.103378	0	0.675204	0.257994
Chrysosplenium_sinicum_MD004-Chrysosplenium_forrestii_MD038	0.672454	0.329609	0.0465296	0	0.124289	0	0.284323	0.526346	NA	0.0549528	0.0882881	0.135513	0.0845914	0.447544	0.0646373	NA	0	0.22949	0	0	0	0.0956693	0.597562	0.379294	0.531321	0.159638	0.156377	0.205468	0.211824	0.0867668	0.0348283	0.279179	0.071919	0.0815434	NA	0	0	0.243324	1.00579	0.288208	0.0788662	NA	0.124347	0	0.1894	0.103962	0.158764	0.0981945	0.0756988
Chrysosplenium_sinicum_MD004-Chrysosplenium_giraldianum_MD008	0.399765	0.339813	0.0485774	0	0.197201	0	0.220413	0.313033	0.338921	0	0.0497072	0.122875	0.0699542	0.466189	0.162136	NA	0.09082	0.253828	0	0	0	0	0.298237	0.404768	0.0852973	0.152771	0.309107	0.117463	0.171403	0.0614109	0.0552681	0.266875	0.124219	0.075551	NA	0	0	0.136334	0.211822	0	0.0996894	NA	0.070677	0	0.182777	0.128724	0	0.0961546	0.0703052
Chrysosplenium_sinicum_MD004-Chrysosplenium_glossophyllum_MD030	0.4447	0.33751	0.0714072	0	0.110952	0	0.249208	0.304737	0.402186	0.0923999	0	0.0773316	0.0599169	0.391971	0.111026	NA	0	0.193967	0.0226085	0	0	0.0659228	0.145827	0.360904	0.130979	0.13288	0.309107	0.117355	0.198186	0.0514022	0.081021	0.190877	0.071919	0.0613807	0.827947	0	0	0.169678	0.164486	0	0.180544	0	0.0983705	0	0.143686	0.0830896	0	0.149083	0.0959209
Chrysosplenium_sinicum_MD004-Chrysosplenium_griffithii_MD036	0.501914	0.234049	0.0920538	0	0.158975	0	0.291995	0.410766	0.497246	0	0	0.202914	0.0612034	0.386189	0.104536	NA	0	0.266984	0	0	0	0.0956693	0.292638	0.452531	0.130979	0.120534	0.309107	0.159892	0.215786	0.0716002	0.0481392	0.235864	0.071919	0.0594574	NA	0	0	0.119403	0.603451	0.269628	0.0896292	NA	0.103633	0	0.104235	0.105699	0	0.181417	0.123068
Chrysosplenium_sinicum_MD004-Chrysosplenium_griffithii_var__intermedium_MD029	0.501914	0.209961	0.0703099	0	0.158975	0	0.328159	0.476335	0.497246	0	0	0.202914	0.0836033	0.365781	0.0885299	NA	0	0.245275	0.0213116	0	0	0.0956693	0.14515	0.448729	0.130979	0.144546	0.309107	0.159892	0.200558	0.0900399	0.0416875	0.255329	0.071919	0.0613548	NA	0	0	0.117887	0.418635	0.0771356	0.0896292	NA	0.1133	0	0.0943196	0.105699	0	0.150559	0.0950883
Chrysosplenium_sinicum_MD004-Chrysosplenium_henryi_MD022	0.4447	0.339813	0.0699711	0	0.110952	0	0.249208	0.304737	0.402186	0.0923999	0	0.0773316	0.0599169	0.424826	0.111026	NA	0	0.227222	0.0237985	0	0	0.0659228	0.145827	0.372979	0.130979	0.128902	0.309107	0.117355	0.198147	0.0476474	0.0765722	0.141972	0.071919	0.0613807	0.827947	0	0	0.169678	0.164486	0	0.131313	0	0.0813528	0	0.143686	0.0830896	0	0.149083	0.0959209
Chrysosplenium_sinicum_MD004-Chrysosplenium_hydrocotylifolium_MD026	0.583925	0.455323	0.0541923	0	0.240263	0	0.324823	0.271406	0.215441	0	0.0898863	0.19021	0.112007	0.43866	0.0717837	NA	0.127081	0.215433	0	0	NA	0.0382155	0.292725	0.324547	0.0632929	0.128401	0.309107	0.187123	0.188634	0.11522	0.0716963	0.323207	0.24721	0.0717498	0.659778	0	0.0959769	0.163329	0.312427	0.288299	0.184096	NA	0.147863	0	0.357865	0.202427	0	0.603853	0.0943648
Chrysosplenium_sinicum_MD004-Chrysosplenium_japonicum_MD039	0.260671	0.33205	0.0438871	0	0.180643	0	0.454033	0.278256	0.194924	0.0799643	0.0479629	0.0970855	0.0578943	0.400713	0.173951	NA	0	0.22764	0	0	0	0	0.145465	0.33621	0.101151	0.134654	0.154515	0.08279	0.114895	0.0487724	0.0472883	0.262252	0.0761061	0.0699211	NA	0	0.0388243	0.275483	0.830688	0	0.0892615	0	0.0756024	0	0.218918	0.106411	0	0.225721	0.0897983
Chrysosplenium_sinicum_MD004-Chrysosplenium_lanuginosum_MD024	0.328376	0.417549	0.0421254	0	0.153856	0	0.251994	0.384333	0.443098	0.139391	0.0854327	0.0748702	0.0784155	0.477359	0.101907	0	0	0.213474	0	0	0	0.0478267	0.29549	0.375035	0.262122	0.20264	0.103741	0.120704	0.142915	0.0480402	0.0631227	0.262869	0.071919	0.0702014	0.41123	0	0	0.143609	0.300957	0	0.103577	0	0.100659	0.0888591	0.100879	0.0684057	0	0.334274	0.127685
Chrysosplenium_sinicum_MD004-Chrysosplenium_macrophyllum_MD035	0.590687	0.330872	0.0175041	0	0.278633	0	0.537408	0.286066	0.223147	0.136806	0	0.182513	0.119456	0.36173	0.13762	NA	0.066754	0.215443	0	0	NA	0	0.296537	0.393953	0.100102	0.102429	0.309107	0.134543	0.151798	0.068839	0.0869276	0.314207	0.251607	0.0406851	NA	0	0	0.260102	0.273551	0.269628	0.241752	NA	0.125599	0	0.37358	0.0699718	0	0.411356	0.0652977
Chrysosplenium_sinicum_MD004-Chrysosplenium_nudicaule_MD034	0.50133	0.345589	0.0541212	0	0.20147	0	0.293948	0.385883	0.482243	0.0939039	0	0.172316	0.0655361	0.379419	0.0966737	NA	0	0.23226	0	0	0.299568	0.0956693	0.597562	0.390999	0.130979	0.131557	0.309107	0.190568	0.177474	0.0422463	0.0484261	0.347877	0.0675953	0.0615241	NA	0	0	0.182367	0.418635	0	0.0670058	NA	0.123958	0	0.13741	0.106411	0	0.181073	0.0756988
Chrysosplenium_sinicum_MD004-Chrysosplenium_serreanum_MD005	0.391381	0.333543	0.0654345	0	0.149007	0	0.489086	0.259515	0.215398	0	0.0473708	0.108766	0.0724788	0.394281	0.0696741	NA	0.0676927	0.226841	0	0	0	0	0.296576	0.308356	0.257299	0.14081	0.309107	0.100287	0.097356	0.0777896	0.0378504	0.127754	0	0.0661148	NA	0	0	0.222039	0.411135	0	0.123759	NA	0.0729426	0	0.134167	0.125634	0	0.299028	0.0800576
Chrysosplenium_sinicum_MD004-Chrysosplenium_taibaishanense_MD020	0.448588	0.339813	0.0609623	0	0.109904	0	0.270201	0.230342	0.421406	0.0689079	0	0.0877989	0.0569406	0.34201	0.123139	NA	0	0.184924	0	0	0	0.0606476	0.0946947	0.38162	0.0650665	0.103846	0.142436	0.131899	0.196031	0.0549166	0.077177	0.38221	0.071919	0.0492455	0.827947	0	0	0.140139	0.164304	0	0.126037	0	0.0963331	0	0.114124	0.146475	0	0.149469	0.0830608
Chrysosplenium_sinicum_MD004-Chrysosplenium_tetrandrum_WH013	0.323288	0.405708	0.0413141	0	0.180643	0	0.603107	0.31297	0.215398	0	0.0962397	0.150583	0.0801074	0.438721	0.101122	NA	0	0.227011	0	0	0	0.0490223	0.145465	0.364818	0	0.136542	0.309107	0.08279	0.122574	0.0774712	0.0573504	0.277494	0.119906	0.063542	NA	0	0	0.275483	0.830688	0	0.0794239	0	0.0667323	0	0.235872	0.106411	0	0.180494	0.101865
Chrysosplenium_sinicum_MD004-Chrysosplenium_uniflorum_MD023	0.343401	0.288957	0.0517217	0	0.158975	0	0.310448	0.336277	0.482243	0	0	0.122875	0.0792859	0.358393	0.0775646	NA	0.276686	0.226866	0	0	0	0	0.298237	0.381506	0.0852973	0.157692	0.309107	0.123977	0.141218	0.0589559	0.0579408	0.177424	0.071919	0.0780438	NA	0	0	0.114552	0.418635	0	0.0830657	NA	0.0693374	0	0.222088	0.158653	0	0.0610302	0.0728157
Chrysosplenium_sinicum_MD004-Chrysosplenium_wrightii_WH008	0.453481	0.33205	0.0539588	0	0.180643	0	0.603107	0.279059	0.250806	0	0.0479629	0.0869411	0.0709443	0.446618	0.0809791	NA	0	0.221878	0	0	0	0.062213	0.145465	0.293629	0.101151	0.134206	0.309107	0.08279	0.132982	0.0385642	0.0432553	0.231653	0.119906	0.0590309	NA	0	0	0.294547	1.19329	0	0.0794239	0	0.0756024	0	0.235152	0.106411	0	0.301802	0.101865
Chrysosplenium_sinicum_MD004-Chrysosplenium_zhangjiajieense_MD041	0.777015	0.260983	0.02908	0	0.209805	0	0.582189	0.259849	0.223147	0.136806	0	0.182513	0.12011	0.35085	0.13762	NA	0.134754	0.19374	0	0	NA	0	0.296537	0.36365	0.126378	0.102295	0.309107	0.137885	0.152801	0.0800107	0.0674596	0.257329	0.251607	0.0449812	0.537166	0	0	0.216134	0.475115	0.267863	0.299237	0	0.0836718	0	0.470565	0.0842433	0	0.502218	0.0726034
Chrysosplenium_sinicum_MD004-Chrysosplenium_zhouzhiense_MD021	0.326427	0.326837	0.0500527	0	0.179416	0	0.430963	0.246789	0.279806	0.0564113	0.0764413	0.144209	0.064742	0.379186	0.105642	NA	0.104512	0.243053	0.0187259	0	NA	0	0.590587	0.411172	0.0834465	0.139367	0.311391	0.0896524	0.122997	0.0519671	0.0906375	0.299948	0.251607	0.0683545	NA	0	0.118627	0.232783	0.298489	0	0.138637	NA	0.0800439	0.13659	0.25072	0.0523475	0	0.296532	0.0732362
Chrysosplenium_valdivicum_WH007-Chrysosplenium_alternifolium_MD031	0.19773	0.13081	0.0285065	0.0637871	0.228734	NA	0.38329	0.263362	0.148798	0	0.171423	0.0559877	0.0444726	0.537128	0.191933	0	0.284217	0.327792	0	0	0	0	0.292154	0.689139	0	0.145	0.141567	0.0360272	0.110182	0	0.0116325	0.333632	0.119906	0.0576331	NA	0	0	0.182257	0.383017	NA	0.0844567	0	0.0712857	0.272869	0.364895	0.173615	0	0.614092	0.0604074
Chrysosplenium_valdivicum_WH007-Chrysosplenium_carnosum_MD040	0.143081	0.26836	0.0532221	0.13296	0.296263	NA	0.304993	0.245594	0.0814288	0.198285	0.175679	0.0786928	0.0331127	0.582988	0.0629893	NA	0.140153	0.335496	0.060381	0.30338	0.313342	0	0.196333	0.6308	0	0.202936	0.141567	0.0555599	0.130021	0.0404785	0.0302264	0.389741	0.039573	0.0691978	NA	0	0.0506577	0.0564239	0.226158	0	0.0760998	NA	0.0638922	0.136036	0.394523	0.148125	0	0.526804	0.040309
Chrysosplenium_valdivicum_WH007-Chrysosplenium_davidianum_MD025	0.243901	0.0670376	0.0392119	0.0694511	0.149217	0	0.130161	0.224077	0.32787	0.14026	0.0612055	0.0388517	0.038296	0.504641	0.100658	0	0.284217	0.273689	0	0	0	0.0606476	0.29297	0.469251	0	0.125197	0.141567	0.0591992	0.223049	0	0.0347182	0.319368	0.0839711	0.0490053	0.549458	0	0	0	0.191546	0	0.118424	0	0.109705	0.272869	0.186916	0.191244	0	0.11024	0.040309
Chrysosplenium_valdivicum_WH007-Chrysosplenium_flagelliferum_MD027	0.716218	0.178899	0.10715	0.106877	0.477775	NA	0.463834	0.253069	0.200657	0.140599	0.0363549	0.079002	0.0723298	0.658765	0.0554325	0	0.273052	0.379165	0	0	0	0.0569584	0.195319	0.591259	0.441059	0.214429	0.141567	0.0502875	0.113864	0	0.0384017	0.325057	0.505685	0.0503839	NA	0	0.0616833	0.260864	0.459558	NA	0.16255	NA	0.161471	0.134001	0.411333	0.180291	0	0.996822	0.377977
Chrysosplenium_valdivicum_WH007-Chrysosplenium_forrestii_MD038	0.489677	0.0893653	0.0407599	0.0902582	0.150462	NA	0.237977	0.441971	NA	0.0695769	0.168658	0.0773549	0.0569258	0.577046	0.0745166	0	0.284217	0.311831	0	0	0	0.0956693	0.90039	0.555767	0.38347	0.175067	0.0958317	0.0802172	0.21846	0.0251685	0.0269578	0.355562	0.071919	0.0793356	NA	0	0	0.0561041	0.579475	0.288906	0.0765234	NA	0.142859	0.134989	0.277226	0.215845	0.33938	0.225068	0.0340583
Chrysosplenium_valdivicum_WH007-Chrysosplenium_giraldianum_MD008	0.254065	0.133843	0.0330979	0.0902582	0.246508	NA	0.171033	0.269097	0.280802	0	0.0710206	0.0482903	0.051252	0.516171	0.149544	0	0.279668	0.361962	0	0	0	0	0.599117	0.737059	0	0.191595	0.141567	0.034714	0.167995	0.0250502	0.0140782	0.350334	0.124219	0.061941	NA	0	0	0	0.190551	0	0.0838278	NA	0.0645322	0.136955	0.291121	0.209389	0	0.220467	0.0297078
Chrysosplenium_valdivicum_WH007-Chrysosplenium_glossophyllum_MD030	0.283234	0.0880188	0.0566455	0.0694511	0.133007	NA	0.20028	0.269073	0.351758	0.14026	0.0658875	0.0283422	0.035984	0.427111	0.0948376	0	0.284217	0.261955	0.0267166	0	0	0.0659228	0.29297	0.415762	0	0.147179	0.141567	0.0476809	0.188653	0	0.0374794	0.257264	0.071919	0.0500746	0.272524	0	0	0.0335918	0.163844	0	0.163826	0	0.0975352	0.136919	0.214143	0.151528	0	0.19814	0.068962
Chrysosplenium_valdivicum_WH007-Chrysosplenium_griffithii_MD036	0.339761	0.040843	0.0796621	0.0701718	0.198413	NA	0.336738	0.299798	0.436986	0	0.0601871	0.154268	0.0378176	0.502163	0.107587	0	0.284217	0.378642	0	0	0	0.0956693	0.441056	0.74534	0	0.133929	0.141567	0.085887	0.226877	0.0266411	0.0343403	0.283698	0.071919	0.0484828	NA	0	0	0	0.380475	0.269885	0.0848594	NA	0.109643	0.134989	0.19451	0.175613	0	0.411244	0.115163
Chrysosplenium_valdivicum_WH007-Chrysosplenium_griffithii_var__intermedium_MD029	0.339761	0.0345138	0.0616456	0.0902582	0.198413	NA	0.378448	0.366024	0.436986	0	0.0601871	0.154268	0.0504104	0.429359	0.0847542	0	0.284217	0.350847	0.0252103	0	0	0.0956693	0.291605	0.664441	0	0.160355	0.141567	0.085887	0.208747	0.0501748	0.0308708	0.307758	0.071919	0.0503826	NA	0	0	0	0.289749	0.106837	0.0848594	NA	0.125323	0.134989	0.168293	0.175613	0	0.30713	0.0769674
Chrysosplenium_valdivicum_WH007-Chrysosplenium_henryi_MD022	0.283234	0.133843	0.0561993	0.0694511	0.133007	NA	0.20028	0.269073	0.351758	0.14026	0.0658875	0.0283422	0.035984	0.488455	0.0948376	0	0.284217	0.301941	0.0284358	0	0	0.0659228	0.29297	0.430579	0	0.143166	0.141567	0.0476809	0.164689	0	0.0357525	0.221001	0.071919	0.0500746	0.272524	0	0	0.0335918	0.163844	0	0.116588	0	0.0817206	0.136919	0.214143	0.151528	0	0.19814	0.068962
Chrysosplenium_valdivicum_WH007-Chrysosplenium_hydrocotylifolium_MD026	0.438328	0.399207	0.0481585	0.0648113	0.248774	0	0.29346	0.218486	0.167541	0	0.0844934	0.118171	0.0885328	0.479721	0.0719122	0	0.257691	0.255217	0	0	0	0.0382155	0.440901	0.510007	0	0.149675	0.141567	0.0989746	0.183077	0.0731049	0.0263576	0.292349	0.24721	0.0602197	0.270362	0	0.102813	0.0349683	0.246408	0.288541	0.155558	NA	0.170541	0.134325	0.504579	0.290888	0	1.34594	0.0820898
Chrysosplenium_valdivicum_WH007-Chrysosplenium_japonicum_MD039	0.239774	0.13081	0.0297887	0.0637871	0.228734	NA	0.379595	0.280479	0.148798	0.0980032	0.171423	0.0559877	0.0383304	0.457483	0.191933	0	0.284217	0.327812	0	0	0	0	0.292154	0.591042	0	0.150012	0.0941829	0.0372527	0.104432	0	0.0122538	0.333632	0.0761061	0.056401	NA	0	0.0367502	0.182257	0.383017	NA	0.0844567	0	0.0712857	0.272869	0.364895	0.173615	0	0.614092	0.0479507
Chrysosplenium_valdivicum_WH007-Chrysosplenium_lanuginosum_MD024	0.236354	0.341541	0.0383597	0.0902582	0.186671	NA	0.219572	0.329737	0.395975	0.188009	0.248102	0.0274707	0.0467242	0.586294	0.0769823	0	0.054219	0.31166	0	0	0	0.0478267	0.593424	0.533965	0.168469	0.220464	0.0713598	0.0546527	0.127724	0	0.0247678	0.204478	0.071919	0.0613607	0.135247	0	0	0.0335996	0.252066	0	0.0962752	0	0.104976	0	0.16346	0.130262	0	0.812996	0.0912775
Chrysosplenium_valdivicum_WH007-Chrysosplenium_macrophyllum_MD035	0.424356	0.0912874	0.0281881	0.0648113	0.334968	NA	0.468729	0.307861	0.164248	0.184672	0.0617112	0.11909	0.090113	0.369548	0.11455	0	0.183472	0.259547	0	0	0	0	0.595588	0.605604	0.049752	0.1214	0.141567	0.0621386	0.15227	0.0286513	0.0319351	0.346861	0.251607	0.0277903	NA	0	0	0.0515528	0.226506	0.269885	0.1978	NA	0.143655	0.0872267	0.744406	0.154103	0	0.976633	0.0375177
Chrysosplenium_valdivicum_WH007-Chrysosplenium_nudicaule_MD034	0.360396	0.0691059	0.0468675	0.0902582	0.244722	NA	0.214454	0.354381	0.420146	0.142512	0.0836255	0.119093	0.040009	0.493499	0.0958802	0	0.284217	0.332866	0	0	0.313342	0.0956693	0.90039	0.636851	0	0.144935	0.141567	0.083297	0.148902	0	0.0377438	0.318103	0.0675953	0.0499262	NA	0	0	0	0.289749	0	0.0628717	NA	0.142427	0.134989	0.233039	0.190094	0	0.410548	0.0340583
Chrysosplenium_valdivicum_WH007-Chrysosplenium_serreanum_MD005	0.413332	0.131231	0.063461	0.0637871	0.176741	NA	0.423323	0.245097	0.163217	0	0.168964	0.0642987	0.0551226	0.436302	0.0721668	0	0.185299	0.316623	0	0	0	0	0.59575	0.549745	0	0.157306	0.141567	0.0420544	0.0680253	0.0252042	0	0.231099	0	0.0618489	NA	0	0	0.0914472	0.283968	NA	0.108736	NA	0.0665867	0.274112	0.227264	0.169485	0	1.22331	0.049308
Chrysosplenium_valdivicum_WH007-Chrysosplenium_taibaishanense_MD020	0.308266	0.133843	0.0470837	0.0590146	0.131781	NA	0.23358	0.197488	0.371905	0.0929622	0.0876992	0.0326803	0.0347383	0.387192	0.106887	0	0.139367	0.274701	0	0	0	0.0606476	0.190246	0.495941	0	0.113795	0.0860118	0.0516864	0.165933	0	0.0360252	0.361399	0.071919	0.0396228	0.272524	0	0	0.0335756	0.159906	0	0.118007	0	0.100953	0.272869	0.164623	0.220392	0	0.198655	0.040309
Chrysosplenium_valdivicum_WH007-Chrysosplenium_tetrandrum_WH013	0.23951	0.0646853	0.0284943	0.0637871	0.228734	NA	0.521544	0.302915	0.163217	0	0.171423	0.100481	0.0581827	0.533411	0.115555	0	0.284217	0.315947	0	0	0	0.0490223	0.292154	0.609332	0.086277	0.14349	0.141567	0.0372527	0.110182	0.0229021	0.0227799	0.247128	0.119906	0.0513291	NA	0	0	0.182257	0.383017	NA	0.0771058	0	0.0610097	0.272869	0.355252	0.173615	0	0.409153	0.0604074
Chrysosplenium_valdivicum_WH007-Chrysosplenium_uniflorum_MD023	0.230039	0.0892422	0.0350497	0.0902582	0.198413	NA	0.262113	0.281588	0.420146	0	0.0816744	0.0482903	0.0573652	0.438714	0.114643	0	0.847031	0.342991	0	0	0	0	0.599117	0.767944	0	0.174693	0.141567	0.0362384	0.134469	0	0.0144823	0.267562	0.071919	0.0646474	NA	0	0	0	0.289749	0	0.0658193	NA	0.0628831	0.136919	0.369236	0.247339	0	0.199865	0.0422986
Chrysosplenium_valdivicum_WH007-Chrysosplenium_wrightii_WH008	0.417359	0.13081	0.0449738	0.0637871	0.228734	NA	0.521544	0.264633	0.198532	0	0.171423	0.0440875	0.0423734	0.494291	0.12112	0	0.284217	0.31189	0	0	0	0.062213	0.292154	0.488359	0	0.148457	0.141567	0.0372527	0.126877	0	0.0114484	0.305604	0.119906	0.0470504	NA	0	0	0.164377	0.501527	NA	0.0771058	0	0.0712857	0.272869	0.352714	0.173615	0	0.770611	0.0604074
Chrysosplenium_valdivicum_WH007-Chrysosplenium_zhangjiajieense_MD041	0.603355	0.0506476	0.0221437	0.0648113	0.212736	NA	0.515507	0.278012	0.164248	0.184672	0.0517841	0.11909	0.0909048	0.397656	0.11455	0	0.277519	0.229161	0	0	0	0	0.595588	0.593735	0.0628054	0.119772	0.141567	0.0679674	0.149191	0.0337373	0.0164131	0.297411	0.251607	0.0307792	0	0	0	0.0427389	0.313324	0.268253	0.241811	0	0.0858396	0.134325	0.900257	0.180621	0	1.16477	0.0420504
Chrysosplenium_valdivicum_WH007-Chrysosplenium_zhouzhiense_MD021	0.415732	0.0888032	0.0456257	0.0489868	0.22557	NA	0.350461	0.218976	0.226262	0.0653927	0	0.0999564	0.0443382	0.475765	0.0845624	0	0.19831	0.361091	0.0217522	0	0	0	0.730676	0.709159	0.0414871	0.15136	0.14328	0.0455985	0.11485	0	0.032999	0.319208	0.251607	0.0522172	NA	0	0.114143	0.0851392	0.244637	0	0.125	NA	0.0818106	0.273485	0.448985	0.128583	0	0.762066	0.0328713
Peltoboykinia_tellimoides_OG010-Chrysosplenium_album_MD013	0.270847	0.02092	0.040962	0.897603	0.186221	NA	0.257673	0.457598	0.216091	0.147527	0.0815622	0.0892543	0.084948	0.23775	0.0708176	NA	0.505892	0.0979657	0.0323533	0.308145	0.444147	0.178371	0.193181	0.512853	0	0.0904055	0.308062	0.0743782	0.0487699	0.0208391	0.0626395	0.504284	0.371339	0.0350459	0.131675	0	1.50628	0.167808	0.0554163	0.339711	0.136818	0.255715	0.0822061	0.0209651	0.143904	0.193052	0	0.150295	0.0296947
Peltoboykinia_tellimoides_OG010-Chrysosplenium_alpinum_WH020	0.266726	0.182369	0.017337	0.282747	0.281691	NA	0.202843	0.360328	0.242208	0.144976	0.131452	0.104606	0.118119	0.233598	0.0545651	NA	0.34874	0.128906	0.0142348	0.619736	0.187628	0.142937	0.366262	0.440865	0	0.101252	0.155459	0.0693683	0.0714268	0.0202338	0.065124	0.40865	0.0793854	0.0275114	0.0902976	0.0167333	1.4004	0.151983	0.0762017	0.116205	0.194324	0.255715	0.0774645	0.0282603	0.157113	0.179447	0	0.14227	0.0381821
Peltoboykinia_tellimoides_OG010-Chrysosplenium_alternifolium_MD031	0.181823	0.0277137	0.0305013	0.200351	0.164021	NA	0.301998	0.353121	0.167934	0.124042	0.105273	0.0884446	0.0779563	0.291676	0.0458155	NA	0.576825	0.121703	0.0156606	NA	0.444147	0.135338	0.45238	0.673189	0	0.0961433	0	0.0706192	0.0593799	0.0121338	0.0558119	0.501769	0.237564	0.0556124	0.0902976	0	1.20877	0.173607	0.0218513	0.174598	0.106653	0.0871228	0.0717299	0	0.114049	0.192375	0	0.133426	0.0349248
Peltoboykinia_tellimoides_OG010-Chrysosplenium_aureobracteatum_NC_039740	0.273322	0.0222218	0.041319	0.5965	0.200679	NA	0.239118	0.443742	0.216611	0.263111	0.0815622	0.0886267	0.0770115	0.242525	0.0340395	NA	0.633793	0.103722	0.0309919	0.308145	0.444147	0.144769	0.120413	0.483116	0	0.0908024	0.308062	0.072824	0.079896	0.019466	0.0617472	0.466167	0.246662	0.0461675	0.19212	0.0232383	1.28497	0.167808	0.0691111	0.174598	0.0999588	0.121	0.0829014	0.019266	0.117593	0.346736	0	0.151519	0.0480036
Peltoboykinia_tellimoides_OG010-Chrysosplenium_biondianum_MD007	0.172499	0.0250104	0.0175772	0.5965	0.152291	NA	0.253608	0.341475	0.159393	0.112221	0.0649905	0.129583	0.0751394	0.237932	0.073782	NA	0.521431	0.101153	0.0183812	0.308145	0.444147	0.238576	0.335224	0.643487	0.0319435	0.101978	0.151164	0.0805002	0.0642617	0.0176432	0.0700186	0.494098	0.170885	0.0412749	0.132495	0	1.54304	0.187997	0.0337523	0.339711	0.110196	0.79508	0.0610554	0	0.101453	0.185564	0	0.0850185	0.0383222
Peltoboykinia_tellimoides_OG010-Chrysosplenium_carnosum_MD040	0.152378	0.0510167	0.045603	0.31176	0.208277	NA	0.266552	0.375149	0.184122	0.20741	0.0964239	0.117156	0.0803023	0.347994	0.059192	0.355476	0.460994	0.101915	0.0383255	NA	0.619361	0.0924204	0.297314	0.595638	0	0.105268	0	0.0948883	0.065232	0.021918	0.0746392	0.577139	0.102028	0.0568014	0.0902976	0	1.39989	0.142677	0.051794	0.339711	0.110905	0.255715	0.0744092	0	0.101041	0.212735	0	0.134618	0.0317433
Peltoboykinia_tellimoides_OG010-Chrysosplenium_davidianum_MD025	0.192498	0.0243663	0.0356879	0.214419	0.11779	0	0.205776	0.34927	0.297813	0.204236	0.0689232	0.0799881	0.0806374	0.392758	0.0497805	NA	0.576825	0.0828263	0.0145886	0.301789	0.292815	0.181342	0.444141	0.580306	0	0.0845673	0	0.0858079	0.110652	0.00967362	0.0696713	0.441176	0.121869	0.0496209	0.202351	0	1.32361	0.0898281	0.017048	0.339711	0.127374	0.0502873	0.0869954	0	0.0893295	0.234698	0	0.103563	0.0317433
Peltoboykinia_tellimoides_OG010-Chrysosplenium_delavayi_MD006	0.169663	0.0433262	0.0295303	0.315482	0.133353	NA	0.320492	0.344569	0.14718	0.119384	0.0765344	0.12966	0.0704883	0.280162	0.0792392	NA	0.350909	0.123701	0.0147093	0.937592	0.444147	0.302279	0.299626	0.517393	0.0353825	0.0973017	0.151164	0.0739322	0.107657	0.00916202	0.0584425	0.437932	0.187645	0.0567841	0.182018	0	1.71045	0.182198	0.031886	0.172481	0.104484	0.255715	0.0667102	0	0.0904129	0.44592	0	0.122814	0.0852896
Peltoboykinia_tellimoides_OG010-Chrysosplenium_echinus_MD014	0.24078	0.0203283	0.0295613	0.5965	0.247996	NA	0.240712	0.37161	0.297106	0.314623	0.131883	0.0766832	0.0860267	0.260489	0.0524218	NA	0.554401	0.117309	0.0289694	0.590521	0.444147	0.15569	0.297286	0.565642	0	0.113209	0.145801	0.0661936	0.0266202	0.0183202	0.0668478	0.612534	0.394259	0.0550989	0.0813363	0	1.24009	0.134977	0.0730323	0.119015	0.181271	0.255715	0.101204	0.0252111	0.121512	0.307171	0	0.102439	0.0348277
Peltoboykinia_tellimoides_OG010-Chrysosplenium_fauriae_MD018	0.24078	0.0203283	0.0382363	0.892945	0.216533	NA	0.240712	0.345317	0.297106	0.314623	0.131883	0.0874387	0.0947832	0.254389	0.0524218	NA	0.505198	0.1136	0.0289694	0.590521	0.444147	0.15569	0.297286	0.579302	0	0.112724	0.145801	0.0679965	0.0379044	0.0187801	0.0744096	0.62116	0.636587	0.0522284	0.0813363	0	1.24009	0.134977	0.105068	0.119015	0.164541	0.255715	0.0952238	0.0252111	0.142276	0.307171	0	0.102439	0.0348277
Peltoboykinia_tellimoides_OG010-Chrysosplenium_flagelliferum_MD027	0.444409	0.0484268	0.076326	0.233695	0.34163	NA	0.320232	0.373777	0.237148	0.212887	0.0958189	0.125398	0.095595	0.462342	0.075018	0.3566	0.473421	0.13059	0.0156684	NA	0.267984	0.180139	0.295528	0.634656	0.109523	0.162517	0	0.0877227	0.0505864	0.010041	0.0816956	0.566232	0.753807	0.0459251	0.271409	0	1.50058	0.27821	0.164874	0.174598	0.121807	0.255715	0.100353	0	0.131381	0.312444	0	0.197396	0.120051
Peltoboykinia_tellimoides_OG010-Chrysosplenium_forrestii_MD038	0.32194	0.0226541	0.0387687	0.315397	0.144335	NA	0.260705	0.430671	0.694647	0.151263	0.0859312	0.123551	0.0970887	0.403997	0.068489	NA	0.576825	0.120178	0.0175016	NA	0.444147	0.179611	1.21387	0.595905	0.122797	0.107086	0	0.108035	0.100386	0.0234553	0.0701162	0.538777	0.177464	0.0551584	0.177257	0	1.27253	0.151039	0.124456	0.31142	0.0993277	0.255715	0.0952964	0	0.113356	0.289505	0.170924	0.106629	0.0301384
Peltoboykinia_tellimoides_OG010-Chrysosplenium_giraldianum_MD008	0.212863	0.0255151	0.0315306	0.315397	0.177947	NA	0.225164	0.347626	0.282916	0.177902	0.0946013	0.0954794	0.0834825	0.355525	0.0335745	NA	0.558633	0.123134	0.0147935	NA	0.444147	0.135338	0.908089	0.681622	0	0.101046	0	0.0798661	0.0642196	0.0185883	0.062742	0.528353	0.222884	0.055128	0.0902976	0	1.28474	0.0945518	0.0185499	0.114364	0.120807	0.255715	0.074382	0	0.105336	0.184257	0	0.0794937	0.0290001
Peltoboykinia_tellimoides_OG010-Chrysosplenium_glossophyllum_MD030	0.206254	0.0229593	0.0503068	0.214419	0.108463	NA	0.238697	0.353242	0.311358	0.204236	0.0769406	0.0604967	0.077566	0.283892	0.0481419	NA	0.576825	0.0926076	0.0248161	NA	0.292815	0.136838	0.444141	0.515062	0	0.0955508	0	0.091014	0.084357	0.00934633	0.073512	0.409709	0.177464	0.0498845	0.133793	0	1.28347	0.112634	0.0158046	0.339711	0.147981	0.0765689	0.0848525	0	0.0955968	0.189471	0	0.116074	0.0392219
Peltoboykinia_tellimoides_OG010-Chrysosplenium_grayanum_MD011	0.211842	0.0545059	0.0164124	0.282747	0.186616	0	0.28405	0.421186	0.176825	0.0977461	0.10269	0.0575624	0.0859209	0.231075	0.0875149	0.339707	0.33844	0.104067	0.0128856	0.149641	0.444147	0.142937	0.178434	0.38039	0	0.0858504	0.096861	0.0695107	0.0441402	0.0107606	0.0417439	0.450918	0.118567	0.0485916	0.179829	0	1.0287	0.0796105	0.0770065	0.111619	0.0947408	0.120271	0.067956	0.0207696	0.0919745	0.188702	0	0.114308	0.0883115
Peltoboykinia_tellimoides_OG010-Chrysosplenium_griffithii_MD036	0.248229	0.0185066	0.0609598	0.21991	0.145948	NA	0.306338	0.385146	0.374036	0.154087	0.0734753	0.164405	0.0797851	0.361012	0.0579099	NA	0.576825	0.123009	0.0155664	NA	0.444147	0.179611	0.605954	0.761577	0	0.093569	0	0.102478	0.0984854	0.0194168	0.074968	0.507271	0.177464	0.048065	0.0902976	0	1.37236	0.0927434	0.0401155	0.290287	0.106522	0.255715	0.086886	0	0.0741116	0.259784	0	0.147042	0.0578744
Peltoboykinia_tellimoides_OG010-Chrysosplenium_griffithii_var__intermedium_MD029	0.248229	0.0169937	0.0497155	0.315397	0.145948	NA	0.323967	0.419872	0.374036	0.154087	0.0734753	0.164405	0.0913153	0.261193	0.0645685	NA	0.576825	0.115733	0.0282654	NA	0.444147	0.179611	0.450867	0.732779	0	0.108893	0	0.102478	0.0950352	0.0360049	0.0754589	0.543355	0.177464	0.0483412	0.181204	0	1.37236	0.0882872	0.0200643	0.319373	0.106522	0.255715	0.0910334	0	0.0699313	0.259784	0	0.160863	0.041275
Peltoboykinia_tellimoides_OG010-Chrysosplenium_henryi_MD022	0.206254	0.0255151	0.0469278	0.214419	0.108463	NA	0.238697	0.353242	0.311358	0.204236	0.0769406	0.0604967	0.077566	0.401193	0.0481419	NA	0.576825	0.101001	0.0256912	NA	0.292815	0.136838	0.444141	0.526068	0	0.0925085	0	0.091014	0.0849834	0.00897499	0.0705747	0.374519	0.177464	0.0498845	0.133793	0	1.28347	0.112634	0.0158046	0.339711	0.125233	0.0765689	0.0767569	0	0.0955968	0.189471	0	0.116074	0.0392219
Peltoboykinia_tellimoides_OG010-Chrysosplenium_hydrocotylifolium_MD026	0.296309	0.131925	0.040769	0.199191	0.196104	0	0.264081	0.354065	0.182976	0.129739	0.137631	0.188848	0.104484	0.285447	0.104512	NA	0.379736	0.0966934	0.0131272	NA	0.267984	0.153328	0.606112	0.442135	0	0.0943318	0	0.107575	0.0898413	0.0316557	0.070728	0.493259	0.368238	0.0513427	0.19123	0	1.60288	0.104767	0.0345337	0.309491	0.136313	0.255715	0.107187	0	0.202364	0.34079	0	0.158941	0.0410585
Peltoboykinia_tellimoides_OG010-Chrysosplenium_japonicum_MD039	0.198211	0.0277137	0.0309416	0.200351	0.164021	NA	0.293439	0.353121	0.167934	0.16432	0.105273	0.0884446	0.0708024	0.275051	0.0458155	NA	0.576825	0.121718	0.0165874	NA	0.444147	0.135338	0.45238	0.608663	0	0.0994119	0	0.0720017	0.0571576	0.0113655	0.0579293	0.501769	0.183167	0.0556222	0.0902976	0	1.18087	0.173607	0.0218513	0.174598	0.106653	0.0871228	0.0717299	0	0.114049	0.192375	0	0.133426	0.0325907
Peltoboykinia_tellimoides_OG010-Chrysosplenium_kamtschaticum_MD012	0.286895	0.0203283	0.029493	0.5965	0.247996	NA	0.240712	0.350763	0.297106	0.314623	0.131883	0.0766832	0.0918558	0.250309	0.0499295	NA	0.505198	0.117889	0.0289694	0.590521	0.444147	0.15569	0.297286	0.545433	0	0.112434	0.145801	0.0715865	0.0292893	0.0187801	0.0668478	0.612534	0.636587	0.0534941	0.0813363	0	1.24009	0.134977	0.0730323	0.119015	0.197435	0.255715	0.0894861	0.0252111	0.146315	0.307171	0	0.105801	0.0348277
Peltoboykinia_tellimoides_OG010-Chrysosplenium_kiotense_MD015	0.19506	0.0250104	0.0305999	0.886929	0.152641	NA	0.340567	0.325314	0.208654	0.157214	0.112411	0.0621786	0.0793489	0.218082	0.05721	NA	0.357723	0.0770679	0.0211661	0.158105	0.444147	0.178371	0.297736	0.431372	0	0.104475	0.145801	0.0583357	0.0410069	0.01931	0.0669062	0.556923	0.16448	0.0380954	0.0902976	0	1.45766	0.150217	0.136817	0.174598	0.131883	0.255715	0.0687466	0	0.0831881	0.228515	0	0.120661	0.0312783
Peltoboykinia_tellimoides_OG010-Chrysosplenium_lanuginosum_MD024	0.223391	0.104375	0.0373484	0.315397	0.144786	NA	0.235571	0.418105	0.325366	0.136221	0.120066	0.0501491	0.0819768	0.436262	0.0581843	0.350975	0.279424	0.103099	0.0173317	NA	0.444147	0.148377	0.898885	0.548579	0.0719535	0.136224	0	0.0925601	0.0631671	0.00974134	0.0629153	0.500979	0.177464	0.0527714	0.183048	0	1.44597	0.11281	0.0405835	0.339711	0.12169	0.131006	0.0956925	0.0244191	0.0730098	0.159878	0	0.127957	0.05939
Peltoboykinia_tellimoides_OG010-Chrysosplenium_lectus_cochleae_MD010	0.239939	0.0218644	0.0322623	0.5965	0.174951	NA	0.263879	0.440214	0.255613	0.250565	0.0953807	0.100486	0.0837275	0.245548	0.0359444	NA	0.697968	0.0985723	0.0315693	0.308145	0.444147	0.178371	0.193181	0.640276	0	0.0919394	0.308062	0.0718578	0.0839701	0.0189962	0.0625926	0.443121	0.153132	0.0596495	0.128101	0	1.35407	0.184459	0.0846983	0.172481	0.136583	0.255715	0.0750124	0.0390206	0.140313	0.219044	0	0.214182	0.0566638
Peltoboykinia_tellimoides_OG010-Chrysosplenium_macrophyllum_MD035	0.288946	0.0254657	0.0241972	0.199191	0.214935	NA	0.377958	0.344336	0.18255	0.216562	0.0721766	0.183334	0.10833	0.235421	0.0506262	NA	0.356031	0.0905576	0.0139189	NA	0.267984	0.113612	0.902017	0.523267	0.0218706	0.0818693	0	0.0916219	0.0832616	0.0202144	0.0881107	0.516883	0.498968	0.0347316	0.0902976	0	1.67177	0.130636	0.0179572	0.290287	0.156897	0.255715	0.0963421	0	0.140252	0.224164	0	0.155909	0.0267644
Peltoboykinia_tellimoides_OG010-Chrysosplenium_macrospermum_MD019	0.239939	0.0218644	0.0303429	0.5965	0.1559	NA	0.237833	0.424485	0.277224	0.197132	0.0953807	0.100486	0.0967097	0.226748	0.0448479	NA	0.697968	0.0937818	0.0315693	0.308145	0.444147	0.178371	0.193181	0.612571	0	0.0898865	0.308062	0.06864	0.0800018	0.0189962	0.0715581	0.439481	0.246662	0.0578842	0.103914	0	1.25166	0.184459	0.0846983	0.172481	0.136583	0.255715	0.09489	0.0206931	0.158505	0.219044	0	0.214182	0.0566638
Peltoboykinia_tellimoides_OG010-Chrysosplenium_macrostemon_MD017	0.24078	0.0203283	0.0382363	0.892945	0.216533	NA	0.240712	0.345317	0.297106	0.314623	0.131883	0.0874387	0.0947832	0.254389	0.0524218	NA	0.505198	0.1136	0.0289694	0.590521	0.444147	0.15569	0.297286	0.579302	0	0.112724	0.145801	0.0679965	0.0379044	0.0187801	0.0744096	0.62116	0.636587	0.0522284	0.0813363	0	1.24009	0.134977	0.105068	0.119015	0.164541	0.255715	0.0952238	0.0252111	0.142276	0.307171	0	0.102439	0.0348277
Peltoboykinia_tellimoides_OG010-Chrysosplenium_microspermum_MD033	0.180302	0.0279938	0.0285189	0.284592	0.195232	NA	0.265091	0.364654	0.235368	0.178678	0.112411	0.0698658	0.0752344	0.249353	0.0864852	NA	0.190231	0.0826092	0.0274801	NA	0.444147	0.258859	0.15117	0.376492	0.0312859	0.0985473	0	0.0795937	0.128142	0.01142	0.0548314	0.362084	0.248961	0.0320054	0.0769556	0	1.2718	0.124195	0.0361378	0.0700011	0.128606	0.255715	0.0834076	0	0.10956	0.253964	0	0.103752	0.0552602
Peltoboykinia_tellimoides_OG010-Chrysosplenium_nepalense_MD002	0.20848	0.0640123	0.0443534	0.180681	0.15292	0	0.307834	0.36114	0.244421	0.139859	0.105227	0.093616	0.111788	0.272555	0.0767569	NA	0.376633	0.122639	0.0128017	0.0922442	0.444147	0.1167	0.297736	0.411531	0	0.0874373	0.155459	0.0905587	0.082951	0.0190366	0.0676306	0.397914	0.125759	0.03695	0.181627	0	1.35777	0.170162	0.0954715	0.076841	0.149589	0.255715	0.0780175	0	0.158474	0.239686	0	0.091644	0.0874393
Peltoboykinia_tellimoides_OG010-Chrysosplenium_nudicaule_MD034	0.258724	0.021374	0.0401153	0.315397	0.110685	NA	0.266287	0.382594	0.360764	0.10351	0.0860937	0.144978	0.08272	0.383559	0.055046	NA	0.576825	0.109762	0.015581	NA	0.619361	0.179611	1.21387	0.659625	0	0.0889404	0	0.105875	0.0679751	0.00893855	0.0749959	0.561864	0.149907	0.0521805	0.322954	0	1.28091	0.113275	0.0200643	0.10561	0.0917688	0.255715	0.0800517	0	0.0857097	0.210474	0	0.137518	0.0301384
Peltoboykinia_tellimoides_OG010-Chrysosplenium_oppositifolium_WH014	0.220729	0.0240419	0.0184473	0.282747	0.184681	NA	0.254945	0.374377	0.206908	0.218063	0.0940681	0.104359	0.093225	0.257098	0.0748253	NA	0.370588	0.118414	0.0142164	0.159342	0.187628	0.118147	0.195318	0.424815	0	0.0836893	0.155459	0.0699726	0.0652361	0.0209082	0.0437806	0.429151	0.0793854	0.0366959	0.0649914	0	1.20015	0.0993134	0.0381852	0.174598	0.12848	0.255715	0.0640959	0	0.106113	0.127884	0	0.0967777	0.0383463
Peltoboykinia_tellimoides_OG010-Chrysosplenium_pilosum_MD003	0.239658	0.046929	0.0397508	0.286596	0.215956	NA	0.287209	0.444393	0.178133	0.197249	0.0815622	0.0886267	0.0746439	0.232048	0.0562408	NA	0.363477	0.118221	0.0291503	0.308145	0.444147	0.178371	0.143144	0.440921	0	0.094852	0.308062	0.0659431	0.0659571	0.019466	0.0797149	0.558059	0.246662	0.0392753	0.0652772	0.0217177	1.32387	0.153641	0.0849672	0.174598	0.150501	0.121	0.0967203	0.019266	0.10915	0.197372	0	0.151519	0.0539106
Peltoboykinia_tellimoides_OG010-Chrysosplenium_pilosum_var__valdepilosum_MD016	0.284955	0.0209033	0.0322623	0.282086	0.174951	NA	0.249304	0.413709	0.277642	0.197132	0.0953807	0.100486	0.0891221	0.240826	0.0359444	NA	0.697968	0.0899327	0.0303465	0.308145	0.444147	0.178371	0.193181	0.633333	0	0.0934169	0.308062	0.0720251	0.0839701	0.0291926	0.0625926	0.444483	0.246662	0.0597546	0.128101	0	1.35407	0.184459	0.0846983	0.172481	0.136583	0.255715	0.0797788	0.0413263	0.140313	0.270608	0	0.214182	0.0566638
Peltoboykinia_tellimoides_OG010-Chrysosplenium_qinlingense_MD009	0.180143	0.0264144	0.0286347	0.5965	0.132247	NA	0.269777	0.324313	0.179628	0.0901084	0.0858224	0.148232	0.0844287	0.265103	0.0587619	NA	0.39975	0.100418	0.0174636	0.0791433	0.444147	0.358014	0.299626	0.5467	0	0.0860599	0.29989	0.0646087	0.0358012	0.00945479	0.0478031	0.682009	0.0961334	0.0410913	0.0902976	5.08844e-12	1.3354	0.187997	0.0338982	0.172481	0.110196	0.255715	0.0626394	0	0.0777629	0.279707	0	0.159406	0.0425114
Peltoboykinia_tellimoides_OG010-Chrysosplenium_ramosum_MD001	0.187045	0.0247954	0.0159379	0.5965	0.171444	NA	0.268621	0.326173	0.200056	0.149492	0.0957488	0.108789	0.086141	0.243629	0.0588358	NA	0.500099	0.0985431	0.019894	0.308145	0.444147	0.237937	0.299626	0.582462	0	0.0838928	0.151164	0.0627166	0.0373461	0.0105758	0.0555675	0.441839	0.12897	0.0379212	0.0902976	0	1.57743	0.187997	0.0366881	0.174598	0.110196	0.130168	0.0903339	0	0.0838568	0.278741	0	0.122012	0.0575395
Peltoboykinia_tellimoides_OG010-Chrysosplenium_serreanum_MD005	0.266399	0.0278456	0.0444363	0.200351	0.148668	NA	0.315824	0.346992	0.176705	0.135941	0.10644	0.100649	0.0810666	0.284277	0.0761673	NA	0.424998	0.111194	0.0165769	NA	0.444147	0.135338	0.902651	0.580204	0	0.0972201	0	0.0814501	0.048805	0.024283	0.0535704	0.398046	0.118567	0.053823	0.0902976	0	1.31986	0.139198	0.0197306	0.174598	0.123527	0.255715	0.0718925	0	0.0835171	0.178665	0	0.141387	0.0298285
Peltoboykinia_tellimoides_OG010-Chrysosplenium_sinicum_MD004	0.32944	0.0608627	0.0352051	0.177642	0.191641	0	0.272091	0.365597	0.236462	0.139859	0.0806796	0.12899	0.114679	0.252866	0.0776678	NA	0.376633	0.120365	0.0123133	0.140031	0.267984	0.142937	0.297736	0.342356	0.0310207	0.102298	0.155459	0.102156	0.074737	0.0284525	0.0676306	0.407094	0.125759	0.0600366	0.274569	0	1.26972	0.188027	0.0969631	0.111619	0.160915	0.255715	0.0679846	0	0.172698	0.18455	0	0.112898	0.0762071
Peltoboykinia_tellimoides_OG010-Chrysosplenium_taibaishanense_MD020	0.226061	0.0255151	0.0403043	0.171238	0.107642	NA	0.261733	0.315361	0.327814	0.1804	0.0848833	0.0688275	0.0756456	0.252663	0.0514397	NA	0.452212	0.0979905	0.0175016	NA	0.214482	0.181342	0.29436	0.622634	0	0.080824	0	0.089902	0.103643	0.00974647	0.0740408	0.481981	0.177464	0.0460121	0.133793	0	1.32106	0.122171	0.0170274	0.339711	0.138517	0.0765689	0.0919269	0	0.0831114	0.256925	0	0.138366	0.0317433
Peltoboykinia_tellimoides_OG010-Chrysosplenium_tetrandrum_WH013	0.197937	0.0226612	0.0318792	0.200351	0.164021	NA	0.329614	0.343282	0.176705	0.135714	0.0981289	0.119867	0.0858772	0.290276	0.0712096	NA	0.576825	0.119446	0.016007	NA	0.444147	0.15366	0.45238	0.624516	0.0375588	0.100358	0	0.0720017	0.0593799	0.0220174	0.0632875	0.499195	0.237564	0.0525482	0.181768	0	1.30759	0.173607	0.0218513	0.174598	0.100759	0.0871228	0.0679944	0	0.130703	0.192375	0	0.124914	0.0349248
Peltoboykinia_tellimoides_OG010-Chrysosplenium_uniflorum_MD023	0.198315	0.0233216	0.0326679	0.315397	0.145948	NA	0.271487	0.387253	0.360764	0.154087	0.0821987	0.0954794	0.0899828	0.248358	0.0740583	NA	0.796693	0.0816493	0.0148456	NA	0.444147	0.135338	0.908089	0.66356	0	0.109449	0	0.081935	0.0540819	0.00998836	0.0626944	0.4316	0.177464	0.055275	0.0902976	0	1.37563	0.0855613	0.0200643	0.172305	0.110054	0.255715	0.0701669	0	0.115653	0.241014	0	0.086466	0.0283169
Peltoboykinia_tellimoides_OG010-Chrysosplenium_valdivicum_WH007	0.247399	0.0500125	0.0229135	0.27146	0.220769	NA	0.249784	0.339073	0.237273	0.161315	0.0710339	0.0887216	0.0939261	0.282639	0.0624854	0.355476	0.503536	0.144001	0.0151658	0.308145	0.281981	0.142937	0.449047	0.465721	0	0.110192	0.0951861	0.0728533	0.0577443	0.0108633	0.042133	0.43682	0.125759	0.0507977	0.0902976	0	1.48833	0.0988778	0.104917	0.174598	0.162604	0.255715	0.0681739	0.0282813	0.185424	0.281958	0	0.148479	0.054782
Peltoboykinia_tellimoides_OG010-Chrysosplenium_wrightii_WH008	0.288143	0.0277137	0.044485	0.200351	0.164021	NA	0.329614	0.351484	0.197133	0.135714	0.105273	0.0605427	0.0804287	0.282128	0.0845296	NA	0.576825	0.108777	0.016007	NA	0.444147	0.187737	0.45238	0.555285	0	0.0918155	0	0.0720017	0.0722501	0.0107437	0.0547252	0.470618	0.237564	0.0510298	0.0902976	0	1.30759	0.190989	0.0436937	0.174598	0.100759	0.0871228	0.0717299	0	0.129499	0.192375	0	0.157749	0.0349248
Peltoboykinia_tellimoides_OG010-Chrysosplenium_zhangjiajieense_MD041	0.37786	0.0204419	0.0255376	0.199191	0.17794	NA	0.399523	0.282933	0.18255	0.216562	0.0662919	0.183334	0.109005	0.332533	0.0506262	NA	0.397118	0.0837102	0.0133492	NA	0.267984	0.133415	0.902017	0.495327	0.0244008	0.0881579	0	0.0990274	0.0801018	0.0202508	0.0693223	0.445882	0.498968	0.0367695	0.0651513	0	1.55192	0.118704	0.0381489	0.288375	0.177933	0.131006	0.0823344	0	0.169622	0.254173	0	0.177209	0.028053
Peltoboykinia_tellimoides_OG010-Chrysosplenium_zhouzhiense_MD021	0.283324	0.0233111	0.0436086	0.142905	0.154401	NA	0.331439	0.345895	0.211882	0.134556	0.114948	0.195171	0.0788745	0.290236	0.0342649	NA	0.394817	0.109456	0.023909	NA	0.267984	0.0961615	0.993774	0.618864	0.0199651	0.102012	0	0.0789181	0.0547996	0.0122936	0.0851773	0.483661	0.498968	0.0474797	0.182322	0	1.50823	0.145488	0.0362681	0.0996605	0.138532	0.255715	0.0789231	0.0229462	0.114758	0.224083	0	0.19877	0.0291525
[truncated: 25 more columns]
