# Supplementary material for: A Comprehensive Analysis of Chloroplast Genome Provides New Insights into the Evolution of the Genus Chrysosplenium
Source: Int J Mol Sci. 2023 Sep 29;24(19):14735. doi: 10.3390/ijms241914735 (PMC10572340; doi:10.3390/ijms241914735)
Supplement: Supplementary file 1 [file ijms-24-14735-s001.zip › Table S9.xlsx]

## Sheet: Sheet1
Table S9. Statistics of Ka/Ks values of Oppositifolia species.
species	LSC gene
	atpF	petD	psaB	psbZ	atpE	petN	rpoA	accD	ndhK	ndhC	rps19	rpl16	atpB	rpoC2	rbcL	psbF	rps11	rpoC1	psbA	petL	psbJ	psbH	rps14	matK	ycf3	rpoB	petG	atpA	petA	psbC	psbB	cemA	psbK	psaA	rpl33	psbD	clpP	ycf4	ndhJ	psbT	atpI	psbM	rps3	rpl14	rps2	rpl22	psbI	rps8	rps4
MD013-WH020	0.667933	0.33495	0.0500838	0.268024	0.112765	NA	0.193823	0.4169	0.423732	0.0640028	0.18514	0	0.119514	0.291618	0.0581355	NA	0.101751	0.294481	0.0279172	0.314871	0	0	0.21239	0.426601	0	0.163313	0	0.019359	0.212537	0.0545173	0.103104	0.386102	0.524741	0	0.268088	0.0579397	0	0.326137	0.602052	0	0.100387	NA	0.167538	0.183767	0.443982	0.0852754	NA	0.296987	0.0262302
MD013-MD006	0.261052	0.0523794	0.0758692	0.286538	0.144044	NA	0.717172	0.313621	0.23508	0	0.0498894	0.0408147	0.0368774	0.389082	0.0709564	NA	0.12925	0.190546	0.0250656	NA	NA	0.0732162	0.0965804	0.562774	0.130394	0.131021	0	0.0804023	0.305922	0.0235145	0.0750735	0.318512	0.253304	0.078261	0.540682	0	0	0.332975	0.0599268	0	0.097906	NA	0.137164	0.0595111	0.0949078	0.299703	NA	0.336791	0.203575
MD013-MD018	1.04501	0	0.0707196	NA	0.114855	NA	0.570551	0.23562	0.412794	0.574779	0.235867	0	0.0514236	0.245775	0.387881	NA	0.182477	0.255766	0	0.305954	NA	0.121555	0.0951581	1.05387	0	0.160935	0	0.0706874	0.0748015	0	0.0283775	0.29409	NA	0.055002	0.134462	0	0.0590704	0.275167	NA	0	0.147176	NA	0.160875	0.276094	0.286815	0.44369	0	0.298337	0
MD013-MD011	0.516792	0.0766987	0.0441139	0.268024	0.105113	0	0.387256	0.200427	0.297887	0	0.063201	0	0.0690609	0.33646	0.153593	0	0.124211	0.170166	0.0207238	0	NA	0	0.0685622	0.445253	0	0.101288	0	0.0452498	0.0833997	0.035364	0.0294008	0.674238	0.235758	0.034494	0.533893	0	0	0.133321	0.605238	0	0.0356056	0	0.0840351	0.0871622	0.128847	0.074347	NA	0.140687	0.218625
MD013-MD012	1.30939	0	0.053013	NA	0.146118	NA	0.570551	0.234385	0.412794	0.574779	0.235867	0	0.0476131	0.241976	0.322293	NA	0.182477	0.308402	0	0.305954	NA	0.121555	0.0951581	0.980019	0	0.180116	0	0.116946	0.0328164	0	0	0.286682	NA	0.0615807	0.134462	0	0.0590704	0.275167	NA	0	0.220711	NA	0.12698	0.276094	0.296583	0.44369	0	0.308137	0
MD013-MD017	1.04501	0	0.0707196	NA	0.114855	NA	0.570551	0.23562	0.412794	0.574779	0.235867	0	0.0514236	0.245775	0.387881	NA	0.182477	0.255766	0	0.305954	NA	0.121555	0.0951581	1.05387	0	0.160935	0	0.0706874	0.0748015	0	0.0283775	0.29409	NA	0.055002	0.134462	0	0.0590704	0.275167	NA	0	0.147176	NA	0.160875	0.276094	0.286815	0.44369	0	0.298337	0
MD013-MD033	0.672668	0	0.0455872	0.27041	0.144776	NA	0.291827	0.365064	0.253781	0.0954365	0.117541	0.0196236	0.0490068	0.303665	0.0705899	NA	0.0652344	0.100439	0.0390871	0	NA	0.0611219	0.0466531	0.59973	0.259649	0.0931051	NA	0.0186549	0.21262	0.0532446	0.0270845	0.235192	0.495155	0.0333967	0.0994067	0	0.0888377	0.237138	0.20587	0	0.0726071	NA	0.0411174	0.0551607	0.181591	0.113719	NA	0.14373	0.0277586
MD013-WH014	0.415537	0	0.048138	0.268024	0.0933957	NA	0.292472	0.415632	0.289407	0.153008	0.066192	0.0578458	0.0791399	0.330271	0.0296976	NA	0.0640202	0.27654	0.0290861	0	0	0	0.288232	0.47089	0	0.101688	0	0.0324521	0.1618	0.0580468	0.0408523	0.381612	0.524741	0.0154895	0.128452	0	0	0.202287	0.236542	0	0.0671824	NA	0.13599	0.0918426	0.0528844	0.0484145	NA	0.144888	0.0261778
MD013-MD009	0.25519	0	0.0848403	NA	0.128974	NA	0.330771	0.306217	0.405793	0.09932	0.0663945	0.0488413	0.0511709	0.319155	0.0601382	NA	0.158501	0.197397	0.0224067	0	NA	0	0.0965804	0.836252	0	0.105311	0.294967	0.0399819	0.0636489	0.0248793	0.0491696	0.626787	0.249112	0.0208406	0.268088	9.22859e-10	0	0.452119	0.078939	0	0.0733718	NA	0.086046	0.0918426	0.095626	0.109216	NA	0.242512	0.0333213
MD013-MD001	0.257934	0	0.0509754	NA	0.177174	NA	0.492883	0.360155	0.473211	0.0703658	0.0878699	0.0463288	0.0531561	0.296331	0.0797436	NA	0.35999	0.181658	0.0304239	NA	NA	0	0.0965804	1.18517	NA	0.105341	0	0.0809866	0.0546551	0.0298962	0.0828849	0.322549	0.400168	0.0171584	0.268088	0	0	0.452119	0.120576	0	0.0733718	0	0.243982	0.0918426	0.114788	0.109197	0	0.142415	0.0742732
WH020-MD011	0.476891	0.407524	0	NA	0.583597	0	0.165475	0.11955	0.251234	0.0854513	0.228043	0	0.129729	0.24655	0.163389	0	0.160095	0.183744	0	0.153952	0	NA	0.279615	0.470759	0	0.172384	0	0.0213663	0.121014	0.0441965	0.0434185	0.651702	0	0.0368766	NA	0.0383849	0	0.108269	0.460099	0	0.160169	0	0.04293	0.185684	0.250392	0.141535	NA	0.310938	0.215052
WH020-MD012	0.490162	0.416328	0.0274172	0	0.396348	NA	0.170617	0.162	0.535021	0.28755	0.353916	0	0.125135	0.323931	0.160835	NA	0.105475	0.274352	0.0278023	0	0	0.0497751	0.428036	0.39986	0	0.241625	0	0.0261573	0.101257	0.0462628	0.0933064	0.40976	1.11666	0.0373358	0	0.0584267	0.0404808	0.2787	0.466181	0	0.759356	NA	0.200729	0.550471	0.45215	0.15964	0	0.223108	0.0303047
WH020-WH014	0.788314	0.546754	0	NA	0.581991	NA	0.13297	0.263267	0.256736	0.277239	0.23654	0.0567109	0.19068	0.224969	0.0509121	NA	0.270605	0.347956	0	0.163087	NA	0	0.737985	0.402655	0	0.113558	NA	0.0492227	0.227322	0	0.0766846	1.61623	NA	0.0224675	0	0.0840954	0	0.288011	NA	0	0.307621	NA	0.108359	NA	0.532324	0.159246	NA	0.302021	0.0739139
MD042-MD013	0.263622	0	0.0739969	NA	0.194297	NA	0.458487	0.509386	0.261451	NA	NA	0	0.0467629	0.215528	0.309015	NA	0	0.261613	0	NA	NA	0	0	1.38691	NA	0.153963	NA	0.168765	0.387404	0	0	0.294164	NA	0.0516763	NA	0.0730246	0.0611735	NA	NA	0	0.096644	0	0.141439	0	0.0649466	0.451345	NA	0	0.055739
MD042-WH020	0.555441	0.415854	0.0513771	0	0.314033	NA	0.160593	0.495415	0.525432	0.193184	0.18514	0	0.104618	0.330194	0.094996	NA	0.128786	0.397716	0.0307021	0.314871	0	0	0.170325	0.342456	0	0.154048	0	0.0159718	0.276955	0.0612886	0.100721	0.333778	0.261098	0.0218232	0.522034	0.0834	0.0390829	0.326137	0.73779	0	0.161904	0	0.15883	0.136502	0.34709	0.184219	NA	0.402145	0
MD042-MD007	0.255248	0	0.0618676	NA	0.198908	NA	0.373703	0.508741	0.386271	0.118612	0.0392876	0.0973548	0.0217845	0.375309	0.156598	NA	0.371626	0.284939	0.022658	NA	NA	0	0.114584	0.695013	0.128936	0.148213	0	0.0800023	0.261422	0.0594613	0.145274	0.252887	0.526439	0.0559162	0.293162	0.0722869	0.100976	0.452119	0.160043	0	0	0.498175	0.108752	0.0682182	0.0793635	0.149671	NA	0.299367	0.0818333
MD042-MD006	0.18961	0.0522674	0.0458534	0	0.145097	NA	0.727625	0.426463	0.237793	0.163752	0.0498894	0.0342598	0.0190072	0.463493	0.138443	NA	0.155929	0.258079	0.0253408	NA	NA	0.0554446	0.0726186	0.468124	0.130394	0.136537	0	0.0659985	0.354748	0.025471	0.073445	0.253232	0.38556	0.122038	0.787202	0.0494657	0.0504889	0.332975	0.119835	0	0.0587582	0	0.133032	0.0492369	0.0642863	0.690524	NA	0.322257	0.293088
MD042-MD014	0.265803	0	0.0309358	NA	0.200359	NA	0.227538	0.39537	0.515803	1.15137	0.235867	0	0.0251627	0.246372	0.102099	NA	0.3966	0.311496	0	0.305954	NA	0.0841838	0.0847063	0.848913	0	0.153794	0	0.0577908	0.103352	0	0	0.195504	0.801834	0.149505	0.261813	0.0585257	0.0802527	0.275167	NA	0	0.0732718	0	0.142328	0.183008	0.159347	NA	0	0.393717	0.039369
MD042-MD018	0.265803	0	0.0565098	NA	0.147818	NA	0.227538	0.276535	0.515803	1.15137	0.235867	0	0.029522	0.244861	0.102099	NA	0.275777	0.30864	0	0.305954	NA	0.0841838	0.0847063	0.849052	0	0.15416	0	0.0529637	0.152614	0	0.0262019	0.205371	NA	0.116035	0.261813	0.0736711	0.0802527	0.275167	NA	0	0.0979834	0	0.129969	0.183008	0.213211	NA	0	0.393717	0.039369
MD042-MD011	0.473509	0.0764203	0.0435194	0	0.120826	0	0.39424	0.171885	0.320317	0.112132	0.063201	0	0.0529919	0.318856	0.234457	0	0.149953	0.221972	0.0226126	0	NA	0	0.054687	0.366882	0	0.102735	0	0.0364766	0.150238	0.0406754	0.0290532	0.576519	0.11736	0.0703214	0.779654	0.0422133	0.0287197	0.133321	0.744434	0	0	0	0.0730024	0.0738821	0.0852638	0.174414	NA	0.203001	0.26414
MD042-MD012	0.21291	0	0.0376498	NA	0.200359	NA	0.227538	0.266328	0.515803	1.15137	0.235867	0	0.0294359	0.235311	0.110673	NA	0.275777	0.314557	0	0.305954	NA	0.0841838	0.0847063	0.774704	0	0.153643	0	0.0870455	0.109583	0	0	0.195504	NA	0.133953	0.261813	0.0736289	0.0802527	0.275167	NA	0	0.195892	0	0.106895	0.183008	0.228917	NA	0	0.398643	0.039369
MD042-MD015	0.21267	0	0.0545356	NA	0.0493833	NA	2.14664	0.302281	0.182724	0.581163	0.117541	0	0	0.209862	0.209445	NA	0.137395	0.268821	0	0	NA	0	0	0.402607	0	0.115446	0	0.0377717	0.129221	0	0	0.19052	0	0.0733328	0.522034	0.0597019	0.0588636	0.360116	NA	NA	0	0	0.043008	0.0669867	0.0508398	NA	NA	0.45882	0.0982231
MD042-MD010	0.129953	0	0.0372088	NA	0.152379	NA	0.462344	0.661662	0.373631	0.861972	0	0.118186	0.0363708	0.346338	0.0451645	NA	NA	0.260588	0	NA	NA	0	0	1.10973	0	0.159069	NA	0.0839885	0.371356	0	0	0.325994	0	0.261428	NA	0.0594558	0.0429144	0	NA	0	0.0965116	0	0.0715169	0.140264	0	NA	NA	0.590623	0.164267
MD042-MD019	0.129953	0	0.0417976	NA	0.110537	NA	0	0.460343	0.488542	NA	0	0.118186	0.0773339	0.254702	0.0754585	NA	NA	0.260636	0	NA	NA	0	0	0.94611	0	0.140648	NA	0.0720602	0.303175	0	0.03576	0	NA	0.178582	3.85606	0.0670542	0.0434997	0	NA	0	0.0965116	0	0.21432	0	0.0872479	NA	NA	0.590623	0.164267
MD042-MD017	0.265803	0	0.0565098	NA	0.147818	NA	0.227538	0.276535	0.515803	1.15137	0.235867	0	0.029522	0.244861	0.102099	NA	0.275777	0.30864	0	0.305954	NA	0.0841838	0.0847063	0.849052	0	0.15416	0	0.0529637	0.152614	0	0.0262019	0.205371	NA	0.116035	0.261813	0.0736711	0.0802527	0.275167	NA	0	0.0979834	0	0.129969	0.183008	0.213211	NA	0	0.393717	0.039369
MD042-MD033	0.317953	0	0.0463262	0.134529	0.18761	NA	0.246915	0.402725	0.25779	0.286908	0.117541	0.0193457	0.0362592	0.305884	0.148899	NA	0.0749197	0.117994	0.0427231	0	NA	0.0492501	0.0471817	0.514077	0.259649	0.103349	NA	0.0146578	0.258733	0.0572677	0.026594	0.143639	0.246533	0.0553653	0.194594	0.0195886	0.0981915	0.237138	0.252507	0	0	0	0.0378067	0.0454065	0.1177	0.297531	NA	0.17481	0.047819
MD042-MD002	0.192411	0.151346	0.0683011	0	0.0832416	0	0.390608	0.401845	0.614507	0.223892	0.0850599	0.0612129	0.138324	0.366197	0.209218	NA	0.0877424	0.33474	0.0273909	0	NA	0	0	0.387379	0	0.0991107	0	0.0761157	0.316465	0.0718764	0.086566	0.139272	NA	0.0323027	0.788963	0.0414551	0.0468943	0.361618	0.95098	0	0.0989455	0	0.17235	0.0682182	0.307601	0.324169	NA	0.158858	0.209829
MD042-WH014	0.377067	0	0.0485516	0	0.115279	NA	0.251556	0.445592	0.300717	0.465615	0.066192	0.0435292	0.0647692	0.375959	0.143202	NA	0.08829	0.345028	0.0325392	0	0	0	0.192706	0.366515	0	0.110895	0	0.0274998	0.222785	0.0676258	0.0396565	0.335536	0.261098	0.0404601	0.249859	0.0594752	0.036387	0.202287	0.473022	NA	0	0	0.105624	0.0682182	0.0955714	0.111163	NA	0.195776	0.0618786
MD042-MD003	0.159031	0.264288	0	0	NA	NA	0.457858	NA	0.257376	NA	NA	NA	0	0.396536	0.400024	NA	0	0.260644	0	NA	NA	0	0.096967	0.104427	NA	0.0300496	NA	0.167118	0.259999	NA	0.0907341	0.588674	NA	0.110824	NA	0	0.157925	0	NA	NA	0.294486	NA	0.216133	NA	0	0.151419	NA	NA	0.24918
MD042-MD016	0.195593	0	0.0372088	0	0.152379	NA	0.228451	0.583888	0.56651	NA	0	0.118186	0.0451583	0.290586	0.0451645	NA	NA	0.15631	0	NA	NA	0	0	0.993673	0	0.170657	NA	0.0719789	0.371356	0.0611976	0	0	NA	0.220068	NA	0.0528745	0.0429144	0	NA	0	0.0965116	0	0.106799	0.279909	0	1.10389	NA	0.590623	0.164267
MD042-MD009	0.256423	0	0.0880955	NA	0.153482	NA	0.297476	0.342567	0.472908	0.302108	0.0663945	0.0398855	0.0269494	0.393858	0.150516	NA	0.204076	0.281852	0.0224218	0	NA	0	0.0726186	0.652094	0	0.105747	0.294967	0.0329423	0.13404	0.026943	0.0470923	0.614374	0.165045	0.0475157	0.522034	0.0350353	0.0326189	0.452119	0.157854	0	0	0	0.072747	0.0682182	0.0441195	0.299574	NA	0.308823	0.0843483
MD042-MD001	0.261769	0	0.0507074	NA	0.213981	NA	0.458549	0.619161	0.612935	0.213556	0.0878699	0.0376988	0.0283339	0.323291	0.148513	NA	0.541363	0.26428	0.0304408	NA	NA	0	0.0726186	0.811273	NA	0.115034	0	0.0637127	0.111806	0.0337245	0.0798848	0.30947	0.265133	0.0381497	0.522034	0.0529554	0.0433285	0.452119	0.241112	NA	0	0	0.174456	0.0682182	0.0529414	0.299434	0	0.173206	0.163452
MD042-WH007	0.44964	0.0876849	0.0536975	0.128091	0.172707	NA	0.255716	0.394697	0.414853	0.306473	0.26179	0	0.0586925	0.534208	0.138024	0	0	0.700687	0.0328706	NA	0	0	0.0971097	0.500202	0	0.16671	0	0.0382247	0.259401	0.041711	0.0361225	0.309016	NA	0.0877204	0.522034	0.0411806	0.0437913	0.171451	0.42052	NA	0.116667	0	0.128801	0.136549	0.3761	0.392272	NA	0.599078	0.122604
MD007-MD013	0.169902	0	0.0614393	NA	0.14522	NA	0.410541	0.359155	0.36122	0	0.0392876	0.124202	0.0417148	0.337653	0.0405151	NA	0.270567	0.194781	0.0226464	NA	NA	0	0.142878	0.986731	0.128936	0.158764	0	0.096599	0.17667	0.0539837	0.147454	0.349002	0.262178	0.0197156	0.198988	0	0.100366	0.452119	0.0800342	NA	0.0733718	NA	0.142981	0.0918426	0.131661	0.0554759	NA	0.219036	0
MD007-WH020	0.262772	0.834158	0	0	0.392561	NA	0.199439	0.256301	0.402951	0.0416872	0.0761104	0.125451	0.121894	0.338427	0.0605769	NA	0.204414	0.288282	0	0.314871	0	0	0.256144	0.512361	0.0857575	0.216433	0	0.0651703	0.285759	0.050287	0.148032	0.380854	0.123632	0.0147516	0.128798	0.0585046	0.0663318	0.417262	0.116138	0	0.206734	NA	0.108327	NA	0.176361	0.122765	NA	0.213842	0.04176
MD007-MD006	0	0.132216	0.0881435	0	0	NA	0.469439	1.10853	0.123335	0	0	0.132104	0	0.371885	0.0743195	NA	0.147716	0.274408	0	NA	NA	0.115605	0.30485	0.61868	0.128729	0.239641	NA	0.0669563	1.78675	0.043999	0.0598751	0.228805	0.270982	0.110636	0.260695	0	NA	0.183767	0	0	0.151301	NA	0.142209	0	0.0803779	NA	NA	0.294182	0.841405
MD007-MD018	0.174932	0	0.0602958	NA	0.200183	NA	0.364309	0.174153	0.361282	0.161472	0.0603468	0.0788695	0.041397	0.395567	0.337284	NA	0.269671	0.224951	0.02049	0.305954	NA	0.0477096	0.342634	0.876749	0.0509481	0.323296	0	0.0702	0.175368	0.0526439	0.132488	0.420245	0.91872	0.0634178	0.0694763	0	0.138207	0.42549	0.158691	0	0.150207	NA	0.233007	0.275061	0.157123	0.251902	0	0.0876764	0
MD007-MD011	0.279246	0.121048	0	0	0.158668	0	0.442714	0.140425	0.21305	0	0	0.0518491	0.0412077	0.31572	0.126221	0	0.278318	0.12992	0	0	NA	0	0.251225	0.497932	0.0854062	0.130511	0	0.0810407	0.118955	0.0321906	0.0317213	0.39929	0.0814176	0.0156563	0.257013	0	0.0413437	0.0902077	0.116932	0	0	0.494998	0.0346011	0.0927255	0.0588874	0.131882	NA	0.118573	0.49492
MD007-MD012	0.262442	0	0.0366297	NA	0.304923	NA	0.364309	0.17219	0.361282	0.161472	0.0603468	0.0967801	0.0383974	0.380556	0.296142	NA	0.269671	0.232504	0.02049	0.305954	NA	0.0477096	0.342634	0.825256	0.0509481	0.324631	0	0.0886051	0.144848	0.0526439	0.108567	0.431161	0.91872	0.0693819	0.0694763	0	0.138207	0.42549	0.0795114	0	0.300305	NA	0.172148	0.275061	0.164502	0.251902	0	0.111317	0
MD007-MD015	0.0875238	NA	0.0347708	NA	0.0544301	NA	0.744993	0.178548	0.238684	0.130257	0	0.0660585	0.0208158	0.30171	0.187932	NA	0.227286	0.170368	0.0150933	0	NA	0	0.297398	0.529693	0.0636148	0.208385	0	0.0518347	0.116217	0.059357	0.0881819	0.314619	0.263108	0.033013	0.129133	0	0.15629	0.411739	0.371765	0	0	NA	0.0733443	0	0.0387801	0.0759127	NA	0.0484509	0.0707078
MD007-MD019	0.125312	0	0.0351294	NA	0.0840254	NA	0.316658	0.292118	0.355936	0.0585784	0.0436813	0.140385	0.0578394	0.346151	0.230742	NA	0.463972	0.184935	0.0246413	NA	NA	0	0.142878	1.0569	0.0849972	0.153488	0	0.066953	0.202683	0.050314	0.150149	0.257767	0.526439	0.0691855	0.244731	0	0.0570642	0.603661	0.159172	0	0.0732782	NA	0.216731	0.0907927	0.13381	0.152479	NA	0.381048	NA
MD007-MD017	0.174932	0	0.0602958	NA	0.200183	NA	0.364309	0.174153	0.361282	0.161472	0.0603468	0.0788695	0.041397	0.395567	0.337284	NA	0.269671	0.224951	0.02049	0.305954	NA	0.0477096	0.342634	0.876749	0.0509481	0.323296	0	0.0702	0.175368	0.0526439	0.132488	0.420245	0.91872	0.0634178	0.0694763	0	0.138207	0.42549	0.158691	0	0.150207	NA	0.233007	0.275061	0.157123	0.251902	0	0.0876764	0
MD007-MD033	0.205377	0	0.0162603	0.134529	0.11517	NA	0.286485	0.256977	0.167248	0.0537083	0	0.0630339	0.031531	0.32809	0.0670964	NA	0.136691	0.0968415	0.0252377	0	NA	0.0491872	0.144177	0.632086	0.171726	0.123898	0.300591	0.0408871	0.253677	0.0500335	0.0295257	0.263653	0.127958	0.0392122	0.0603242	0	0.205577	0.184199	0.079826	0	0	NA	0.0478022	0	0.0744457	0.227365	NA	0.0745185	0.0346974
MD007-MD002	0.0857446	0.38266	0.0616106	0	0.101343	0	0.455103	0.288238	0.426949	0	0	0.102178	0.130062	0.379644	0.107302	NA	0.287021	0.303778	0	0	NA	0	0.297398	0.509655	0.0850155	0.144646	0	0.0943178	0.191732	0.058646	0.102726	0.298145	0.267671	0.0240047	0.260228	0	0.0948936	0.181163	0.11888	0	0.121819	NA	0.153478	NA	0.197957	0.228009	NA	0.08775	0.288269
MD007-WH014	0.133842	0	0	0	0.145589	NA	0.316248	0.28039	0.223072	0.0679183	0	0.116936	0.0701083	0.368366	0.051125	NA	0.280801	0.275211	0	0	0	0	0.696221	0.499138	0.0852728	0.0974594	0	0.0553841	0.176858	0.0529372	0.0458986	0.306038	0.123632	0.0283487	0.0817791	0	0.0566776	0.18341	0	0	0	NA	0.0566487	NA	0.0664297	0.0871138	NA	0.109221	0.0417502
MD007-MD003	0.156239	0.130323	0.0592091	0	0.200802	NA	0.416589	0.509241	0.347587	0.0585817	0.0392876	0.0973548	0.0204164	0.35696	0.165174	NA	0.182386	0.341017	0.0207002	NA	NA	0	0.169631	0.654854	0.128936	0.177094	0	0.0734392	0.192263	0.0608856	0.304038	0.510726	0.526439	0.0248196	0.0988593	0.0674041	0.0763415	0.361043	0.159639	0	0.199097	0.498175	0.216681	0.0682182	0.0762751	0.0359401	NA	0.299367	0.126969
MD007-MD009	0.0649347	0	0.0888669	NA	0	NA	0.099785	0.512012	0.0851396	0.149378	0	0.0859279	0	0.406064	0.0439099	NA	0.289303	0.233825	0	0	NA	0	0.30485	0.759881	0.0856638	0.301688	NA	0.0876725	0.24952	0.0407355	0.0891976	0.779659	0.266117	0	0.129133	0	0.098163	NA	0	0	NA	NA	0	NA	0.0474821	NA	NA	0.307631	0.0632383
MD007-MD001	0	0	0	NA	0.202281	NA	0.155945	0.517123	0.171247	0.0942568	0	0.081837	0	0.274014	0.0618431	NA	1.13566	0.207779	0	NA	NA	0	0.30485	1.13187	0.128936	0.2722	NA	0.167023	0.150006	0.0425379	0.175387	1.00589	0.566665	0	0.129133	0	0.304606	NA	0	0	NA	0.537696	0.449908	NA	0.0570596	0.233311	0	0.120558	NA
MD007-WH007	0.205838	NA	0.017857	0.128091	0.219339	NA	0.418162	0.249647	0.295235	0	0.0503868	0.123384	0.0583404	0.445625	0.0280209	0	0.573902	0.431337	0	NA	0	0	0.528345	0.716987	0.0845893	0.244634	0	0.0702864	0.251483	0.0331446	0.0414745	0.321094	0.267671	0.0545723	0.129133	0	0.0774084	0.121148	0.118754	0	0.149069	NA	0.0765802	NA	0.245907	0.312407	NA	0.278767	0.248952
MD006-WH020	0.210111	0.494459	0.0336355	0	0.390286	NA	0.305848	0.22047	0.130481	0.0523679	0.0961159	0.0412702	0.0929694	0.42509	0.0787817	NA	0.088456	0.220774	0	0.313897	0	0.0547961	0.196115	0.338802	0.0735922	0.172001	0	0.0506288	0.385447	0.0238193	0.0851354	0.312013	0.182491	0.0620084	NA	0.0416679	0	0.306226	0.0923567	0	0.219153	NA	0.121303	0.0918815	0.113164	0.26185	NA	0.162689	0.165425
MD006-MD018	0.176753	0.063896	0.0498141	0.285171	0.147528	NA	0.648478	0.150718	0.23734	0.186505	0.0840728	0.0291322	0.0401523	0.466041	0.249712	NA	0.137064	0.176485	0.0232298	0.30525	NA	0.0928728	0.300972	0.559159	0.050754	0.22406	0	0.0508659	0.28952	0.0233237	0.0908341	0.415007	0.464148	0.117878	0.275525	0	0.0693072	0.299943	0.11884	0	0.150995	NA	0.198012	0.0680129	0.119268	0.807188	0	0.0907276	0.20232
MD006-MD011	0.231423	0.127744	0.033287	0	0.124932	0	0.836306	0.131661	0.104977	0	0	0.0203638	0.0371629	0.397204	0.133958	0	0.154963	0.160337	0	0.649537	NA	0.0547961	0.191678	0.381968	0.0733537	0.114613	0	0.0676641	0.1913	0	0.0238165	0.321764	0.118933	0.0693685	NA	0	0	0.140103	0.0934094	0	0.0368194	0	0.067368	0.048775	0.0747458	0.176835	NA	0.0868111	0.602101
MD006-MD012	0.265056	0.063896	0.0465351	0	0.199566	NA	0.648478	0.14966	0.23734	0.186505	0.0840728	0.0340593	0.0377888	0.445605	0.224252	NA	0.137064	0.184725	0.0232298	0.30525	NA	0.0928728	0.300972	0.532181	0.050754	0.22405	0	0.0665957	0.219949	0.0233237	0.0729013	0.423593	0.464148	0.125247	0.275525	0	0.0693072	0.299943	0.0595421	0	0.249928	NA	0.167051	0.0680129	0.125038	0.807188	0	0.112315	0.20232
MD006-MD017	0.176753	0.063896	0.0498141	0.285171	0.147528	NA	0.648478	0.150718	0.23734	0.186505	0.0840728	0.0291322	0.0401523	0.466041	0.249712	NA	0.137064	0.176485	0.0232298	0.30525	NA	0.0928728	0.300972	0.559159	0.050754	0.22406	0	0.0508659	0.28952	0.0233237	0.0908341	0.415007	0.464148	0.117878	0.275525	0	0.0693072	0.299943	0.11884	0	0.150995	NA	0.198012	0.0680129	0.119268	0.807188	0	0.0907276	0.20232
MD006-MD033	0.240265	0.0521781	0.0405568	0.0898033	0.0945496	NA	0.465613	0.260999	0.130543	0.0549467	0	0.0345147	0.0285882	0.367675	0.0874639	NA	0.0807258	0.0985117	0.0202668	0.618914	NA	0.0915836	0.0955768	0.472301	0.200463	0.0907662	0.300591	0.0314754	0.333041	0.0346113	0.024266	0.238135	0.166644	0.0780021	0.128761	0	0.137427	0.184267	0.0682478	0	0.049143	NA	0.0768262	0	0.06534	0.300904	NA	0.115292	0.147043
MD006-WH014	0.102593	0.0561638	0.033525	0	0.112929	NA	0.536527	0.150754	0.0817636	0.0702518	0	0.0558866	0.0522257	0.488568	0.0579501	NA	0.109749	0.250254	0	0.689932	0	0.0477271	0.902481	0.321184	0.0735328	0.0859042	0	0.0474696	0.314393	0.0300313	0.0307445	0.264344	0.182491	0.0763651	0.266706	0	0	0.216729	0	0	0.0484375	NA	0.0957973	0	0.0589355	0.128324	NA	0.0829143	0.164956
MD006-MD001	0	0.0867222	0.0583798	0	0.148895	NA	0.951021	0.736744	0.0467685	0.136103	0	0	0	0.364654	0.119252	NA	0.288935	0.181305	0	NA	NA	0.11531	NA	0.433691	0.130394	0.171103	NA	0.139161	0.260672	0	0.0748345	0.385033	0.513827	0.0687616	NA	0	0	0.183767	0	0	0.151301	0	0.242342	0	0.0555232	0.460014	0	0.0920851	1.19268
MD014-MD013	1.04501	0	0.0461091	NA	0.146118	NA	0.570551	0.327977	0.412794	0.574779	0.235867	0	0.0412126	0.257578	0.387881	NA	0.265604	0.262144	0	0.305954	NA	0.121555	0.0951581	1.05376	0	0.179891	0	0.0777778	0.0306948	0	0	0.286682	0.710152	0.0661537	0.134462	0	0.0590704	0.275167	NA	0	0.198938	NA	0.183413	0.276094	0.228576	0.44369	0	0.298337	0
MD014-WH020	0.396713	0.416328	0.0229584	0	0.396348	NA	0.170617	0.218966	0.535021	0.28755	0.353916	0	0.110697	0.334517	0.173561	NA	0.161155	0.233279	0.0278023	0	0	0.0497751	0.428036	0.423517	0	0.294487	0	0.0130177	0.100968	0.0429537	0.0933064	0.40976	0.530413	0.0390747	0	0.0582126	0.0404808	0.2787	0.466181	0	0.404926	NA	0.247421	0.550471	0.365032	0.15964	0	0.184951	0.0303047
MD014-MD007	0.174932	0	0.0297832	NA	0.304923	NA	0.364309	0.237033	0.361282	0.161472	0.0603468	0.0967801	0.0335478	0.393375	0.337284	NA	0.329441	0.231381	0.02049	0.305954	NA	0.0477096	0.342634	0.876047	0.0509481	0.31566	0	0.0735276	0.133936	0.0493274	0.108567	0.431161	0.48473	0.0733397	0.0694763	0	0.138207	0.42549	0.0795114	0	0.100046	NA	0.228996	0.275061	0.117425	0.251902	0	0.0876764	0
MD014-MD006	0.176753	0.050773	0.038964	0	0.199566	NA	0.648478	0.206841	0.23734	0.186505	0.0840728	0.0340593	0.0335655	0.460492	0.249712	NA	0.176931	0.183996	0.0232298	0.30525	NA	0.0928728	0.300972	0.55858	0.050754	0.221633	0	0.0530532	0.20829	0.0220631	0.0729013	0.423593	0.392288	0.13127	0.275525	0	0.0693072	0.299943	0.0595421	0	0.120187	NA	0.204997	0.0680129	0.0950368	0.807188	0	0.0907276	0.20232
MD014-MD018	NA	0	0.0878211	NA	0	NA	NA	0.189214	NA	NA	NA	0	0	0.183465	NA	NA	NA	0.260691	NA	NA	NA	NA	NA	NA	NA	0.0879249	NA	0	0.251897	0	NA	NA	0	0	NA	0	NA	NA	NA	NA	0	NA	0.224945	NA	NA	NA	NA	NA	NA
MD014-MD011	0.409614	0.0639182	0.0210725	0	0.150622	0	0.387233	0.116129	0.31738	0.132711	0.121739	0	0.0624877	0.335703	0.329195	0	0.170025	0.179393	0.0208383	0.149344	NA	0.0497751	0.191608	0.343694	0	0.18495	0	0.028916	0.0347374	0.0316225	0.0294343	0.457999	0.308712	0.08285	0.272311	0	0.0292821	0.0755943	0.811176	0	0.0590855	0	0.119496	0.13698	0.102205	0.145889	0	0.103405	0.203197
MD014-MD012	NA	0	0	NA	NA	NA	NA	0.20177	NA	NA	NA	NA	0	0.161671	0	NA	NA	0.260267	NA	NA	NA	NA	NA	NA	NA	0.0840218	NA	NA	0	0	NA	NA	0	0	NA	0	NA	NA	NA	NA	0.302907	NA	NA	NA	NA	NA	NA	0.294981	NA
MD014-MD015	NA	0	0.0302983	NA	0.0587313	NA	1.24154	0.0988562	0.071274	0.579151	NA	0	0.0223442	0.289011	0.373698	NA	0.266784	0.259902	0	0.157183	NA	0.121555	0.300309	0.533164	0	0.233974	NA	0.0326848	0.0234454	0	0	0.313697	0.394946	0.196281	0	0	0.0617963	0.278932	NA	0	0.307355	NA	0.146548	0.270048	0.128928	NA	0	0.0971894	0.0423111
MD014-MD010	0.515706	0	0.029739	NA	0.100871	NA	0.285618	0.421535	0.347744	NA	0.485399	0.117492	0.0373661	0.271751	0.189349	NA	0.517606	0.254432	0	0.305954	NA	0.121555	0.0951581	1.10674	0	0.189711	0	0.0558478	0.0927902	0	0	0.184487	0.386249	0.171836	0.130422	0	0.04344	0.345692	NA	0	0.198708	NA	0.134073	0.282237	0.264949	NA	0	0.436861	0.0803101
MD014-MD019	0.515706	0	0.0274319	NA	0.0830307	NA	0.169137	0.45863	0.413837	0.86323	0.485399	0.117492	0.0629268	0.236386	0.207193	NA	0.517606	0.246151	0	0.305954	NA	0.121555	0.0951581	1.15006	0	0.165677	0	0.0421851	0.0844497	0	0.023866	0.197944	0.801834	0.141966	0.09332	0	0.0364547	0.345692	NA	0	0.198708	NA	0.231664	0.272874	0.280483	NA	0	0.436861	0.0803101
MD014-MD017	NA	0	0.0878211	NA	0	NA	NA	0.189214	NA	NA	NA	0	0	0.183465	NA	NA	NA	0.260691	NA	NA	NA	NA	NA	NA	NA	0.0879249	NA	0	0.251897	0	NA	NA	0	0	NA	0	NA	NA	NA	NA	0	NA	0.224945	NA	NA	NA	NA	NA	NA
MD014-MD033	0.361775	0.10072	0.030755	0.134529	0.199043	NA	0.254566	0.258664	0.262738	0.43087	NA	0.0172368	0.0466181	0.345213	0.18455	NA	0.0980526	0.0916667	0.0392588	0.292648	NA	0.0822603	0.0861277	0.499811	0.0747391	0.137878	0.289618	0.0120404	0.132888	0.0522711	0.0271771	0.199244	0.504802	0.0674436	0	0	0.10127	0.165264	0.278112	0	0.0990383	NA	0.094475	0.068603	0.139471	0.292283	0	0.135313	0.0233679
MD014-MD002	0.124602	0.157977	0.0471082	0	0.0987217	0	0.377884	0.232129	0.609564	0.283723	0.241975	0.0376651	0.124577	0.408029	0.301198	NA	0.137238	0.239759	0.0270888	0.0869022	NA	0.0411845	0.300309	0.416856	0	0.157076	0	0.0593734	0.15694	0.0580017	0.0872277	0.147087	1.06909	0.0445718	0.275207	0	0.0485387	0.314479	0.71173	0	0.245267	NA	0.262414	0.275061	0.304064	0.252051	0	0.0795583	0.160562
MD014-WH014	0.310195	0	0.0226459	0	0.146519	NA	0.257488	0.260661	0.304578	0.870439	0.125354	0.0432581	0.077797	0.401461	0.227379	NA	0.133743	0.251558	0.0292897	0.159447	0	0.0401438	0.899001	0.428705	0	0.15271	0	0.0240786	0.0815271	0.0532052	0.0458961	0.438453	0.530413	0.0549396	0	0	0.0362198	0.138962	0.235027	0	0.153802	NA	0.21613	0.275061	0.137759	0.0996086	0	0.0966991	0.0303635
MD014-MD003	0.518186	0.0541251	0.0294426	0	0.202595	NA	0.282728	0.395939	0.396508	0.861777	0.235867	0	0.0233579	0.252022	0.316728	NA	0.160204	0.457053	0	0.305954	NA	0.121555	0.135431	0.545676	0	0.197349	0	0.049869	0.0718121	0	0.0393019	0.195573	0.801834	0.0798071	0	0.0975709	0.0514561	0.228084	NA	0	0.224072	0	0.213553	0.183008	0.136546	0.144994	0	0.393717	0.0733874
MD014-MD016	0.646926	0	0.029739	0	0.100871	NA	0.225732	0.383215	0.440578	0.86323	0.485399	0.117492	0.042608	0.26846	0.189349	NA	0.517606	0.211142	0	0.305954	NA	0.121555	0.0951581	1.3216	0	0.20349	0	0.0505592	0.0927902	0.0291615	0	0.202273	0.801834	0.199566	0.130422	0	0.04344	0.345692	NA	0	0.198708	NA	0.15357	0.40928	0.264949	0.920023	0	0.436861	0.0803101
MD014-MD009	0.191064	0	0.0446236	NA	0.203711	NA	0.298722	0.193629	0.446385	0.427156	0.125524	0.0387149	0.0465869	0.452242	0.279008	NA	0.207031	0.226807	0.0202608	0.0880061	NA	0.0610477	0.300972	0.783893	0	0.190377	0.1393	0.0262472	0.0222185	0.0234791	0.0488243	0.782886	0.277965	0.0630615	0	9.83706e-10	0.0575253	0.42549	0.0784239	0	0.100046	NA	0.165244	0.275061	0.0723721	0.331188	0	0.116165	0.0588276
MD014-MD001	0.171111	0	0.0235008	NA	0.227219	NA	0.436534	0.260991	0.607064	0.271504	0.249222	0.0369559	0.0417385	0.363744	0.215533	NA	0.452996	0.217811	0.0268404	0.305954	NA	0.04757	0.300972	1.04001	0	0.200341	0	0.0494563	0.0238463	0.0267247	0.0775063	0.422132	0.326435	0.0504717	0	0	0.0578528	0.42549	0.119792	0	0.100046	0	0.19491	0.275061	0.0844975	0.330705	0	0.0608047	0.0799127
MD014-WH007	0.369154	0.132705	0.0283801	0.128091	0.453703	NA	0.277318	0.204048	0.413801	0.574033	0.524568	0	0.0756462	0.479768	0.260692	0	0.262337	0.435812	0.0345125	0.305954	0	0.0497751	0.603231	0.560163	0	0.311852	0	0.0359671	0.0651805	0.0251931	0.0368165	0.33842	1.06909	0.0996037	0	0	0.0437002	0.112622	0.306638	0	0.301099	NA	0.217581	0.550711	0.330807	0.327529	0	0.237271	0.0599507
MD018-WH020	0.396713	0.416328	0.0437107	0.266819	0.292357	NA	0.170617	0.161755	0.535021	0.28755	0.353916	0	0.133589	0.329529	0.173561	NA	0.105475	0.268857	0.0278023	0	0	0.0497751	0.428036	0.423469	0	0.239306	0	0.0136894	0.144788	0.0462628	0.114369	0.461372	1.11666	0.0391249	0	0.0733489	0.0404808	0.2787	0.81325	0	0.607279	NA	0.245491	0.550471	0.43972	0.15964	0	0.184951	0.0303047
MD018-MD011	0.409614	0.0752962	0.0399574	0.266819	0.118635	0	0.387233	0.0907654	0.31738	0.132711	0.121739	0	0.0734425	0.350117	0.329195	0	0.131615	0.203321	0.0208383	0.149344	NA	0.0497751	0.191608	0.372742	0	0.164495	0	0.0276434	0.061683	0.0343237	0.0442008	0.443229	0.488141	0.0734875	0.272311	0	0.0292821	0.0755943	1.16041	0	0.0742451	0	0.109572	0.13698	0.136797	0.145889	0	0.103405	0.203197
MD018-MD012	NA	NA	NA	NA	0	NA	NA	0	NA	NA	NA	0	0	0.0479056	0	NA	NA	0.261143	NA	NA	NA	NA	NA	NA	NA	0	NA	0.25643	0.252104	NA	NA	NA	NA	0	NA	0	NA	NA	NA	NA	NA	NA	0	NA	NA	NA	NA	0.294981	NA
MD018-MD017	NA	NA	NA	NA	NA	NA	NA	NA	NA	NA	NA	NA	NA	NA	NA	NA	NA	NA	NA	NA	NA	NA	NA	NA	NA	NA	NA	NA	NA	NA	NA	NA	NA	NA	NA	NA	NA	NA	NA	NA	NA	NA	NA	NA	NA	NA	NA	NA	NA
MD018-MD033	0.361775	0	0.0435155	0.269253	0.168258	NA	0.254566	0.225269	0.262738	0.43087	NA	0.0153095	0.0509165	0.346054	0.18455	NA	0.0643988	0.104216	0.0392588	0.292648	NA	0.0822603	0.0861277	0.531491	0.0747391	0.13416	0.289618	0.0126025	0.166471	0.0546647	0.0408125	0.347871	1.05114	0.0614464	0	0	0.10127	0.165264	0.398459	0	0.148686	NA	0.0791848	0.068603	0.186653	0.292283	0	0.135313	0.0233679
MD018-WH014	0.310195	0	0.0429434	0.266819	0.115179	NA	0.257488	0.196737	0.304578	0.870439	0.125354	0.0343357	0.0908241	0.39768	0.227379	NA	0.0669808	0.288602	0.0292897	0.159447	0	0.0401438	0.899001	0.429162	0	0.127424	0	0.0231635	0.116971	0.0570719	0.0689188	0.448035	1.11666	0.0493334	0	0	0.0362198	0.138962	0.469103	0	0.101612	NA	0.174957	0.275061	0.184329	0.0996086	0	0.0966991	0.0303635
MD018-MD001	0.171111	0	0.0453372	NA	0.186759	NA	0.436534	0.195812	0.607064	0.271504	0.249222	0.0305296	0.0539545	0.365573	0.215533	NA	0.37129	0.210895	0.0268404	0.305954	NA	0.04757	0.300972	1.04063	0	0.192987	0	0.0466788	0.0575379	0.0286881	0.103457	0.48083	0.457664	0.0453155	0	0	0.0578528	0.42549	0.239095	0	0.150207	0	0.191318	0.275061	0.127196	0.330705	0	0.0608047	0.0799127
MD012-MD011	0.495545	0.0752962	0.0244838	0	0.150622	0	0.387233	0.0967078	0.31738	0.132711	0.121739	0	0.0695401	0.325905	0.303808	0	0.131615	0.209446	0.0208383	0.149344	NA	0.0497751	0.191608	0.354282	0	0.16896	0	0.0435764	0.0351103	0.0343237	0.0294343	0.457999	0.488141	0.0788927	0.272311	0	0.0292821	0.0755943	0.811176	0	0.148443	0	0.0956515	0.13698	0.141644	0.145889	0	0.128365	0.203197
MD015-MD013	0.78292	0	0.0514748	NA	0.0406015	NA	1.23553	0.269013	0.192778	0.289534	0.117541	0	0.024496	0.20388	0.27198	NA	0.109648	0.175778	0	0	NA	NA	0	0.452578	0	0.103787	0	0.0510133	0.0612768	0	0	0.287927	0.252247	0	0.268088	0	0	0.360116	NA	0	0.074757	NA	0.0535852	0.0901949	0.100125	0	NA	0.280638	0.0357836
MD015-WH020	0.302068	0.834158	0.0265719	0.265045	0.131975	NA	0.301405	0.172245	0.335573	0.217166	0.23518	0	0.098126	0.289809	0.172727	NA	0.0869547	0.249647	0.0199843	0.161546	0	0	0.44268	0.369088	0	0.176707	0	0.0115477	0.120755	0.0605705	0.0814107	0.460844	0.1309	0	NA	0.0484112	0	0.844852	1.54592	0	0.228459	NA	0.173636	0.134516	0.213494	0.100253	NA	0.161651	0.0519408
MD015-MD006	0.0883674	0.132216	0.0498647	0.283667	0.0442619	NA	1.25268	0.179942	0.154363	0.140923	0	0.0244518	0.0202583	0.367907	0.188714	NA	0.113269	0.167015	0.0172391	0.680616	NA	0.0732162	0.301251	0.382347	0.0740652	0.163553	0	0.0412187	0.193787	0.0258739	0.053033	0.265983	0.256818	0.115665	NA	0	0	0.338303	0.278894	0	0.0499139	NA	0.113065	0	0.0447689	0.457348	NA	0.0509418	0.232175
MD015-MD018	NA	0	0.0559578	NA	0.0483458	NA	1.24154	0.0552959	0.071274	0.579151	NA	0	0.0278189	0.307304	0.373698	NA	0.184866	0.251421	0	0.157183	NA	0.121555	0.300309	0.533268	0	0.184558	NA	0.0307818	0.0549862	0	0.0252941	0.313697	0.827689	0.117514	0	0	0.0617963	0.278932	NA	0	0.152205	NA	0.124145	0.270048	0.194102	NA	0	0.0971894	0.0423111
MD015-MD011	0.325096	0.121048	0.0243875	0.265045	0.036163	0	0.851192	0.09584	0.18333	0.107106	0	0	0.0501939	0.28804	0.174334	0.338104	0.108922	0.151187	0.0195108	0	NA	0	0.144251	0.377969	0	0.128365	0	0.0218941	0.0652505	0.0400798	0.0329459	0.386029	0.0781292	0.053724	NA	0	0	0.0670145	1.5402	0	0	0	0.0689715	0.0533064	0.047826	0.087487	NA	0.0593943	0.220542
MD015-MD012	NA	0	0.0372991	NA	0.0587313	NA	1.24154	0.0644317	0.071274	0.579151	NA	0	0.0258063	0.276915	0.29537	NA	0.184866	0.260256	0	0.157183	NA	0.121555	0.300309	0.499556	0	0.196899	NA	0.0492045	0.0304457	0	0	0.313697	0.827689	0.150768	0	0	0.0617963	0.278932	NA	0	0.304314	NA	0.097722	0.270048	0.207556	NA	0	0.142852	0.0423111
MD015-MD017	NA	0	0.0559578	NA	0.0483458	NA	1.24154	0.0552959	0.071274	0.579151	NA	0	0.0278189	0.307304	0.373698	NA	0.184866	0.251421	0	0.157183	NA	0.121555	0.300309	0.533268	0	0.184558	NA	0.0307818	0.0549862	0	0.0252941	0.313697	0.827689	0.117514	0	0	0.0617963	0.278932	NA	0	0.152205	NA	0.124145	0.270048	0.194102	NA	0	0.0971894	0.0423111
MD015-MD033	0.289366	0	0.0280918	0.266477	0.0946449	NA	0.50208	0.224907	0.169505	0.288692	NA	0.0145311	0.0350035	0.261128	0.0938916	NA	0.0585985	0.0909136	0.028754	0	NA	0.0611219	0.0599714	0.400406	0.0854163	0.12145	0.289618	0.00998652	0.146703	0.0571447	0.0276519	0.286747	0.123188	0.0409235	0	0	0.0944297	0.114141	0.527539	0	0	NA	0.0270214	0	0.0499338	0.148173	NA	0.112771	0.0691505
MD015-WH014	0.191535	0	0.0263722	0.265045	0.0374663	NA	0.494399	0.275503	0.190363	0.438569	0	0.0312833	0.0618555	0.329851	0.19175	NA	0.0541459	0.249637	0.0200444	0	0	0	NA	0.286405	0	0.100297	0	0.0194466	0.117374	0.0647892	0.0365729	0.356351	0.1309	0.022706	0	0	0	0.277323	1.09482	NA	0	NA	0.113037	0	0.0454781	0.0570764	NA	0.0549369	0.0520173
MD015-MD009	0.130958	0	0.0580112	NA	0.0425535	NA	0.441875	0.145348	0.223201	0.0950408	0	0.0290501	0.0255391	0.344641	0.128208	NA	0.138369	0.167914	0.0149129	0	NA	0	0.301251	0.466457	0	0.133695	0.1393	0.021642	0.0411986	0.0276756	0.0442047	0.787226	0.123502	0.0272812	NA	1.71059e-10	0	0.411739	0.366105	0	0	NA	0.0441528	0	0	0.148891	NA	0.0957332	0.0668988
MD015-MD001	0.0854917	0	0.0287973	NA	0.0939487	NA	0.957285	0.194121	0.23505	0.205535	0	0.0276097	0.0265216	0.278281	0.0972954	NA	0.269636	0.16002	0.0184718	0	NA	0	0.301251	0.565351	0	0.14304	0	0.0364817	0.0423093	0.0329984	0.0558602	0.440349	0.176575	0.0213101	NA	0	0	0.411739	0.55945	NA	0	0	0.165442	0	0	0.148822	0	0.0350922	0.125235
MD010-MD013	0.51696	0	0.0429996	NA	0.0977388	NA	0.460321	0.435041	0.319955	0.286848	0	0.24037	0.0697061	0.24162	0.311325	NA	0.282781	0.0889467	0	NA	NA	NA	NA	1.72364	0	0.160074	NA	0.170227	0.279346	0	0	0.886222	0.250676	0.0767667	NA	0	0	0	NA	0	0.294346	NA	0.106924	0.0926482	0.12913	0.223847	NA	0.585339	0.0746607
MD010-WH020	0.493251	0.546754	0.0328823	0	0.219534	NA	0.185847	0.411532	0.549505	0.191132	0.235678	0.079677	0.112747	0.343703	0.155501	NA	0.188843	0.291834	0.0324713	0.314871	0	0	0.21239	0.481438	0	0.17338	0	0.0182093	0.229481	0.0602656	0.103076	0.322898	0.129862	0.041201	0.261076	0.032844	0	0.410074	0.939494	0	0.180166	NA	0.135937	0.210831	1.03655	0.137931	NA	0.429486	0.0838103
MD010-MD007	0.125312	0	0.0390821	NA	0.0999801	NA	0.392397	0.359879	0.303127	0.0805722	0.0436813	0.140385	0.0369745	0.39101	0.269387	NA	0.463972	0.197193	0.0246413	NA	NA	0	0.142878	1.02214	0.0626297	0.16825	0	0.0789493	0.208301	0.050314	0.147538	0.339738	0.239393	0.0791608	0.217211	0	0.0591291	0.603661	0.159172	0	0.0732782	NA	0.0723483	0.140312	0.118732	0.152479	NA	0.381048	NA
MD010-MD006	0.17175	0.0903516	0.0591502	0	0.0730224	NA	0.689932	0.309079	0.119957	0.0930781	0.0573414	0.0678317	0.0328554	0.443838	0.22527	NA	0.207594	0.191139	0.0265072	NA	NA	0.0732162	0.0965804	0.625388	0.0730871	0.136282	0	0.0633903	0.371937	0.0221828	0.0750609	0.305843	0.262729	0.153106	0.525589	0	0	0.389113	0.119185	NA	0.0977658	NA	0.111163	0.100146	0.0805233	0.571453	NA	0.380089	0.495528
MD010-MD018	0.515706	0	0.0536176	NA	0.0744068	NA	0.285618	0.299435	0.347744	NA	0.485399	0.0769858	0.045898	0.271157	0.189349	NA	0.397095	0.247032	0	0.305954	NA	0.121555	0.0951581	1.10676	0	0.18693	0	0.0627317	0.132606	0	0.0283638	0.21317	0.8219	0.133317	0.130422	0	0.04344	0.345692	NA	0	0.147007	NA	0.113657	0.282237	0.354533	NA	0	0.436861	0.0803101
MD010-MD011	0.407641	0.171489	0.0278277	0	0.0652166	0	0.401228	0.211999	0.404367	0.06624	0.0846511	0.0270872	0.0653865	0.357357	0.27092	0	0.199812	0.170756	0.0231253	0	NA	0	0.0685622	0.477458	0	0.11201	0	0.0348424	0.125613	0.0324365	0.0294263	0.580988	0.0743312	0.0999911	0.519879	0	0	0.153253	0.938961	0	0.0480711	0	0.0590325	0.116694	0.118574	0.127291	NA	0.318769	0.662141
MD010-MD012	0.515706	0	0.0357267	NA	0.100871	NA	0.285618	0.322582	0.347744	NA	0.485399	0.117492	0.0427505	0.259414	0.155687	NA	0.397095	0.256309	0	0.305954	NA	0.121555	0.0951581	1.03981	0	0.188661	0	0.0840531	0.0939604	0	0	0.184487	0.8219	0.159541	0.130422	0	0.04344	0.345692	NA	0	0.220437	NA	0.0895869	0.282237	0.379797	NA	0	0.45601	0.0803101
MD010-MD015	0.386384	0	0.0348935	NA	0	NA	1.38715	0.355151	0.203137	0.871785	0.241891	0.0561659	0.0203869	0.213103	0.242645	NA	0.205875	0.169002	0	0	NA	NA	0	0.497501	0	0.125011	0	0.0402582	0.112627	0	0	0.386617	0	0.166225	0.261076	0	0	0.482292	NA	0	0.0746775	NA	0	0.137586	0.0842153	NA	NA	0.538505	0.142272
MD010-MD019	NA	NA	0	NA	0	NA	NA	0.194281	0.127294	0	NA	NA	0.0602487	0.211382	0.134124	NA	NA	0.261659	NA	NA	NA	NA	NA	2.51373	0	0.0524066	NA	0	0	NA	0.137038	0.297299	0	0	NA	0	0	NA	NA	NA	NA	NA	NA	0.279636	0.260616	NA	NA	NA	NA
MD010-MD017	0.515706	0	0.0536176	NA	0.0744068	NA	0.285618	0.299435	0.347744	NA	0.485399	0.0769858	0.045898	0.271157	0.189349	NA	0.397095	0.247032	0	0.305954	NA	0.121555	0.0951581	1.10676	0	0.18693	0	0.0627317	0.132606	0	0.0283638	0.21317	0.8219	0.133317	0.130422	0	0.04344	0.345692	NA	0	0.147007	NA	0.113657	0.282237	0.354533	NA	0	0.436861	0.0803101
MD010-MD033	0.263619	0	0.0337474	0.134529	0.128143	NA	0.268449	0.311359	0.314412	0.286599	0.241891	0.034605	0.0482966	0.317547	0.151642	NA	0.11124	0.0993582	0.0444169	0	NA	0.0611219	0.0466531	0.632075	0.0841007	0.0983444	NA	0.0164496	0.260713	0.050547	0.0270929	0.216565	0.122961	0.0704793	0.0971067	0	0.0696416	0.285937	0.320839	0	0.0725137	NA	0.0208317	0.0936783	0.195094	0.220998	NA	0.241105	0.0696387
MD010-MD002	0.13897	0.274959	0.0815317	0	0.044474	0	0.375611	0.408043	0.657078	0.141571	0.121998	0	0.162127	0.428956	0.244439	NA	0.175241	0.291108	0.0274532	0	NA	0	0	0.456645	0	0.105265	0	0.0744118	0.260438	0.0591065	0.0875483	0.261943	0.256964	0.0500204	0.52555	0	0	0.453748	1.18111	0	0.137121	NA	0.169169	0.140312	0.922231	0.213309	NA	0.25923	0.376418
MD010-WH014	0.307269	0	0.0309711	0	0.0579367	NA	0.280266	0.451909	0.358646	0.578996	0.0879915	0.0895246	0.0741095	0.398714	0.192123	NA	0.176367	0.278124	0.0337881	0	0	0	0.288232	0.440718	0	0.111224	0	0.0265897	0.189175	0.0534221	0.0408506	0.300566	0.129862	0.0632894	0.124992	0	0	0.254348	0.47046	0	0.0606931	NA	0.0886223	0.140312	0.159075	0.084383	NA	0.299004	0.0838581
MD010-MD003	0.256338	0.0945102	0.0474573	0	0.151866	NA	0.459658	0.662523	0.343359	0.573487	0	0.118186	0.0322847	0.341336	0.275397	NA	0.0951465	0.401695	0	NA	NA	NA	0.145085	0.73421	0	0.223892	NA	0.0718181	0.250441	0	0.0996162	0.885699	0	0.127671	NA	0.0553628	0	0	NA	0	0.2953	0	0.213644	0.140264	0	0.0742353	NA	0.590623	0.208475
MD010-MD016	NA	0	NA	0	NA	NA	NA	NA	0	0	NA	NA	0	0.527271	NA	NA	NA	0.262766	0	NA	NA	NA	NA	0.250234	0	0	NA	0	NA	NA	NA	NA	0	0	NA	0	NA	NA	NA	NA	NA	NA	0.217973	0	NA	0	NA	NA	NA
MD010-MD009	0.187699	0	0.061986	NA	0.0831937	NA	0.322176	0.290278	0.322773	0.283955	0.0837033	0.0790272	0.0446545	0.388381	0.192657	NA	0.271746	0.199363	0.0243804	0	NA	0	0.0965804	0.815005	0	0.113874	0.294967	0.0331664	0.116141	0.0234712	0.0491692	0.453588	0.161033	0.0740474	0.261076	1.85701e-10	0	0.603661	0.156999	NA	0.0732782	NA	0.0435614	0.140312	0.0659279	0.3417	NA	0.373244	0.0515872
MD010-MD001	0.16926	0	0.0324205	NA	0.159681	NA	0.468192	0.380363	0.379525	0.180646	0.125039	0.0747605	0.0468419	0.340972	0.207599	NA	0.669713	0.18468	0.0341363	NA	NA	0	0.0965804	1.06954	0	0.116452	0	0.0622572	0.117421	0.0276165	0.0829101	0.418235	0.164076	0.0588728	0.261076	0	0	0.603661	0.239816	0	0.0732782	0	0.163203	0.140312	0.0879937	0.222533	0	0.23609	NA
MD010-WH007	0.370282	0.26209	0.0390064	0.128091	0.115879	NA	0.273616	0.418101	0.470981	0.286452	0.26179	0.0782763	0.0806713	0.557759	0.19187	0	0.134883	0.500442	0.034715	NA	0	0	0.145316	0.590218	0	0.196081	0	0.0409537	0.266014	0.03353	0.0372864	0.373887	0.256964	0.11855	0.261076	0	0	0.206994	0.501749	0	0.145196	NA	0.11252	0.21058	0.744649	0.302789	NA	0.609769	0.499684
MD019-MD013	0.51696	0	0.0456573	NA	0.0796221	NA	0.227246	0.330812	0.406819	NA	0	0.24037	0.114524	0.203257	0.351993	NA	0.282781	0.0534069	0	NA	NA	NA	NA	1.38427	0	0.131539	NA	0.0848301	0.207819	0	0.042295	0.295201	NA	0.0690025	1.0423	0	0	0	NA	0	0.294346	NA	0.323873	0	0.179034	0.223847	NA	0.585339	0.0746607
MD019-WH020	0.493251	0.546754	0.0289568	0	0.194456	NA	0.146479	0.314589	0.606318	0.128155	0.235678	0.079677	0.141485	0.295548	0.14629	NA	0.188843	0.286046	0.0324713	0.314871	0	0	0.21239	0.455128	0	0.160575	0	0.0153116	0.204353	0.0602656	0.112063	0.291838	0.261098	0.0372093	0.148161	0.0482766	0	0.410074	0.939494	0	0.180166	NA	0.214137	0.181665	0.648156	0.137931	NA	0.429486	0.0838103
MD019-MD006	0.17175	0.0903516	0.0529148	0	0.0662376	NA	0.575696	0.247736	0.120197	0.0805195	0.0573414	0.0678317	0.0510912	0.406512	0.232823	NA	0.207594	0.181192	0.0265072	NA	NA	0.0732162	0.0965804	0.58229	0.0996109	0.128156	0	0.0538642	0.349352	0.0221828	0.0840343	0.256464	0.38556	0.136742	0.308158	0	0	0.389113	0.119185	NA	0.0977658	NA	0.173295	0.0588362	0.0915834	0.571453	NA	0.380089	0.495528
MD019-MD018	0.515706	0	0.0489702	NA	0.0653464	NA	0.169137	0.351724	0.413837	0.86323	0.485399	0.0769858	0.0791155	0.235492	0.207193	NA	0.397095	0.237508	0	0.305954	NA	0.121555	0.0951581	1.15003	0	0.161739	0	0.045999	0.11931	0	0.0453394	0.211131	NA	0.115876	0.09332	0	0.0364547	0.345692	NA	0	0.147007	NA	0.219297	0.272874	0.35189	NA	0	0.436861	0.0803101
MD019-MD011	0.407641	0.171489	0.0257392	0	0.0510558	0	0.324958	0.190239	0.461493	0.0553142	0.0846511	0.0270872	0.0883496	0.309752	0.257191	0	0.199812	0.162195	0.0231253	0	NA	0	0.0685622	0.433101	0	0.110787	0	0.0294172	0.11417	0.0324365	0.0404781	0.435493	0.11736	0.0880881	0.308281	0	0	0.153253	0.938961	0	0.0480711	0	0.115279	0.0860756	0.137721	0.127291	NA	0.318769	0.662141
MD019-MD012	0.515706	0	0.0326336	NA	0.0830307	NA	0.169137	0.347068	0.413837	0.86323	0.485399	0.117492	0.0729532	0.224121	0.198872	NA	0.397095	0.248265	0	0.305954	NA	0.121555	0.0951581	1.08088	0	0.163175	0	0.0635016	0.0847296	0	0.023866	0.197944	NA	0.132469	0.09332	0	0.0364547	0.345692	NA	0	0.220437	NA	0.173067	0.272874	0.36815	NA	0	0.45601	0.0803101
MD019-MD015	0.386384	0	0.0317103	NA	0	NA	1.06278	0.294972	0.250726	0.43524	0.241891	0.0561659	0.0430082	0.192343	0.220924	NA	0.205875	0.154359	0	0	NA	NA	0	0.46377	0	0.113709	0	0.0331562	0.102285	0	0.0244672	0.145068	0	0.115814	0.148161	0	0	0.482292	NA	0	0.0746775	NA	0.219178	0.0891397	0.143698	NA	NA	0.538505	0.142272
MD019-MD017	0.515706	0	0.0489702	NA	0.0653464	NA	0.169137	0.351724	0.413837	0.86323	0.485399	0.0769858	0.0791155	0.235492	0.207193	NA	0.397095	0.237508	0	0.305954	NA	0.121555	0.0951581	1.15003	0	0.161739	0	0.045999	0.11931	0	0.0453394	0.211131	NA	0.115876	0.09332	0	0.0364547	0.345692	NA	0	0.147007	NA	0.219297	0.272874	0.35189	NA	0	0.436861	0.0803101
MD019-MD033	0.263619	0	0.0305996	0.134529	0.105595	NA	0.217004	0.27039	0.281032	0.191148	0.241891	0.034605	0.065605	0.285582	0.140292	NA	0.11124	0.0915033	0.0444169	0	NA	0.0611219	0.0466531	0.609768	0.128425	0.0993028	NA	0.0147594	0.237981	0.050547	0.0369982	0.147763	0.246533	0.0643971	0.076434	0	0.0608044	0.285937	0.320839	0	0.0725137	NA	0.0624007	0.0545498	0.200089	0.220998	NA	0.241105	0.0696387
MD019-WH014	0.307269	0	0.0281408	0	0.053411	NA	0.221062	0.38995	0.407339	0.306309	0.0879915	0.0895246	0.0956	0.357887	0.20979	NA	0.176367	0.271963	0.0337881	0	0	0	0.288232	0.433076	0	0.10583	0	0.0232592	0.169493	0.0534221	0.0500502	0.287656	0.261098	0.0569421	0.0879759	0	0	0.254348	0.47046	0	0.0606931	NA	0.183319	0.0907927	0.168065	0.084383	NA	0.299004	0.0838581
MD019-MD009	0.187699	0	0.0566714	NA	0.0623962	NA	0.26469	0.221485	0.386998	0.19882	0.0837033	0.0790272	0.0706302	0.346808	0.207217	NA	0.271746	0.187458	0.0243804	0	NA	0	0.0965804	0.750432	0	0.107995	0.294967	0.0282651	0.104982	0.0234712	0.0590517	0.573718	0.165045	0.0707489	0.148161	1.53481e-10	0	0.603661	0.156999	NA	0.0732782	NA	0.130426	0.0907927	0.0947273	0.3417	NA	0.373244	0.0515872
MD019-MD001	0.16926	0	0.0294324	NA	0.130029	NA	0.377898	0.322653	0.445512	0.140895	0.125039	0.0747605	0.0746878	0.302819	0.234439	NA	0.669713	0.172326	0.0341363	NA	NA	0	0.0965804	0.95905	0	0.109513	0	0.0510448	0.107926	0.0276165	0.0837888	0.320848	0.265133	0.0551528	0.148161	0	0	0.603661	0.239816	0	0.0732782	0	0.309736	0.0907927	0.118587	0.222533	0	0.23609	NA
MD019-WH007	0.370282	0.26209	0.0351306	0.128091	0.10949	NA	0.210819	0.368039	0.529752	0.151352	0.26179	0.0782763	0.097518	0.465306	0.218968	0	0.134883	0.511548	0.034715	NA	0	0	0.145316	0.572379	0	0.177439	0	0.0374005	0.234125	0.03353	0.0465623	0.314741	NA	0.10344	0.148161	0	0	0.206994	0.501749	0	0.145196	NA	0.232732	0.181734	0.91502	0.302789	NA	0.609769	0.499684
MD017-WH020	0.396713	0.416328	0.0437107	0.266819	0.292357	NA	0.170617	0.161755	0.535021	0.28755	0.353916	0	0.133589	0.329529	0.173561	NA	0.105475	0.268857	0.0278023	0	0	0.0497751	0.428036	0.423469	0	0.239306	0	0.0136894	0.144788	0.0462628	0.114369	0.461372	1.11666	0.0391249	0	0.0733489	0.0404808	0.2787	0.81325	0	0.607279	NA	0.245491	0.550471	0.43972	0.15964	0	0.184951	0.0303047
MD017-MD011	0.409614	0.0752962	0.0399574	0.266819	0.118635	0	0.387233	0.0907654	0.31738	0.132711	0.121739	0	0.0734425	0.350117	0.329195	0	0.131615	0.203321	0.0208383	0.149344	NA	0.0497751	0.191608	0.372742	0	0.164495	0	0.0276434	0.061683	0.0343237	0.0442008	0.443229	0.488141	0.0734875	0.272311	0	0.0292821	0.0755943	1.16041	0	0.0742451	0	0.109572	0.13698	0.136797	0.145889	0	0.103405	0.203197
MD017-MD012	NA	NA	NA	NA	0	NA	NA	0	NA	NA	NA	0	0	0.0479056	0	NA	NA	0.261143	NA	NA	NA	NA	NA	NA	NA	0	NA	0.25643	0.252104	NA	NA	NA	NA	0	NA	0	NA	NA	NA	NA	NA	NA	0	NA	NA	NA	NA	0.294981	NA
MD017-MD033	0.361775	0	0.0435155	0.269253	0.168258	NA	0.254566	0.225269	0.262738	0.43087	NA	0.0153095	0.0509165	0.346054	0.18455	NA	0.0643988	0.104216	0.0392588	0.292648	NA	0.0822603	0.0861277	0.531491	0.0747391	0.13416	0.289618	0.0126025	0.166471	0.0546647	0.0408125	0.347871	1.05114	0.0614464	0	0	0.10127	0.165264	0.398459	0	0.148686	NA	0.0791848	0.068603	0.186653	0.292283	0	0.135313	0.0233679
MD017-WH014	0.310195	0	0.0429434	0.266819	0.115179	NA	0.257488	0.196737	0.304578	0.870439	0.125354	0.0343357	0.0908241	0.39768	0.227379	NA	0.0669808	0.288602	0.0292897	0.159447	0	0.0401438	0.899001	0.429162	0	0.127424	0	0.0231635	0.116971	0.0570719	0.0689188	0.448035	1.11666	0.0493334	0	0	0.0362198	0.138962	0.469103	0	0.101612	NA	0.174957	0.275061	0.184329	0.0996086	0	0.0966991	0.0303635
MD017-MD001	0.171111	0	0.0453372	NA	0.186759	NA	0.436534	0.195812	0.607064	0.271504	0.249222	0.0305296	0.0539545	0.365573	0.215533	NA	0.37129	0.210895	0.0268404	0.305954	NA	0.04757	0.300972	1.04063	0	0.192987	0	0.0466788	0.0575379	0.0286881	0.103457	0.48083	0.457664	0.0453155	0	0	0.0578528	0.42549	0.239095	0	0.150207	0	0.191318	0.275061	0.127196	0.330705	0	0.0608047	0.0799127
MD033-WH020	0.39888	0.328594	0.0148364	0.084485	0.227259	NA	0.1468	0.241016	0.244244	0.114514	0.23518	0.0221921	0.0852575	0.304617	0.0673678	NA	0.0548048	0.103464	0.0200645	0.306785	0	0.0488281	0.157374	0.434382	0.13247	0.11425	0.309107	0	0.242298	0.0206752	0.025555	0.288857	0	0.0232392	0	0.0192913	0.0669842	0.205554	0.234073	0	0.204934	NA	0.0985304	0.0926682	0.264099	0.19558	NA	0.41091	0.0435245
MD033-MD011	0.418972	0.0671896	0.01247	0.084485	0.126258	0	0.224825	0.182158	0.144351	0.0431801	0	0.0166841	0.0475846	0.294622	0.0758572	0	0.0772278	0.0821483	0.0157634	0	NA	0.0488281	0.0946075	0.400634	0.131924	0.0834443	0.14426	0.0112713	0.122827	0.0460158	0	0.294541	0	0.0508878	0.128235	0	0.0504322	0.0316169	0.235665	0	0	0	0.0593412	0.0460375	0.0714157	0.0783293	NA	0.193996	0.150468
MD033-MD012	0.434367	0	0.0310569	0.134529	0.199043	NA	0.254566	0.228505	0.262738	0.43087	NA	0.0172368	0.0489427	0.337943	0.17247	NA	0.0643988	0.113752	0.0392588	0.292648	NA	0.0822603	0.0861277	0.511749	0.0747391	0.13557	0.289618	0.0241856	0.133074	0.0546647	0.0271771	0.199244	1.05114	0.0646547	0	0	0.10127	0.165264	0.278112	0	0.297266	NA	0.0707135	0.068603	0.193992	0.292283	0	0.165424	0.0233679
MD033-WH014	0.333921	0	0.0136791	0.084485	0.131545	NA	0.224084	0.247387	0.14903	0.191824	0	0.0351293	0.0584245	0.36134	0.0635117	NA	0.0321499	0.0997221	0.0199402	0	0	0.0411151	0.0469268	0.379922	0.132204	0.0770478	0.309107	0.0108338	0.200835	0.0215215	0	0.314235	0	0.033234	0	0	0.0629783	0.0434554	0.117231	0	0	NA	0.0762027	0	0.0873422	0.0508841	NA	0.11012	0.042105
MD033-MD001	0.197259	0	0.0131801	0.134529	0.0716002	NA	0.327049	0.280251	0.201394	0.106564	0	0.0304854	0.038507	0.301437	0.0607175	NA	0.076811	0.0901136	0.0305573	0	NA	0.04915	0.0955768	0.547193	0.259649	0.0716533	0.300591	0.0234029	0.190379	0.0453713	0.0139772	0.311013	0.0859111	0.0318603	0	0	0.114743	0.184199	0.0962176	0	0	0	0.0859364	0	0.0457084	0.109667	0	0.148414	0.0692995
MD002-MD013	0.169604	0.255954	0.0993475	0.128289	0.0751986	0	0.417292	0.364432	0.52995	0	0.0850599	0.0473756	0.178952	0.35878	0.126969	NA	0.0650258	0.285211	0.0243544	0	NA	0	0	0.472881	0	0.0957905	0	0.0950513	0.258134	0.063919	0.0874956	0.223286	NA	0.0129315	0.540081	0	0	0.361618	0.823559	0	0.139234	NA	0.23057	0.0918426	0.429172	0.106189	NA	0.117197	0.163101
MD002-WH020	0.250773	0.534842	0.067067	0	0.179578	0	0.186426	0.310392	0.623431	0.0957373	0.471633	0.0472987	0.332823	0.295448	0.141867	NA	0.0908811	0.42011	0	0.0942729	0	0	0.44268	0.387833	0	0.14943	NA	0.125082	0.330335	0.0917304	0.194381	0.319097	0	0.0139591	NA	0.0486128	0	0.636276	0.581784	0	0.339424	NA	0.144649	NA	NA	0.288644	NA	0.164048	0.186667
MD002-MD006	0.0742815	0.254841	0.0394242	0	0.0853497	0	0.770905	0.257339	0.256783	0	0	0.0523361	0.129313	0.467016	0.0897214	NA	0.112253	0.276695	0	0.326626	NA	0.0429182	0.301251	0.345633	0.0996115	0.118452	0	0.104328	0.280044	0.0255673	0.0694963	0.240117	0.262075	0.0732389	NA	0	0	0.215574	0.0949612	0	0.127436	NA	0.151788	0	0.131612	0.341083	NA	0.0689289	0.392964
MD002-MD018	0.124602	0.198735	0.0765207	0.127697	0.0833079	0	0.377884	0.193085	0.609564	0.283723	0.241975	0.0310209	0.158151	0.403945	0.301198	NA	0.0695207	0.275538	0.0270888	0.0869022	NA	0.0411845	0.300309	0.450495	0	0.137742	0	0.0567441	0.22119	0.0625194	0.105535	0.261334	NA	0.0406016	0.275207	0	0.0485387	0.314479	0.94716	0	0.325643	NA	0.278053	0.275061	0.366019	0.252051	0	0.0795583	0.160562
MD002-MD011	0.470568	0.058607	0.0507049	0	0	NA	0.382761	0.103264	0.857821	0	0	0.0625091	0.109841	0.265461	0.10352	0	0.283479	0.219335	0	0	NA	0	0.144251	0.578804	0	0.0979313	0	0.131689	0.252401	0.0629013	0.0565662	0.342978	0	0.0165421	NA	0	0	0.179855	0.577036	0	0.12125	0	0.0341686	0.0927255	0.248771	0.147578	NA	0	0.490211
MD002-MD012	0.155952	0.198735	0.0571932	0	0.0987217	0	0.377884	0.19315	0.609564	0.283723	0.241975	0.0376651	0.145135	0.395059	0.277915	NA	0.0695207	0.281249	0.0270888	0.0869022	NA	0.0411845	0.300309	0.429144	0	0.140345	0	0.0745751	0.156935	0.0625194	0.0872277	0.147087	NA	0.0430462	0.275207	0	0.0485387	0.314479	0.71173	0	0.454038	NA	0.218825	0.275061	0.383491	0.252051	0	0.099107	0.160562
MD002-MD015	0.0935612	0.38266	0.069231	0.258151	0.0287699	0	0.596491	0.223531	0.35707	0.190519	0	0.0281001	0.130608	0.334732	0.151375	NA	0.0542185	0.254059	0.0192359	0	NA	0	NA	0.364885	0	0.101295	0	0.0465533	0.179836	0.0717183	0.0882976	0.207868	0.258307	0.0177555	NA	0	0	0.827056	1.85973	0	0.120407	NA	0.184735	0	0.183128	0.145354	NA	0.0438498	0.186247
MD002-MD019	0.13897	0.274959	0.073916	0	0.0372401	0	0.338005	0.340173	0.727041	0.109959	0.121998	0	0.175157	0.359869	0.229648	NA	0.175241	0.28519	0.0274532	0	NA	0	0	0.431758	0	0.105074	0	0.0619569	0.233412	0.0591065	0.110998	0.157233	NA	0.0458471	0.314251	0	0	0.453748	1.18111	0	0.137121	NA	0.291424	0.0907927	0.643819	0.213309	NA	0.25923	0.376418
MD002-MD017	0.124602	0.198735	0.0765207	0.127697	0.0833079	0	0.377884	0.193085	0.609564	0.283723	0.241975	0.0310209	0.158151	0.403945	0.301198	NA	0.0695207	0.275538	0.0270888	0.0869022	NA	0.0411845	0.300309	0.450495	0	0.137742	0	0.0567441	0.22119	0.0625194	0.105535	0.261334	NA	0.0406016	0.275207	0	0.0485387	0.314479	0.94716	0	0.325643	NA	0.278053	0.275061	0.366019	0.252051	0	0.0795583	0.160562
MD002-MD033	0.165081	0.150896	0.049347	0.060464	0.1041	0	0.251424	0.280217	0.253795	0.070006	0	0.0413596	0.105533	0.348383	0.0600771	NA	0.0327684	0.0945012	0.0174825	0	NA	0.0398892	0.0599714	0.421229	0.128452	0.0817252	0.309107	0.0346228	0.229903	0.0564297	0.0305948	0.0830774	0	0.0317074	0.130092	0	0.0787809	0.136307	0.297317	0	0.120485	NA	0.105008	0	0.255195	0.11169	NA	0.0992533	0.134505
MD002-WH014	0.127656	0.165322	0.0644996	0	0	0.314929	0.280638	0.368381	0.258663	0.28987	0	0.0651063	0.193652	0.364747	0.147056	NA	0	0.274148	0	0	0	0	NA	0.381473	0	0.0614532	NA	0.10503	0.245315	0.0782998	0.0658553	0.339708	0	0.0277279	0.266569	0	0	0.276122	0.234318	0	0.0987916	NA	0.072547	NA	0.515612	0.108666	NA	0	0.186295
MD002-MD003	0.1244	0.251119	0.0651386	0	0.0868135	0	0.431811	0.402162	0.50427	0.11025	0.0850599	0.0612129	0.128332	0.383495	0.19526	NA	0.0438648	0.392122	0.0250099	0	NA	0	0.072499	0.312545	0	0.114137	0	0.0687847	0.248564	0.0732358	0.0828069	0.252115	NA	0.014979	0.267747	0.0412329	0	0.300041	1.18297	0	0.219026	0	0.268619	0.0682182	0.240426	0.0800018	NA	0.158858	0.199502
MD002-MD009	0.147325	0.192406	0.0793174	0	0.0819746	0	0.354413	0.279591	0.48758	0.0698726	0	0.061031	0.222039	0.473135	0.0875067	NA	0.142142	0.238551	0	0	NA	0	0.301251	0.436243	0	0.109043	0.149012	0.0701324	0.111845	0.027351	0.0490097	0.4709	0.08397	0.0233036	NA	3.11848e-10	0	0.181163	0.117254	0	0.121819	NA	0.0997551	NA	0.135984	0.107375	NA	0.117672	0.185034
MD002-MD001	0.0840637	0.250912	0.0497615	0	0.125359	0	0.539708	0.317095	0.566496	0.0532929	0	0.0586307	0.189772	0.365537	0.0813349	NA	0.416461	0.279337	0	0	NA	0	0.301251	0.501332	0	0.0830352	0	0.118483	0.114003	0.0326078	0.0671482	0.33404	0.134688	0.021644	NA	0	0	0.181163	0.15923	0	0.121819	0	0.230789	NA	0.170213	0.107462	0	0.0615654	0.374286
MD002-WH007	0.197629	0.38441	0.0736437	0.119038	0.0675985	0	0.351064	0.281702	0.430933	0	NA	0.0471358	0.379973	0.431545	0.132786	0	0.284034	0.472891	0	0	0	0	NA	0.554656	0	0.157627	0	0.108225	0.299986	0.0508042	0.0708348	0.250651	NA	0.049963	NA	0	0	0.18713	0.171065	0	0.257786	NA	0.110006	NA	1.8796	1.87682	NA	0.197749	0.516911
WH014-MD011	0.393593	0.0686819	0	NA	0	0.314929	0.258834	0.134248	0.0524504	0.0904733	0	0.0239335	0.0751773	0.300242	0.175807	0	0.136549	0.17726	0	0	0	0	0.431306	0.406751	0	0.0947331	0	0.0373754	0.117656	0.0476603	0	0.651743	0	0.0570231	0.263464	0	0	0	0.230381	0	0	0	0	0.0927255	0.100096	0.0333285	NA	0	0.213781
WH014-MD012	0.426276	0	0.0266956	0	0.146519	NA	0.257488	0.197655	0.304578	0.870439	0.125354	0.0432581	0.086204	0.389352	0.204888	NA	0.0669808	0.2926	0.0292897	0.159447	0	0.0401438	0.899001	0.405859	0	0.128955	0	0.036298	0.0822304	0.0570719	0.0458961	0.438453	1.11666	0.0526505	0	0	0.0362198	0.138962	0.235027	0	0.203158	NA	0.173131	0.275061	0.193054	0.0996086	0	0.126809	0.0303635
MD003-MD013	0.519522	0.0871989	0.0912311	0.272254	0.196299	NA	0.455857	0.510145	0.256274	NA	NA	0	0.0408986	0.194355	0.487621	NA	0	0.391808	0	NA	NA	NA	0.145085	0.546925	NA	0.265395	NA	0.125904	0.170832	0	0.0996349	NA	NA	0	NA	0.0726322	0	0	NA	0	0.295665	0	0.317032	0	0.0520914	0	NA	0	0.165803
MD003-WH020	0.496458	0.654216	0.0535405	0	0.29427	NA	0.196983	0.495766	0.454143	0.127708	0.18514	0	0.0985161	0.303835	0.180954	NA	0.0730041	0.452834	0.0279659	0.314871	0	0	0.189324	0.299917	0	0.181516	0	0.0150446	0.214606	0.0623663	0.192236	0.471223	0.261098	0	0	0.0810945	0	0.270034	0.942542	0	0.304933	0	0.235691	0.136502	0.269894	0.0671874	NA	0.402145	0.0260265
MD003-MD006	0.176513	0.130128	0.0430785	0	0.146666	NA	0.707606	0.426887	0.195744	0.0807208	0.0498894	0.0342598	0.0178711	0.430484	0.137129	NA	0.0982929	0.300701	0.0233361	NA	NA	0.0732162	0.116074	0.422071	0.130394	0.143659	0	0.0590447	0.281464	0.0258381	0.123287	0.414832	0.38556	0.0940201	0.267871	0.0423786	0	0.290756	0.119527	0	0.180101	0	0.191663	0.0492369	0.0654836	0.174605	NA	0.322257	0.265828
MD003-MD018	0.518186	0.068041	0.0534878	0.271041	0.149445	NA	0.282728	0.276805	0.396508	0.861777	0.235867	0	0.0270461	0.252196	0.316728	NA	0.109442	0.471211	0	0.305954	NA	0.121555	0.135431	0.545883	0	0.194552	0	0.0456206	0.111342	0	0.0775078	0.209095	NA	0.0636973	0	0.0732829	0.0514561	0.228084	NA	0	0.29964	0	0.21668	0.183008	0.182716	0.144994	0	0.393717	0.0733874
MD003-MD011	0.407404	0.130653	0.0421303	0	0.126882	0	0.449396	0.171885	0.310669	0.0552996	0.063201	0	0.0501952	0.340646	0.217404	0	0.0944312	0.28282	0.0209518	0	NA	0	0.0905324	0.341754	0	0.119227	0	0.0324033	0.134029	0.0414293	0.0488719	0.649511	0.11736	0.042277	0.264712	0.0409157	0	0.117763	0.941873	0	0.083682	0	0.108861	0.0738821	0.0766264	0.0622348	NA	0.203001	0.264872
MD003-MD012	0.649227	0.068041	0.0356413	0	0.202595	NA	0.282728	0.266621	0.396508	0.861777	0.235867	0	0.0269671	0.238981	0.330152	NA	0.109442	0.460963	0	0.305954	NA	0.121555	0.135431	0.500487	0	0.195329	0	0.0750667	0.0755699	0	0.0393019	0.195573	NA	0.073533	0	0.0732405	0.0514561	0.228084	NA	0	0.399601	0	0.170971	0.183008	0.193904	0.144994	0	0.398643	0.0733874
MD003-MD015	0.388211	0.130323	0.051484	NA	0.0492822	NA	1.40441	0.302672	0.215352	0.434403	0.117541	0	0	0.208801	0.136229	NA	0.07811	0.336317	0	0	NA	NA	0.072499	0.289917	0	0.134806	0	0.0370098	0.111677	0	0.033957	0.384258	0	0	0	0.0555681	0	0.286622	NA	NA	0.119443	0	0.107071	0.0669867	0.0424817	0	NA	0.45882	0.114679
MD003-MD019	0.256338	0.0945102	0.0378189	0	0.110374	NA	0.226918	0.460956	0.411624	NA	0	0.118186	0.0675178	0.264613	0.289435	NA	0.0951465	0.446556	0	NA	NA	NA	0.145085	0.647698	0	0.179982	NA	0.0629034	0.211493	0	0.122129	0.590755	NA	0.0945936	0.398624	0.0581149	0	0	NA	0	0.2953	0	0.427111	0	0.0680118	0.0742353	NA	0.590623	0.208475
MD003-MD017	0.518186	0.068041	0.0534878	0.271041	0.149445	NA	0.282728	0.276805	0.396508	0.861777	0.235867	0	0.0270461	0.252196	0.316728	NA	0.109442	0.471211	0	0.305954	NA	0.121555	0.135431	0.545883	0	0.194552	0	0.0456206	0.111342	0	0.0775078	0.209095	NA	0.0636973	0	0.0732829	0.0514561	0.228084	NA	0	0.29964	0	0.21668	0.183008	0.182716	0.144994	0	0.393717	0.0733874
MD003-MD033	0.361416	0.0514307	0.043388	0.0858374	0.171973	NA	0.302054	0.403956	0.261314	0.190883	0.117541	0.0193457	0.0374901	0.293077	0.178523	NA	0.0525022	0.141113	0.0387882	0	NA	0.0611219	0.0804129	0.450068	0.259649	0.108438	NA	0.0138423	0.216463	0.0581594	0.0438859	0.343555	0.246533	0.0336959	0	0.0216854	0.0803876	0.20215	0.321683	0	0.197057	0	0.0624739	0.0454065	0.102663	0.0648793	NA	0.17481	0.0758757
MD003-WH014	0.308828	0.0700113	0.0462569	0	0.116393	NA	0.297396	0.446333	0.29585	0.306286	0.066192	0.0435292	0.0614863	0.36449	0.182351	NA	0.0430861	0.396775	0.0294606	0	0	0	0.216959	0.280312	0	0.115351	0	0.0250276	0.211396	0.0685886	0.0734377	0.480727	0.261098	0.018453	0	0.0554336	0	0.167421	0.471946	NA	0.112651	0	0.168935	0.0682182	0.0893587	0.0548582	NA	0.195776	0.0806008
MD003-MD009	0.190193	0.0654646	0.0856075	0	0.167827	NA	0.334272	0.372255	0.379878	0.198815	0.0663945	0.0398855	0.0248599	0.389109	0.102847	NA	0.114171	0.334042	0.0244589	0	NA	0	0.116074	0.601917	0	0.120119	0.294967	0.0309266	0.106723	0.0272215	0.0924464	0.523192	0.165045	0.0213334	0	0.0326688	0	0.361043	0.157473	0	0.199097	0	0.130463	0.0682182	0.0416982	0.0708745	NA	0.308823	0.101439
MD003-MD001	0.17072	0.25973	0.0485019	0	0.214763	NA	0.486853	0.619653	0.439981	0.140839	0.0878699	0.0376988	0.0261519	0.319729	0.108884	NA	0.218	0.316418	0.0271087	NA	NA	0	0.116074	0.512379	NA	0.1202	0	0.0573605	0.0811258	0.034601	0.139286	0.44261	0.265133	0.0174485	0	0.0507129	0	0.361043	0.240515	NA	0.199097	0	0.271883	0.0682182	0.0486464	0.0708152	0	0.173206	0.126679
MD003-WH007	0.505906	0.261786	0.0503418	0.0815404	0.174716	NA	0.337694	0.414651	0.377825	0.151316	0.26179	0	0.0615574	0.483879	0.186754	0	0	0.702824	0.0297349	NA	0	0	0.145656	0.379276	0	0.205914	0	0.0386775	0.204864	0.0426485	0.0664229	0.344009	NA	0.0512845	0	0.0409583	0	0.145958	0.502466	NA	0.238015	0	0.214457	0.136549	0.29653	0.12444	NA	0.599078	0.168681
MD016-MD013	0.777762	0	0.0429996	0.267529	0.0977388	NA	0.341177	0.382052	0.431042	NA	0	0.24037	0.0872219	0.218888	0.311325	NA	0.282781	0.0381345	0	NA	NA	NA	NA	1.45399	0	0.187126	NA	0.127654	0.279346	0.0445284	0	0.294732	NA	0.081968	NA	0	0	0	NA	0	0.294346	NA	0	0.138345	0.12913	0.225503	NA	0.585339	0.0746607
MD016-WH020	0.609197	0.406059	0.0328823	0	0.219534	NA	0.165146	0.37363	0.667824	0.128155	0.235678	0.079677	0.127284	0.325513	0.155501	NA	0.188843	0.251389	0.0351548	0.314871	0	0	0.21239	0.477459	0	0.180296	0	0.0171674	0.229481	0.0939416	0.103076	0.291329	0.261098	0.0436926	0.261076	0.0330498	0	0.410074	0.939494	0	0.180166	NA	0.142028	0.272524	1.03655	0.143854	NA	0.429486	0.0838103
MD016-MD007	0.188643	0	0.0390821	0	0.0999801	NA	0.3526	0.325698	0.368612	0.0585784	0.0436813	0.140385	0.0411485	0.40893	0.269387	NA	0.463972	0.1626	0.0273039	NA	NA	0	0.142878	0.946405	0.0849972	0.176512	0	0.0746543	0.208301	0.075497	0.147538	0.263981	0.526439	0.0839641	0.217211	0	0.0591291	0.603661	0.159172	0	0.0732782	NA	0.108004	0.181387	0.118732	0.114729	NA	0.381048	NA
MD016-MD006	0.258546	0.07163	0.0591502	0	0.0730224	NA	0.629555	0.280157	0.139334	0.0805195	0.0573414	0.0678317	0.0362144	0.465807	0.22527	NA	0.207594	0.163723	0.0283679	NA	NA	0.0732162	0.0965804	0.62273	0.0996109	0.141193	0	0.0600031	0.371937	0.0443891	0.0750609	0.260317	0.38556	0.160433	0.525589	0	0	0.389113	0.119185	NA	0.0977658	NA	0.118415	0.117547	0.0805233	0.549403	NA	0.380089	0.495528
MD016-MD018	0.646926	0	0.0536176	0.266326	0.0744068	NA	0.225732	0.266454	0.440578	0.86323	0.485399	0.0769858	0.0540365	0.267769	0.189349	NA	0.397095	0.201079	0	0.305954	NA	0.121555	0.0951581	1.32161	0	0.201543	0	0.0561224	0.132606	0.0314356	0.0283638	0.221394	NA	0.154891	0.130422	0	0.04344	0.345692	NA	0	0.147007	NA	0.130691	0.40928	0.354533	0.920023	0	0.436861	0.0803101
MD016-MD011	0.491886	0.135246	0.0278277	0	0.0652166	0	0.360637	0.207286	0.491095	0.0553142	0.0846511	0.0270872	0.0728601	0.324357	0.27092	0	0.199812	0.14921	0.0220677	0	NA	0	0.0685622	0.471174	0	0.115899	0	0.0329105	0.125613	0.0648982	0.0294263	0.434764	0.11736	0.106325	0.519879	0	0	0.153253	0.938961	0	0.0480711	0	0.0764337	0.12888	0.118574	0.130831	NA	0.318769	0.662141
MD016-MD012	0.646926	0	0.0357267	0	0.100871	NA	0.225732	0.289557	0.440578	0.86323	0.485399	0.117492	0.0497248	0.256385	0.155687	NA	0.397095	0.212969	0	0.305954	NA	0.121555	0.0951581	1.2461	0	0.203391	0	0.0760997	0.0939604	0.0314356	0	0.202273	NA	0.178799	0.130422	0	0.04344	0.345692	NA	0	0.220437	NA	0.107488	0.40928	0.379797	0.920023	0	0.45601	0.0803101
MD016-MD015	0.516872	0	0.0348935	0.264439	0	NA	1.21922	0.319596	0.240098	0.43524	0.241891	0.0561659	0.0231619	0.202356	0.242645	NA	0.205875	0.132267	0	0	NA	NA	0	0.552181	0	0.132522	0	0.0376745	0.112627	0.0360807	0	0.192852	0	0.146604	0.261076	0	0	0.482292	NA	0	0.0746775	NA	0.0728309	0.178102	0.0842153	0.459478	NA	0.538505	0.142272
MD016-MD019	NA	0	0	0	0	NA	NA	0.286855	0.257211	NA	NA	NA	0.100975	0.156515	0.134124	NA	NA	0	0	NA	NA	NA	NA	1.45696	NA	0.0656222	NA	0	0	NA	0.137038	0	NA	0	NA	0	0	NA	NA	NA	NA	NA	0.660129	NA	0.260616	0	NA	NA	NA
MD016-MD017	0.646926	0	0.0536176	0.266326	0.0744068	NA	0.225732	0.266454	0.440578	0.86323	0.485399	0.0769858	0.0540365	0.267769	0.189349	NA	0.397095	0.201079	0	0.305954	NA	0.121555	0.0951581	1.32161	0	0.201543	0	0.0561224	0.132606	0.0314356	0.0283638	0.221394	NA	0.154891	0.130422	0	0.04344	0.345692	NA	0	0.147007	NA	0.130691	0.40928	0.354533	0.920023	0	0.436861	0.0803101
MD016-MD033	0.352782	0	0.0337474	0.0842466	0.128143	NA	0.241255	0.263886	0.279775	0.191148	0.241891	0.034605	0.0527151	0.301008	0.151642	NA	0.11124	0.0860539	0.0418421	0	NA	0.0611219	0.0466531	0.622607	0.128425	0.100766	NA	0.0164925	0.260713	0.0694148	0.0270929	0.154937	0.246533	0.0738865	0.0971067	0	0.0696416	0.285937	0.320839	0	0.0725137	NA	0.0374883	0.108968	0.195094	0.223012	NA	0.241105	0.0696387
MD016-MD002	0.174823	0.210995	0.0815317	0	0.044474	0	0.366549	0.416134	0.830534	0.109959	0.121998	0	0.190957	0.393863	0.244439	NA	0.175241	0.250648	0.0263544	0	NA	0	0	0.454986	0	0.109483	0	0.0698885	0.260438	0.0886944	0.0875483	0.174228	NA	0.052452	0.52555	0	0	0.453748	1.18111	0	0.137121	NA	0.185486	0.181387	0.922231	0.192071	NA	0.25923	0.376418
MD016-WH014	0.422069	0	0.0309711	0	0.0579367	NA	0.249194	0.454001	0.423592	0.306309	0.0879915	0.0895246	0.0819976	0.394318	0.192123	NA	0.176367	0.241008	0.0316693	0	0	0	0.288232	0.441169	0	0.115085	0	0.0254354	0.189175	0.085035	0.0408506	0.287152	0.261098	0.0671414	0.124992	0	0	0.254348	0.47046	0	0.0606931	NA	0.113882	0.181387	0.159075	0.0891249	NA	0.299004	0.0838581
MD016-MD003	0.385662	0.072597	0.0474573	0	0.151866	NA	0.340693	0.584645	0.434076	NA	0	0.118186	0.0386456	0.30718	0.275397	NA	0.0951465	0.267894	0	NA	NA	NA	0.145085	0.700482	0	0.249064	NA	0.0628337	0.250441	0.0620446	0.0996162	0.589816	NA	0.142859	NA	0.05057	0	0	NA	0	0.2953	0	0.212836	0.279909	0	0.110655	NA	0.590623	0.208475
MD016-MD009	0.305505	0	0.061986	0	0.0831937	NA	0.291925	0.263644	0.408836	0.19882	0.0837033	0.0790272	0.0510105	0.369312	0.192657	NA	0.271746	0.166207	0.0222851	0	NA	0	0.0965804	0.757915	0	0.117961	0.294967	0.0314473	0.116141	0.0469689	0.0491692	0.572681	0.165045	0.0799575	0.261076	1.59045e-10	0	0.603661	0.156999	NA	0.0732782	NA	0.0722087	0.181387	0.0659279	0.25347	NA	0.373244	0.0515872
MD016-MD001	0.254815	0	0.0324205	0	0.159681	NA	0.420788	0.346235	0.480328	0.140895	0.125039	0.0747605	0.053928	0.320848	0.207599	NA	0.669713	0.152735	0.0302567	NA	NA	0	0.0965804	0.991956	0	0.121287	0	0.0582232	0.117421	0.0552494	0.0829101	0.330315	0.265133	0.0626274	0.261076	0	0	0.603661	0.239816	0	0.0732782	0	0.197644	0.181387	0.0879937	0.253093	0	0.23609	NA
MD016-WH007	0.48587	0.137904	0.0390064	0.0799002	0.115879	NA	0.240587	0.454675	0.571856	0.151352	0.26179	0.0782763	0.0929309	0.515649	0.19187	0	0.134883	0.42862	0.0321775	NA	0	0	0.145316	0.583163	0	0.205243	0	0.0410452	0.266014	0.067078	0.0372864	0.331019	NA	0.132857	0.261076	0	0	0.206994	0.501749	0	0.145196	NA	0.138896	0.272561	0.744649	0.268398	NA	0.609769	0.499684
MD009-WH020	0.270233	0.41543	0.0211039	0	0.312348	NA	0.183262	0.203458	0.436143	0.123121	0.119057	0.0626548	0.135868	0.377431	0.0689527	NA	0.10851	0.279466	0	0.0816435	0	0	0.196115	0.390082	0	0.157994	0.149012	0.0153923	0.173019	0.0252717	0.0536474	0.671766	0.0836925	0.0134502	NA	0.0327237	0	0.417262	0.114518	0	0.206734	NA	0.0742203	NA	0.14045	0.153181	NA	0.395463	0.0495637
MD009-MD006	0.0519177	0.0664233	0.1128	0	0	NA	0.141719	0.449939	0.0533067	0.285301	0	0	0	0.504762	0.0854086	NA	0.113171	0.144758	0	0.29109	NA	0.221734	NA	0.395991	0.0999406	0.211177	NA	0.0371375	0.392608	0	0.044724	0.386957	0.320491	0.0835024	NA	0	0	0.183767	0	NA	0.151301	NA	0.0855825	0	0.0499311	0.460094	NA	0.19659	0.138836
MD009-MD018	0.191064	0	0.0747069	NA	0.150542	NA	0.298722	0.142685	0.446385	0.427156	0.125524	0.0319417	0.0588643	0.457105	0.279008	NA	0.158592	0.220147	0.0202608	0.0880061	NA	0.0610477	0.300972	0.783882	0	0.186189	0.1393	0.0252118	0.0522892	0.0248879	0.0733195	0.771443	0.275932	0.0555168	0	2.99055e-09	0.0575253	0.42549	0.156523	0	0.150207	NA	0.151057	0.275061	0.108941	0.331188	0	0.116165	0.0588276
MD009-MD011	0.299541	0.0860501	0.0183829	0	0.116706	0	0.336609	0.11129	0.220237	0.0665458	0	0.0233141	0.0517435	0.39914	0.0904321	0	0.282934	0.16224	0	0	NA	0	0.191678	0.468996	0	0.098553	0.0912783	0.0345323	0.0610299	0	0	0.808305	0.0792797	0.0152233	NA	8.68996e-11	0	0.0902077	0.115306	0	0	0	0.028046	0.0927255	0.0306546	0.0848808	NA	0.153133	0.216803
MD009-MD012	0.310025	0	0.0533875	NA	0.203711	NA	0.298722	0.14255	0.446385	0.427156	0.125524	0.0387149	0.0542958	0.438599	0.2519	NA	0.158592	0.227781	0.0202608	0.0880061	NA	0.0610477	0.300972	0.737372	0	0.188313	0.1393	0.039536	0.0234529	0.0248879	0.0488243	0.782886	0.275932	0.0602118	0	1.06612e-09	0.0575253	0.42549	0.0784239	0	0.300305	NA	0.123973	0.275061	0.117494	0.331188	0	0.135463	0.0588276
MD009-MD017	0.191064	0	0.0747069	NA	0.150542	NA	0.298722	0.142685	0.446385	0.427156	0.125524	0.0319417	0.0588643	0.457105	0.279008	NA	0.158592	0.220147	0.0202608	0.0880061	NA	0.0610477	0.300972	0.783882	0	0.186189	0.1393	0.0252118	0.0522892	0.0248879	0.0733195	0.771443	0.275932	0.0555168	0	2.99055e-09	0.0575253	0.42549	0.156523	0	0.150207	NA	0.151057	0.275061	0.108941	0.331188	0	0.116165	0.0588276
MD009-MD033	0.245095	0	0.0260569	0.134529	0.0945778	NA	0.247763	0.26438	0.159299	0.140382	0	0.0459553	0.0371587	0.343952	0.0919476	NA	0.088523	0.0926847	0.0246457	0	NA	0.0598793	0.0955768	0.537856	0.129358	0.0940145	0.596127	0.0100835	0.186429	0.0397808	0	0.613426	0.0600167	0.0360795	0	2.51354e-12	0.0862806	0.184199	0.0787477	0	0	NA	0.0388664	0	0.0391412	0.109639	NA	0.251583	0.0548612
MD009-WH014	0.157397	0	0.0212209	0	0.123597	NA	0.265288	0.23574	0.222549	0.190549	0	0.0672693	0.0728254	0.403647	0.0630781	NA	0.139069	0.267599	0	0	0	0	0.902481	0.382108	0	0.0880923	0.149012	0.02687	0.147053	0.0268888	0	0.595856	0.0836925	0.0275065	0	8.39676e-10	0	0.18341	0	0	0	NA	0.0408703	NA	0.0346896	0.0483559	NA	0.145339	0.0495869
MD009-MD001	0.0874169	0	0.0440446	NA	0.148707	NA	0.178166	0.687965	0.131762	0.553927	0	0	0	0.339077	0.04536	NA	0.143848	0.192985	0	0	NA	0	NA	0.702051	0	0.171679	NA	0.0881802	0	0	0.0510499	0.666966	0	0	NA	0	0	NA	0	0	NA	0	0.456463	NA	0	0	0	0.470559	0.126308
MD001-WH020	0.312987	0.824151	0	0	0.295993	NA	0.221685	0.279141	0.480693	0.0963242	0.157847	0.0465192	0.138741	0.351855	0.0747101	NA	0.283827	0.267348	0	0.314871	0	0	0.196115	0.495243	0	0.12977	0	0.0352817	0.176907	0.0305195	0.0865183	0.385765	0.0846653	0.0124063	NA	0.0331569	0	0.417262	0.156214	0	0.206734	0	0.194693	NA	0.175831	0.153063	0	0.206191	0.0834256
MD001-MD011	0.340416	0.101339	0	0	0.161642	0	0.540342	0.107752	0.285447	0.0505951	0	0.0223533	0.0532393	0.310477	0.0957088	0	0.332664	0.123759	0	0	NA	0	0.191678	0.495919	0	0.0827758	0	0.0634409	0.0586465	0	0.0149571	0.433886	0.0615076	0.0148078	NA	0	0	0.0902077	0.156625	0	0	0	0.0912914	0.0927255	0.0345043	0.0847449	0	0.0749981	0.658791
MD001-MD012	0.257263	0	0.0277968	NA	0.227219	NA	0.436534	0.187758	0.607064	0.271504	0.249222	0.0369559	0.0491632	0.35172	0.198347	NA	0.37129	0.218755	0.0268404	0.305954	NA	0.04757	0.300972	0.981365	0	0.220959	0	0.0662008	0.0258193	0.0286881	0.0775063	0.422132	0.457664	0.0487784	0	0	0.0578528	0.42549	0.119792	0	0.300305	0	0.155942	0.275061	0.137209	0.330705	0	0.0817263	0.0799127
MD001-WH014	0.169855	0	0	0	0.167966	NA	0.36726	0.319709	0.266457	0.136333	0	0.0641022	0.0776167	0.465883	0.0699168	NA	0.405803	0.257527	0	0	0	0	0.902481	0.542846	0	0.0767201	0	0.0460208	0.137476	0.0325621	0.0210274	0.327055	0.0846653	0.0252909	0	0	0	0.18341	0	NA	0	0	0.136036	NA	0.0405371	0.0668862	0	0.0709818	0.0834063
MD004-MD013	0.514684	0.285442	0.0918098	0.125911	0.133154	0	0.450947	0.388549	0.462731	0	0.04832	0.119154	0.120167	0.33574	0.0760908	NA	0.0650258	0.2736	0.0220441	0	0	0	0	0.311972	0.257299	0.132559	0	0.164393	0.1851	0.0905988	0.0874956	0.331183	NA	0.0579643	0.815757	0	0	0.366109	0.831394	0	0.193548	NA	0.129218	0.0918426	0.288632	0.104076	0	0.205074	0.100949
MD004-WH020	0.472815	0.515601	0.0390734	0	0.144231	0	0.182144	0.345355	0.497208	0.0957373	0.158786	0.11735	0.1176	0.278819	0.104878	NA	0.0908811	0.328038	0	0.143192	0	NA	0.44268	0.364197	0.132068	0.21312	NA	0.173987	0.232721	0.104265	0.194381	0.392879	0	0.0618041	NA	0.0634531	0	0.556541	0.58833	0	0.572102	NA	0.0687663	NA	0.91594	0.284479	0	0.311122	0.127893
MD004-MD042	0.331277	0.284915	0.0578086	0	0.149265	0	0.405941	0.416371	0.520807	0.223892	0.04832	0.161407	0.0881166	0.363898	0.164515	NA	0.0877424	0.363547	0.0238096	0	0	0	0	0.264246	0.257299	0.129614	0	0.122865	0.242487	0.102894	0.086566	0.200918	NA	0.109085	1.05974	0.0587105	0.0421078	0.366109	0.956824	0	0.146374	0	0.11146	0.0682182	0.225345	0.209036	0	0.301573	0.143051
MD004-MD007	0.211553	0.495666	0.0521569	0	0.190698	0	0.550455	0.284587	0.376434	0	0	0.157413	0.0791581	0.380979	0.0720911	NA	0.287021	0.280524	0	0	0	0	0.297398	0.346586	0.170119	0.201372	0	0.0977294	0.195084	0.0872709	0.102726	0.351653	0.267671	0.0698231	0.393027	0	0.0773729	0.208195	0.119593	0	0.199508	NA	0.0820768	NA	0.161925	0.228009	0	0.0492809	0.163904
MD004-MD006	0.169862	0.394374	0.0395114	0	0.156774	0	1.13619	0.239577	0.226573	0	0	0.0878181	0.0733777	0.494031	0.0872162	NA	0.112253	0.258751	0	0.609797	0	0.0547961	0.301251	0.258206	0.199289	0.155323	0	0.110165	0.267541	0.059844	0.0694963	0.258969	0.262075	0.144479	NA	0	0	0.235414	0.0955123	0	0.162388	NA	0.100757	0	0.170545	0.337123	0	0.0381559	0.272773
MD004-MD014	0.383604	0.365875	0.0446077	0	0.189658	0	0.39258	0.273246	0.51462	0.283723	0.0811377	0.0896817	0.0890156	0.388686	0.251034	NA	0.137238	0.259189	0.0218528	0.138889	0	0.0497751	0.300309	0.319556	0.0743045	0.230467	0	0.090888	0.116466	0.0871242	0.0872277	0.234256	1.06909	0.121267	0.553279	0	0.0437076	0.329384	0.715995	0	0.501195	NA	0.154501	0.275061	0.219904	0.251503	0	0.0447278	0.101539
MD004-MD018	0.383604	0.360238	0.059284	0.125324	0.155357	0	0.39258	0.226513	0.51462	0.283723	0.0811377	0.0714436	0.109801	0.384496	0.251034	NA	0.0695207	0.294165	0.0218528	0.138889	0	0.0497751	0.300309	0.347767	0.0743045	0.194667	0	0.0860218	0.161818	0.0937845	0.105535	0.295998	NA	0.105881	0.553279	0	0.0437076	0.329384	0.952829	0	0.999243	NA	0.149803	0.275061	0.264806	0.251503	0	0.0447278	0.101539
MD004-MD011	2.14939	0.268548	0.0465691	0	0.288583	0	0.443551	0.135054	0.388013	0	0	0.161604	0.030496	0.266484	0.0936716	0	0.283479	0.187753	0	0	0	NA	0.144251	0.493946	0.131503	0.157522	0	0.218957	0.264736	0.113992	0.0565662	0.483219	0	0.0797798	NA	0	0	0.199721	0.583527	NA	0.198753	0	0.0247234	0.0927255	0.189598	0.146553	0	0.0982591	0.280898
MD004-MD012	0.448701	0.360238	0.0538701	0	0.189658	0	0.39258	0.228998	0.51462	0.283723	0.0811377	0.0896817	0.101852	0.375354	0.231568	NA	0.0695207	0.298563	0.0218528	0.138889	0	0.0497751	0.300309	0.3296	0.0743045	0.207142	0	0.109624	0.116592	0.0937845	0.0872277	0.234256	NA	0.114199	0.553279	0	0.0437076	0.329384	0.715995	0	1.39647	NA	0.129276	0.275061	0.274198	0.251503	0	0.0709143	0.101539
MD004-MD015	0.319181	0.495666	0.056354	0.124374	0.0667859	0	0.894341	0.232463	0.324178	0.190519	0	0.0646432	0.0942558	0.335646	0.154092	NA	0.0542185	0.235814	0.0185115	0	0	0	NA	0.274476	0.0846359	0.143784	0	0.0690679	0.138385	0.106166	0.0882976	0.285533	0.258307	0.0960176	NA	0	0	0.544411	1.88163	0	0.201886	NA	0.108161	0	0.133305	0.143319	0	0	0.129121
MD004-MD010	0.381643	0.439383	0.0734225	0	0.107182	0	0.405984	0.39827	0.572395	0.141571	0.0560618	0.0459636	0.111728	0.393082	0.200643	NA	0.175241	0.265069	0.0248782	0	0	0	0	0.32535	0.0833065	0.148348	0	0.120536	0.20421	0.0875081	0.0875483	0.357708	0.256964	0.148938	0.793634	0	0	0.440741	1.19408	0	0.19321	NA	0.102894	0.140312	0.373899	0.213309	0	0.402891	0.233224
MD004-MD019	0.381643	0.439383	0.0631329	0	0.0873629	0	0.334491	0.351	0.629398	0.109959	0.0560618	0.0459636	0.127749	0.334062	0.18486	NA	0.175241	0.258503	0.0248782	0	0	0	0	0.312247	0.127216	0.136339	0	0.0963726	0.185959	0.0875081	0.110998	0.228957	NA	0.128108	0.494734	0	0	0.440741	1.19408	0	0.19321	NA	0.166477	0.0907927	0.369569	0.213309	0	0.402891	0.233224
MD004-MD017	0.383604	0.360238	0.059284	0.125324	0.155357	0	0.39258	0.226513	0.51462	0.283723	0.0811377	0.0714436	0.109801	0.384496	0.251034	NA	0.0695207	0.294165	0.0218528	0.138889	0	0.0497751	0.300309	0.347767	0.0743045	0.194667	0	0.0860218	0.161818	0.0937845	0.105535	0.295998	NA	0.105881	0.553279	0	0.0437076	0.329384	0.952829	0	0.999243	NA	0.149803	0.275061	0.264806	0.251503	0	0.0447278	0.101539
MD004-MD033	0.265461	0.3914	0.0465817	0.0592623	0.150555	0	0.260814	0.282272	0.240493	0.070006	0	0.0679014	0.0725995	0.330471	0.0297839	NA	0.0327684	0.104085	0.0166544	0	0	0.0488281	0.0599714	0.367186	0.257043	0.105418	0.309107	0.0539537	0.189485	0.0746921	0.0305948	0.133214	0	0.069297	0.261452	0	0.0713115	0.150005	0.300352	0	0.197461	NA	0.0806879	0	0.190439	0.108591	0	0.178517	0.0964233
MD004-MD002	0.257433	0.391433	0.0431331	0	0.287567	0	0.345471	0.451459	0.518559	NA	0	0.251505	0.557431	0.555289	0.0831439	NA	NA	0.636226	0	0	0	0	NA	0.451751	NA	0.0897116	NA	0.0889439	0.739716	0.23133	NA	0.208934	NA	0.0736284	NA	0	0	0.272273	0.475888	0	0	NA	0.147509	NA	0.763059	NA	0	0.301438	0.0483879
MD004-WH014	0.622558	0.333318	0.06279	0	0.0956866	0.153196	0.302006	0.395075	0.232442	0.28987	0	0.114354	0.11447	0.321331	0.10091	NA	0	0.27722	0	0	0	0	NA	0.297744	0.131802	0.117251	NA	0.150893	0.183378	0.155658	0.0658553	0.372486	0	0.0811029	0.535846	0	0	0.283005	0.235803	0	0.152324	NA	0.0342014	NA	0.289032	0.107998	0	0.0982115	0.127518
MD004-MD003	0.382656	0.386817	0.0522028	0	0.159068	0	0.456537	0.416911	0.451978	0.11025	0.04832	0.161407	0.082635	0.388073	0.196826	NA	0.0438648	0.391698	0.0219976	0	0	0	0.072499	0.227059	0.257299	0.158751	0	0.109694	0.193388	0.104277	0.0828069	0.321136	NA	0.0730628	0.538206	0.0584013	0	0.312638	1.19574	0	0.328794	0	0.158136	0.0682182	0.186522	0.0768842	0	0.301573	0.142032
MD004-MD016	0.44696	0.393761	0.0734225	0	0.107182	0	0.367875	0.395745	0.695369	0.109959	0.0560618	0.0459636	0.129287	0.361213	0.200643	NA	0.175241	0.228883	0.0234411	0	0	0	0	0.327277	0.127216	0.154497	0	0.11149	0.20421	0.116729	0.0875483	0.237311	NA	0.158399	0.793634	0	0	0.440741	1.19408	0	0.19321	NA	0.115777	0.181387	0.373899	0.161175	0	0.402891	0.233224
MD004-MD009	0.42271	0.337235	0.0803713	0	0.148427	0	0.391357	0.273687	0.418826	0.0698726	0	0.106195	0.112246	0.451143	0.0759026	NA	0.142142	0.219244	0	0	0	0	0.301251	0.317724	0.12821	0.144266	0.149012	0.111498	0.128073	0.0535817	0.0490097	0.553423	0.08397	0.0678886	NA	1.07338e-09	0	0.208195	0.117979	0	0.199508	NA	0.0639334	NA	0.114551	0.148337	0	0.0870276	0.127349
MD004-MD001	0.341784	0.395178	0.0455173	0	0.181287	0	0.697912	0.298625	0.484518	0.0532929	0	0.101083	0.108162	0.386309	0.0811419	NA	0.416461	0.259439	0	0	0	0	0.301251	0.318355	0.257299	0.126779	0	0.194915	0.130668	0.0649008	0.0671482	0.398843	0.134688	0.0618119	NA	0	0	0.208195	0.160167	0	0.199508	0	0.141376	NA	0.133773	0.106396	0	0.0331752	0.23194
MD004-WH007	0.750358	0.375611	0.0742949	0.116554	0.194353	0	0.403448	0.282389	0.365329	0	0.265036	0.118187	0.167414	0.48035	0.0804567	0	0.284034	0.436528	0	0	0	NA	NA	0.415443	0.126577	0.271867	0	0.174544	0.207376	0.137802	0.0708348	0.293943	NA	0.0816489	NA	0	0	0.236834	0.253835	0	0.441214	NA	0.0416706	NA	0.672909	1.84382	0	0.450955	0.299905
WH007-MD013	0.501149	0.0879539	0.0529153	0.256529	0.139564	NA	0.341701	0.411294	0.379574	0	0.26179	0	0.0773	0.45161	0	0	0	0.503713	0.0295696	NA	0	0	0.145316	0.514032	0	0.18051	0	0.0475969	0.186021	0.036656	0.0372906	0.276183	NA	0.0408325	0.268088	0	0	0.171451	0.383056	0	0.145371	NA	0.172654	0.183838	0.27541	0.169904	NA	0.393579	0.0634176
WH007-WH020	0.373069	1.00382	0.0224111	0.249584	0.881428	NA	0.132336	0.194632	0.38723	0.137104	0.768679	0	0.15061	0.34252	0.0582904	0	0.271635	0.705539	0	0.314871	0	NA	0.592764	0.870889	0	0.27118	0	0.0346863	0.371193	0.0377554	0.0660153	0.450639	0	0.0411522	NA	0.0581735	0	0.215119	0.370962	0	0.377145	NA	0.219385	NA	2.19803	0.383026	NA	1.22974	0.0876442
WH007-MD006	0.159044	0.265939	0.0437603	0.0903117	0.172624	NA	0.932715	0.22139	0.105619	0	0.0660811	0.0405873	0.0491891	0.596511	0.0673877	0	0.210725	0.369816	0	NA	0	0.0547961	0.605053	0.415884	0.0852843	0.179477	0	0.0576405	0.355539	0	0.028437	0.299176	0.262075	0.111494	NA	0	0	0.185128	0.112171	0	0.149898	NA	0.113688	0.0919364	0.170055	0.396812	NA	0.197732	0.599599
WH007-MD018	0.369154	0.132705	0.0468502	0.255324	0.29861	NA	0.277318	0.168564	0.413801	0.574033	0.524568	0	0.0907857	0.476455	0.260692	0	0.182485	0.499564	0.0345125	0.305954	0	0.0497751	0.603231	0.560778	0	0.270374	0	0.0344427	0.100881	0.0274864	0.0552856	0.343616	NA	0.0851815	0	0	0.0437002	0.112622	0.382548	0	0.452045	NA	0.221464	0.550711	0.387291	0.327529	0	0.237271	0.0599507
WH007-MD011	0.494977	0.258827	0.0171783	0.249584	0.145987	0	0.319744	0.0893128	0.135244	0	0.253253	0	0.0560863	0.338185	0.160481	0	0.278287	0.280102	0	0	0	NA	0.289795	0.679611	0	0.195475	0	0.049129	0.0921688	0	0	0.51101	0	0.0998543	NA	0	0	0	0.359679	0	0.098237	0	0	0.185434	0.292528	0.221513	NA	0.601772	1.34395
WH007-MD012	0.487641	0.132705	0.0333754	0.128091	0.453703	NA	0.277318	0.171295	0.413801	0.574033	0.524568	0	0.0854783	0.463805	0.232459	0	0.182485	0.491501	0.0345125	0.305954	0	0.0497751	0.603231	0.531875	0	0.281294	0	0.048127	0.0678972	0.0274864	0.0368165	0.33842	NA	0.0949607	0	0	0.0437002	0.112622	0.306638	0	0.602567	NA	0.174291	0.550711	0.397925	0.327529	0	0.251963	0.0599507
WH007-MD015	0.245752	NA	0.0320905	0.25353	0.075753	NA	0.731997	0.2106	0.252339	0.289055	0.261365	0	0.0558449	0.409521	0.175504	0.35357	0.138429	0.403268	0.020607	0	0	0	NA	0.513674	0	0.167334	0	0.0285107	0.0898013	0.0414474	0.0334885	0.348803	0.258307	0.0694112	NA	0	0	0.141309	0.728446	NA	0.150541	NA	0.152848	0.134558	0.226954	0.218199	NA	0.210188	0.119757
WH007-MD017	0.369154	0.132705	0.0468502	0.255324	0.29861	NA	0.277318	0.168564	0.413801	0.574033	0.524568	0	0.0907857	0.476455	0.260692	0	0.182485	0.499564	0.0345125	0.305954	0	0.0497751	0.603231	0.560778	0	0.270374	0	0.0344427	0.100881	0.0274864	0.0552856	0.343616	NA	0.0851815	0	0	0.0437002	0.112622	0.382548	0	0.452045	NA	0.221464	0.550711	0.387291	0.327529	0	0.237271	0.0599507
WH007-MD033	0.396062	0.0875832	0.0269048	0.121197	0.166796	NA	0.188463	0.249637	0.192149	0.0948909	0.261365	0.019381	0.0673831	0.375882	0.0478686	0	0.0770984	0.158603	0.0206342	0	0	0.0488281	0.120213	0.558641	0.127741	0.118592	0.141567	0.0196481	0.23006	0.0471242	0	0.253725	0	0.053531	0	0	0.0728387	0.0406315	0.24614	0	0.147552	NA	0.0861815	0.0927383	0.297244	0.215479	NA	0.279845	0.0606224
WH007-WH014	0.400137	0.0900357	0.0194479	0.249584	0.145633	NA	0.217417	0.240331	0.173131	NA	0.262918	0.0573437	0.0781913	0.436544	0.0409693	0	0.277848	0.558339	0	0	0	0	NA	0.597463	0	0.115196	0	0.0389346	0.241846	0.069145	0	0.452095	0	0.0632202	0	0	0	0	0.170343	NA	0.120787	NA	0	NA	0.275442	0.142908	NA	0.601513	0.0873074
WH007-MD009	0.219029	0.133832	0.0315546	0.128091	0.189771	NA	0.315595	0.195486	0.314748	0.0942644	0.0882375	0.0485968	0.0761275	0.551217	0.0447822	0	0.283088	0.41026	0	0	0	0	0.605053	0.552048	0	0.166942	0.0894647	0.0351746	0.117332	0	0	0.438798	0.08397	0.0519267	NA	2.11248e-10	0	0.121148	0.129348	0	0.149069	NA	0.0498081	NA	0.189209	0.193744	NA	0.295741	0.113862
WH007-MD001	0.252309	0.261817	0.0151257	0.128091	0.213506	NA	0.536647	0.276941	0.376218	0.0674403	0.130996	0.0460017	0.0805043	0.450271	0.0607951	0	1.0861	0.396624	0	NA	0	0	0.605053	0.765287	0	0.151339	0	0.050948	0.125965	0	0.0190574	0.299049	0.134688	0.0462785	NA	0	0	0.121148	0.143634	NA	0.149069	0	0.172559	NA	0.227579	0.193602	0	0.165405	0.497287
[truncated: 25 more columns]
